# Supplementary material for: Propofol Inhibits Microglial Activation via miR-106b/Pi3k/Akt Axis
Source: Front Cell Neurosci. 2021 Oct 28;15:768364. doi: 10.3389/fncel.2021.768364 (PMC8581742; doi:10.3389/fncel.2021.768364)
Supplement: Supplementary file 1 [file Table_1.XLSX]

## Sheet: Nfkb
M0	M1	P1	P2	P3
0.838217	8.66448	9.45019	6.95366	7.9571
1.08524	9.03901	9.48639	7.38535	6.95272
1.09936	9.57576	10.1399	8.18008	6.25088

## Sheet: Myd88
M0	M1	P1	P2	P3
1.10329	3.81149	2.20166	2.61015	1.75793
1.01033	3.85259	1.99992	2.2111	1.76703
0.896616	3.52689	2.28977	2.08471	1.69651

## Sheet: Irf3
M0	M1	P1	P2	P3
1.05636	2.00445	0.814143	0.63605	0.795517
1.09756	2.11787	0.795974	0.634129	0.832957
0.861997	1.97141	0.736878	0.636008	0.807961

## Sheet: Ticam
M0	M1	P1	P2	P3
0.999055	1.04349	0.687807	0.408507	0.675026
1.01826	1.9602	0.624196	0.513189	0.734857
0.984398	1.95639	0.723722	0.515089	0.656771

## Sheet: Nos2
M0	M1	P1	P2	P3
1.30172	22.1289	33.48	10.6773	11.8702
0.977459	22.8822	36.4653	10.1836	11.149
0.785964	23.4717	35.8089	11.551	11.1964

## Sheet: Tnf
M0	M1	P1	P2	P3
0.894315	199.839	187.01	171.946
1.05712	203.68	234.279	144.294
1.05796	205.214	228.056	147.14
				137.874
				129.34
				168.822
