# Supplementary material for: Propofol Inhibits Microglial Activation via miR-106b/Pi3k/Akt Axis
Source: Front Cell Neurosci. 2021 Oct 28;15:768364. doi: 10.3389/fncel.2021.768364 (PMC8581742; doi:10.3389/fncel.2021.768364)
Supplement: Supplementary file 2 [file Table_2.XLSX]

## Sheet: p-Akt
Actin as IC
Control	LPS	LPS+106	LPS+106+	LPS+106+WTM
1	2.32849	1.52193	2.86742	0.924549
Akt as IC
Control	LPS	LPS+106	LPS+106+	LPS+106+WTM
1	2.06185	1.77993	2.86607	1.58908

## Sheet: Tnf
Control	LPS	LPS+106	LPS+106+740	LPS+106+wtm
0.957924	7.80562	2.59832	6.86804	2.01498
1.05971	8.14993	2.50095	8.68046	2.12098
1.00481	7.95739	2.15084	7.96503	1.92085

## Sheet: Nos2
Control	LPS	LPS+106	LPS+106+740	LPS+106+wtm
1.1002	20.3621	6.76983	25.305	3.65286
0.879906	22.9857	6.20938	22.6094	2.99086
0.978456	21.5094	6.45345	27.0984	3.15765
