# Supplementary material for: Propofol Inhibits Microglial Activation via miR-106b/Pi3k/Akt Axis
Source: Front Cell Neurosci. 2021 Oct 28;15:768364. doi: 10.3389/fncel.2021.768364 (PMC8581742; doi:10.3389/fncel.2021.768364)
Supplement: Supplementary file 3 [file Table_3.XLSX]

## Sheet: GO analysis
Transcription, DNA-templated	Cellular response to growth factor stimulus	T-helper 1 type immune response	Regulation of transcription, DNA-templated	Neuron projection development	Positive regulation of neuron projection development	Positive regulation of apoptotic process	Aging	Protein dephosphorylation	Negative regulation of G1/S transition of mitotic cell cycle
1.3005	1.31057	1.3125	1.36656	1.37765	1.38544	1.41629	1.8071	2.14038	3.13994

## Sheet: KEGG
Adherens junction	Cell adhesion molecules (CAMs)	Pathways in cancer	Colorectal cancer	VEGF signaling pathway	Hepatitis B	Non-small cell lung cancer	Endometrial cancer	PI3K-Akt signaling pathway	Viral carcinogenesis
1.33131	1.37393	1.40634	1.42402	1.47535	1.4877	1.53061	1.59039	1.59801	1.61795

## Sheet: PCR validation 1
	LPS			LPS+miR-106b
Dusp9	0.972655	1.02101	1	2.09943	2.08493	1.90528
Ppm1j	1.07177	0.933033	1.00696	1.7411	1.84038	1.94531
Ptprf	1.06437	1	0.946058	0.650671	0.650671	0.632878
Tead1	1.02101	1.03527	0.946058	0.266093	0.281265	0.31864
Pten1	0.972655	1.02811	1	1.04247	1.11729	1.07923
Hif1	1.01396	1.06437	0.920188	1.1487	1.10957	1.04972

## Sheet:  PCR validation 2
	LPS			LPS+PPF
Dusp9	0.986233	0.959264	1.04972	1.72907	1.8025	1.61328
Ppm1j	1.03527	0.972655	0.986233	2.42839	2.09943	2.23457
Ptprf	0.90125	1	1.10957	0.687771	0.655197	0.697372
Tead1	0.97942	0.986233	1.04247	0.68302	0.655197	0.646176
Pten1	1.04247	1.05702	0.913831	0.817902	0.858565	0.852635
Hif1	0.946058	1.02811	1.02101	0.939523	0.920188	0.952638

## Sheet: Nos2
Control	LPS	LPS+Pro	LPS+Pro-miR-106	LPS+Pro-miR-124	LPS+Pro-miR-185	LPS+Pro-miR-9
1.34723	230.72	120.259	188.707	117.784	158.683	126.238
0.939523	227.544	148.056	177.294	137.187	153.277	125.366
0.790041	203.657	150.123	190.019	124.5	165.421	127.116

## Sheet: Heatmap
gene_name	FPKM.lps_106b_1	FPKM.lps_106b_2	FPKM.lps_106b_3	FPKM.mc_lps_1	FPKM.mc_lps_2	FPKM.mc_lps_3
H2-K1	0.01	0.02	0.053593	10.8509	14.8833	5.12989
Fam3b	2.5394	3.32517	1.90736	4.76529	2.1545	19.7083
A2m	0.0441284	0.062623	0.00822813	0.140507	0.130231	0.121013
Ptger1	0.19745	0.00702379	0.227943	0.165607	1.18777	0.0971397
Rps13-ps5	0.522315	0.933719	0.689038	2.57097	0.885813	3.53252
Pcdhgc5	0.0236329	0.0489293	0.14428	0.0595283	0.0604883	0.541146
Zfp260	1.92116	0.906715	0.903587	3.1683	3.10481	4.70206
Rprd1b	0.681802	0.648537	0.683946	2.19819	0.797467	2.0361
Fsbp	0.260026	0.046843	0.04542	0.387899	0.088804	0.371796
Ncam1	0.0708038	0.0279175	0.0446416	0.102461	0.1289	0.108739
Krcc1;Mir8112	10.4792	9.38779	11.2717	10.5524	27.274	30.6562
Fam131a	0.129748	0.192468	0.173845	0.368592	0.277839	0.440059
Cggbp1	8.67395	9.33685	9.70373	19.7684	19.7726	19.1392
Nfe2	0.216209	0.0809505	0.171763	0.322381	0.319709	0.303727
Ptprf	0.0677901	0.0523333	0.0860036	0.112603	0.119583	0.178215
Mkx	0.169257	0.173385	0.0971689	0.337559	0.196037	0.329858
Zfp62	0.730737	0.789325	0.770052	0.800604	0.525383	3.16606
Serpina3n	0.323644	0.159095	0.234156	0.625437	0.434832	0.296457
Scd2;Mir5114	4.28519	4.40171	4.3718	15.5967	3.82703	4.6275
Slc25a35	0.263303	0.758718	0.643379	1.17644	0.737619	1.15126
Nanp	1.611	1.89879	1.7909	2.82197	3.66663	3.24124
Aqp4	0.0876208	0.0873921	0.0684427	0.140033	0.153615	0.140748
Atp6v0c-ps2	64.0665	62.9207	60.0615	81.3857	119.269	126.754
Gpr160	0.25471	0.196333	0.411781	0.610322	0.440179	0.458638
Scrn1	0.0590143	0.0556848	0.088396	0.148855	0.117592	0.0871167
Cd68	43.5958	25.5177	23.4854	54.7785	19.3465	84.7235
Cd2bp2	6.043	6.49481	6.52142	10.8235	11.1805	10.6248
Zfand3	5.78915	15.7354	5.16894	15.7551	14.9736	14.8284
Tead1	0.0983436	0.0891388	0.0962594	0.186545	0.148524	0.146962
Casp9	7.57966	3.11076	2.19301	8.44204	7.84386	5.5462
Jmjd4	0.554404	0.49203	0.585483	0.949115	0.869837	0.922728
Ric3	0.13587	0.118107	0.134427	0.222211	0.224086	0.20467
Tceanc	0.112028	0.27296	0.263481	0.333276	0.365463	0.382844
Cnn3	0.305025	0.430063	0.510489	0.88032	0.67604	0.519254
Rpl3-ps2	1.03038	1.00572	1.68888	1.95549	2.51698	1.59733
Nectin3	0.20438	0.140809	0.123649	0.295231	0.199104	0.260101
Krtcap2	19.6713	9.82162	10.0628	19.931	23.166	20.131
Dusp9	0.746873	0.92291	0.694641	0.546411	0.44526	0.499581
Colgalt1	40.681	80.4483	83.2096	41.0991	44.1296	43.5886
Lrp8	1.22202	0.873194	1.11077	0.684347	0.718198	0.608916
Map1lc3a	7.50917	9.49084	9.48077	5.30728	5.28841	5.99627
Nkiras2	12.1933	11.5119	10.8676	11.6824	4.97716	4.96689
Jund	25.0053	24.4806	26.6536	17.5369	14.4688	15.424
Neto2	0.369516	0.406409	0.39416	0.230685	0.306976	0.186519
Mob2	1.58814	2.87543	2.80341	1.25637	1.91261	1.32834
Ppp1r9a	0.224058	0.469293	0.433876	0.182902	0.249542	0.25793
Rpl9-ps6	53.6604	45.0383	62.0383	30.5794	34.0505	33.5456
Cysltr2	0.373379	0.254447	0.524825	0.237065	0.239783	0.226479
Apc	1.63666	1.86955	2.84161	1.49776	1.16537	1.19642
Atp5d	53.0453	51.4643	52.0303	31.8827	32.3723	30.8241
Rac1	17.3033	44.5159	16.6203	15.2706	16.1837	15.8973
Bri3	16.5894	24.1123	27.4771	14.81	12.9078	13.2572
Ppp2r3d	6.94703	5.58797	5.98531	4.51357	3.13834	3.46942
Naa30	2.00722	2.19751	2.73025	2.07134	1.05423	1.023
Mettl27	1.73461	1.61693	1.91551	1.06188	1.25563	0.829465
Nfe2l1	12.9761	37.2975	11.4445	10.1768	12.8723	13.7879
Bloc1s6	5.22778	10.9825	10.8556	5.04308	5.40697	5.66651
Ube2v2	1.93307	1.31164	1.08432	0.62954	0.694262	1.24742
Plxna4os1	0.701454	0.810074	0.68296	0.379306	0.477663	0.443222
Mtfp1	0.83892	0.93666	0.531684	0.596155	0.34078	0.423052
Creb1	2.15523	2.11758	1.04362	1.04337	1.09995	0.975551
Appl2	5.96017	3.50103	4.73923	1.99078	2.20648	3.92512
Zfp346	1.96377	1.86703	2.24927	0.569253	0.956731	1.92881
Sirt7;Mafg;Mir6936	9.50094	9.89879	9.39917	9.5289	3.54177	3.26712
Emp1	7.95789	3.00477	2.97528	2.76314	2.81717	2.31614
Gatad2b	3.00178	2.9467	2.94184	0.882345	1.1577	2.91779
Nras	14.9463	11.3762	18.4728	8.57911	8.61051	7.65794
Slc39a9	5.81836	4.94401	2.6612	3.46754	2.11207	1.82389
Ppih	3.13347	1.41361	2.24202	0.991062	0.850592	1.84242
Cdk6	3.25351	3.4534	2.83971	0.857417	3.59419	0.692564
Rn7s1;Gm47287;Gm47295	53.0933	19.9676	90.0323	12.5523	23.1091	49.9908
Rbm12b1	2.41603	1.26189	1.47124	0.697612	1.11827	0.874074
Pcyox1	13.6587	38.5428	44.7796	16.8121	17.3645	16.4331
Zfp771	2.35537	2.30297	1.59228	1.16867	1.09106	0.990888
Phactr1	0.0331709	0.0934437	0.102338	0.043031	0.0462403	0.0293455
Smt3h2-ps4	2.05611	4.59613	4.25102	2.04498	2.1665	1.35227
Nrip3	0.222794	0.225803	0.120778	0.140853	0.0507691	0.0985489
Zfp180	4.6942	1.5673	1.51344	1.28126	1.1803	1.41623
Btbd6	2.84118	0.614511	0.868058	0.612354	0.634096	0.90112
Krt10	0.464659	0.427702	0.330464	0.215814	0.117534	0.266938
Nexn	0.204125	0.274391	0.271996	0.151962	0.128183	0.0875975
Chchd10	10.4626	10.0257	11.1403	5.18938	4.72343	5.19264
Hnrnpf	70.8824	70.0459	89.9552	29.0188	51.3408	28.0033
Tmem160	16.3417	26.8079	27.3911	10.3505	10.8333	10.2561
Srd5a1;Gm17108	0.341131	0.230059	0.255438	0.12667	0.115357	0.124439
Rpph1	0.447563	0.209064	0.523059	0.05401	0.147256	0.307738
Has1	0.262235	0.15969	0.222145	0.160816	0.0635163	0.0403063
Ppm1j	0.565297	0.398258	0.516821	0.132151	0.196908	0.271252
Lyrm4	1.40506	3.61425	10.7503	1.67354	3.50489	1.17282
Cebpb	27.0704	43.8584	48.6521	16.3871	13.4556	14.8928
Scand1	14.8302	17.2299	18.8573	7.91085	4.23095	4.55621
Ifit1bl1	46.5942	40.047	25.378	11.6915	17.1366	3.44313
Malat1;Gm27694	11.4714	204.81	99.4848	23.8392	18.0126	29.5922
Rpl35a-ps2	14.7241	23.9719	42.7569	3.50906	5.9753	4.50565
Zxda	0.055193	1.49204	0.345279	0.01	0.023385	0.016325
Gbp6	5.42443	9.56362	0.231357	0.05	0.1	0.17066
Gns	0.0526626	4.60955	5.07392	0.0479327	0.02	0.01
Pld3	8.81444	6.49879	7.5	0.01	0.01	0.02
Eef1a1	0.05	0.02	0.01	33.524	8.42733	0.071529
Mir142hg	0.01	0.05	0.1	4.36101	0.691047	5.53062
