# Supplementary material for: Propofol Inhibits Microglial Activation via miR-106b/Pi3k/Akt Axis
Source: Front Cell Neurosci. 2021 Oct 28;15:768364. doi: 10.3389/fncel.2021.768364 (PMC8581742; doi:10.3389/fncel.2021.768364)
Supplement: Supplementary file 5 [file Table_5.XLSX]

## Sheet: Sheet1
	Ctrl 1	Ctrl 2	Ctrl 3	LPS 1	LPS 2	LPS 3	LPS+Ppf 1	LPS+Ppf 2	LPS+Ppf 3
let-7b	1.08	1.04	0.88	0.8	0.76	0.74	0.11	0.12	0.12
miR-101a	0.946058	0.275476	1.05702	1.04972	1.07923	1.06437	0.659754	0.535887	0.655197
miR-106a	1.04972	0.97942	0.972655	0.76313	0.543367	0.479632	0.852635	0.895025	0.864537
miR-106b	0.920188	1.04972	1.02811	0.721965	0.659754	0.712025	1.06009	0.920094	0.900625
miR-10b	0.852635	1.02811	1.14076	0.460094	0.668964	0.381565	0.779165	0.68302	0.566442
miR-124	0.907519	1.11729	0.993092	0.721965	0.721965	0.602904	0.82932	0.795536	0.868565
miR-125	1.03526	0.972655	0.986233	1.27456	1.36604	1.23971	0.712025	0.664343	0.664343
miR-126	0.82932	1.13288	1.07177	0.668964	1.00696	0.895025	0.539614	0.466516	0.50698
miR-127	1.07177	0.959264	0.97942	0.624165	0.692555	0.650671	0.535887	0.543367	0.482968
miR-130a	1.09429	0.939523	0.972655	0.773782	0.795536	0.646176	0.678302	0.598739	0.619854
miR-133a	1.03526	0.993092	0.965936	0.655197	0.68302	0.646176	0.503478	0.329877	0.371131
miR-141	1.02	0.89	1.1	0.47	0.44	0.47	0.62	0.59	0.66
miR-142a	1.05702	0.946058	1	1.18921	1.18099	1.19748	1.02811	0.852635	0.888843
miR-143	0.933033	1.04247	1.02811	0.619854	0.50698	0.590496	0.381565	0.297302	0.356013
miR-145a	0.907519	0.972655	1.12506	1.04972	1.04247	0.972655	0.429283	0.366021	0.411796
miR-146a	0.907519	1.14076	0.965936	6.32033	5.81589	5.57897	4.02782	3.55537	3.63008
miR-153	0.959264	1.03526	1.00696	0.870551	1.03526	0.817902	0.574349	0.664343	0.673617
miR-155	0.933033	0.959264	1.12506	312.996	317.365	349.706	176.069	181.019	186.108
miR-15a	1.02811	1	0.965936	0.907519	1.00696	1.02101	0.707107	0.673617	0.707107
miR-16	1.02811	0.986233	0.986233	1.04972	1.08673	1.00696	0.619854	0.594604	0.650671
miR-17	1	1.04	0.96	0.33	0.36	0.35	0.23	0.24	0.25
miR-181c	1.02	1.01	0.97	0.53	0.53	0.51	0.15	0.15	0.14
miR-182	0.993092	0.946058	1.07177	0.517632	0.68302	0.566442	0.447513	0.351111	0.376312
miR-183	0.993092	0.959264	1.05702	0.659754	0.570382	0.664343	0.376312	0.371131	0.429283
miR-185	1.04972	0.946058	1	0.582367	0.619854	0.476319	0.790041	1.69349	0.835088
miR-18a	1.04247	0.972655	0.986233	0.939523	1.21419	1.17283	0.486327	0.514057	0.554785
miR-192	1	1.02101	0.97942	1.13288	1.13288	1.19748	0.82932	0.752623	0.795536
miR-193a	0.972655	0.986233	1.04247	0.823591	0.870551	0.895025	0.543367	0.574349	0.615572
miR-195a	1.07923	1.00696	0.920188	1.87905	1.8025	1.7411	0.790041	0.76313	0.641713
miR-19a	1.07177	1	0.933033	1.07177	1.10191	1.18921	0.835088	0.817902	0.726986
miR-200b	0.986233	1.04972	0.972655	1.68179	1.87905	1.49485	0.716978	0.858565	0.726986
miR-203b	0.965936	1.07177	0.965936	1.31039	1.23114	1.31951	0.493116	0.510506	0.423373
miR-204	0.939523	1.15669	0.926588	1.28343	1.27456	1.51572	0.570382	0.594604	0.602904
miR-21a	0.94	1.07	0.99	1.67	1.49	1.67	1.17	1.16	1.18
miR-216a	0.97942	0.986233	1.03526	0.574349	0.521233	0.646176	0.632878	0.712025	0.80107
miR-22	1.02811	0.986233	0.993092	0.732043	0.721965	0.742262	1.04972	1.07177	1.06437
miR-23b	0.986233	1.01396	1.00696	0.707107	0.624165	0.646176	0.30566	0.356013	0.327598
miR-26a	1.02101	1	0.986233	0.840896	0.835088	0.840896	0.450625	0.460094	0.460094
miR-27a	1.06437	0.952638	0.97942	0.460094	0.486327	0.496546	0.244855	0.213159	0.205898
miR-29b	1.01396	0.965936	1.01396	0.496546	0.514057	0.441351	0.712025	0.882703	0.840896
miR-30a	1.07177	0.952638	0.97942	0.972655	0.946058	0.920188	0.438303	0.438303	0.426317
miR-30c	0.959264	1.02811	1.01396	0.5	0.45376	0.417544	0.186856	0.25	0.179244
miR-302c	0.86	1.13	1.02	1.33	1.6	1.41	1.56	2.25	1.33
miR-31	1.10191	1.04247	0.870551	1.12506	1	1.07177	0.386891	0.456916	0.395021
miR-323	1.01396	0.972655	1.01396	1.22264	0.920188	0.858565	0.432269	0.343885	0.346277
miR-340	1.13288	0.939523	0.946058	1.18099	1.15669	1.23114	0.482968	0.496546	0.373712
miR-34a	1.04247	0.933033	1.02811	0.864537	0.876606	0.907519	0.463294	0.45376	0.432269
miR-347	1.13	0.96	0.93	0.89	0.84	0.88	1.89	1.75	1.83
miR-409	1.23114	0.888843	0.972655	1.82766	1.75321	1.81504	0.607097	0.535887	0.598739
miR-7a	0.97942	1	1.01396	4.31691	4.25748	4.28709	2.36199	2.39496	2.41162
miR-9	1.08673	0.972655	0.952638	0.363493	0.435275	0.381565	0.30566	0.386891	0.479632
miR-93	0.97942	1.02101	1	0.920188	0.876606	0.888843	0.463294	0.469761	0.476319
miR-96	0.986233	1.00696	1.00696	1.24833	1.12506	1.23971	0.5	0.400535	0.438303

## Sheet: Sheet2
miRNAs	CvsLPS	LPSvsPPF
let-7b	0.02141	3.4722e-06
miR-101a	0.286093	0.000413408
miR-106a	0.0101696	0.0329192
miR-106b	0.00241557	0.0079932
miR-10b	0.0141171	0.17612
miR-124	0.0110882	0.026801
miR-125	0.00273701	0.000133476
miR-126	0.331223	0.0258805
miR-127	0.00089074	0.00943617
miR-130a	0.0159716	0.108293
miR-133a	0.000118423	0.00719335
miR-141	0.000934887	0.00194695
miR-142a	0.00446165	0.00828136
miR-143	0.000890321	0.00508758
miR-145a	0.824284	3.64036e-05
miR-146a	2.80128e-05	0.00117656
miR-153	0.256435	0.0199547
miR-155	9.50059e-06	0.000258949
miR-15a	0.636421	0.00165512
miR-16	0.155016	0.000118298
miR-17	1.2182e-05	0.000536776
miR-181c	8.89517e-06	9.17579e-07
miR-182	0.00218172	0.0243197
miR-183	0.000898387	0.00256931
miR-185	0.00096747	0.13747
miR-18a	0.285833	0.00235947
miR-192	0.00415533	0.000400835
miR-193a	0.0119623	0.000966468
miR-195a	0.000198967	6.12782e-05
miR-19a	0.0910521	0.00282535
miR-200b	0.00411299	0.00166539
miR-203b	0.00295282	3.26641e-05
miR-204	0.0353767	0.000723138
miR-21a	0.00100545	0.00187274
miR-216a	0.000553333	0.0979362
miR-22	4.7018e-05	2.23947e-06
miR-23b	0.000229554	0.000413571
miR-26a	5.00227e-05	3.42882e-08
miR-27a	0.000125182	7.28367e-05
miR-29b	3.65261e-05	0.00424168
miR-30a	0.241982	4.35488e-06
miR-30c	6.43928e-05	0.00144395
miR-302c	0.0167264	0.406577
miR-31	0.464796	0.000116433
miR-323	0.977713	0.00549871
miR-340	0.0481186	8.33521e-05
miR-34a	0.0373038	1.36345e-05
miR-347	0.10004	2.5264e-05
miR-409	0.00188531	3.36365e-06
miR-7a	7.27744e-09	1.19321e-07
miR-9	0.000256875	1
miR-93	0.00344178	5.68499e-06
miR-96	0.00646461	9.44393e-05

## Sheet: Sheet3
	Ctrl 1	Ctrl 2	Ctrl 3	LPS 1	LPS 2	LPS 3	LPS+Ppf 1	LPS+Ppf 2	LPS+Ppf 3	LPS average	PPF average
miR-17	1	1.04	0.96	0.33	0.36	0.35	0.23	0.24	0.25	0.346667	0.24
miR-9	1.08673	0.972655	0.952638	0.363493	0.435275	0.381565	0.30566	0.386891	0.479632	0.393444	0.390728
miR-30c	0.959264	1.02811	1.01396	0.5	0.45376	0.417544	0.186856	0.25	0.179244	0.457101	0.205367
miR-141	1.02	0.89	1.1	0.47	0.44	0.47	0.62	0.59	0.66	0.46	0.623333
miR-27a	1.06437	0.952638	0.97942	0.460094	0.486327	0.496546	0.244855	0.213159	0.205898	0.480989	0.221304
miR-29b	1.01396	0.965936	1.01396	0.496546	0.514057	0.441351	0.712025	0.882703	0.840896	0.483985	0.811875
miR-10b	0.852635	1.02811	1.14076	0.460094	0.668964	0.381565	0.779165	0.68302	0.566442	0.503541	0.676209
miR-181c	1.02	1.01	0.97	0.53	0.53	0.51	0.15	0.15	0.14	0.523333	0.146667
miR-185	1.04972	0.946058	1	0.582367	0.619854	0.476319	0.790041	1.69349	0.835088	0.559513	1.10621
miR-143	0.933033	1.04247	1.02811	0.619854	0.50698	0.590496	0.381565	0.297302	0.356013	0.572443	0.34496
miR-216a	0.97942	0.986233	1.03526	0.574349	0.521233	0.646176	0.632878	0.712025	0.80107	0.580586	0.715324
miR-182	0.993092	0.946058	1.07177	0.517632	0.68302	0.566442	0.447513	0.351111	0.376312	0.589032	0.391645
miR-106a	1.04972	0.97942	0.972655	0.76313	0.543367	0.479632	0.852635	0.895025	0.864537	0.595376	0.870732
miR-183	0.993092	0.959264	1.05702	0.659754	0.570382	0.664343	0.376312	0.371131	0.429283	0.631493	0.392242
miR-127	1.07177	0.959264	0.97942	0.624165	0.692555	0.650671	0.535887	0.543367	0.482968	0.655797	0.520741
miR-23b	0.986233	1.01396	1.00696	0.707107	0.624165	0.646176	0.30566	0.356013	0.327598	0.659149	0.329757
miR-133a	1.03526	0.993092	0.965936	0.655197	0.68302	0.646176	0.503478	0.329877	0.371131	0.661464	0.401495
miR-124	0.907519	1.11729	0.993092	0.721965	0.721965	0.602904	0.82932	0.795536	0.868565	0.682278	0.83114
miR-106b	0.920188	1.04972	1.02811	0.721965	0.659754	0.712025	1.06009	0.920094	0.900625	0.697915	0.960271
miR-22	1.02811	0.986233	0.993092	0.732043	0.721965	0.742262	1.04972	1.07177	1.06437	0.73209	1.06195
miR-130a	1.09429	0.939523	0.972655	0.773782	0.795536	0.646176	0.678302	0.598739	0.619854	0.738498	0.632298
let-7b	1.08	1.04	0.88	0.8	0.76	0.74	0.11	0.12	0.12	0.766667	0.116667
miR-26a	1.02101	1	0.986233	0.840896	0.835088	0.840896	0.450625	0.460094	0.460094	0.83896	0.456938
miR-126	0.82932	1.13288	1.07177	0.668964	1.00696	0.895025	0.539614	0.466516	0.50698	0.856981	0.50437
miR-193a	0.972655	0.986233	1.04247	0.823591	0.870551	0.895025	0.543367	0.574349	0.615572	0.863056	0.577763
miR-347	1.13	0.96	0.93	0.89	0.84	0.88	1.89	1.75	1.83	0.87	1.82333
miR-34a	1.04247	0.933033	1.02811	0.864537	0.876606	0.907519	0.463294	0.45376	0.432269	0.882887	0.449774
miR-93	0.97942	1.02101	1	0.920188	0.876606	0.888843	0.463294	0.469761	0.476319	0.895212	0.469791
miR-153	0.959264	1.03526	1.00696	0.870551	1.03526	0.817902	0.574349	0.664343	0.673617	0.907906	0.637436
miR-30a	1.07177	0.952638	0.97942	0.972655	0.946058	0.920188	0.438303	0.438303	0.426317	0.9463	0.434308
miR-15a	1.02811	1	0.965936	0.907519	1.00696	1.02101	0.707107	0.673617	0.707107	0.978496	0.695943
miR-323	1.01396	0.972655	1.01396	1.22264	0.920188	0.858565	0.432269	0.343885	0.346277	1.00046	0.374144
miR-145a	0.907519	0.972655	1.12506	1.04972	1.04247	0.972655	0.429283	0.366021	0.411796	1.02161	0.402367
miR-16	1.02811	0.986233	0.986233	1.04972	1.08673	1.00696	0.619854	0.594604	0.650671	1.0478	0.621709
miR-101a	0.946058	0.275476	1.05702	1.04972	1.07923	1.06437	0.659754	0.535887	0.655197	1.06444	0.616946
miR-31	1.10191	1.04247	0.870551	1.12506	1	1.07177	0.386891	0.456916	0.395021	1.06561	0.412943
miR-18a	1.04247	0.972655	0.986233	0.939523	1.21419	1.17283	0.486327	0.514057	0.554785	1.10885	0.51839
miR-19a	1.07177	1	0.933033	1.07177	1.10191	1.18921	0.835088	0.817902	0.726986	1.12096	0.793325
miR-192	1	1.02101	0.97942	1.13288	1.13288	1.19748	0.82932	0.752623	0.795536	1.15442	0.792493
miR-142a	1.05702	0.946058	1	1.18921	1.18099	1.19748	1.02811	0.852635	0.888843	1.18923	0.923197
miR-340	1.13288	0.939523	0.946058	1.18099	1.15669	1.23114	0.482968	0.496546	0.373712	1.18961	0.451076
miR-96	0.986233	1.00696	1.00696	1.24833	1.12506	1.23971	0.5	0.400535	0.438303	1.20437	0.446279
miR-203b	0.965936	1.07177	0.965936	1.31039	1.23114	1.31951	0.493116	0.510506	0.423373	1.28702	0.475665
miR-125	1.03526	0.972655	0.986233	1.27456	1.36604	1.23971	0.712025	0.664343	0.664343	1.29344	0.680237
miR-204	0.939523	1.15669	0.926588	1.28343	1.27456	1.51572	0.570382	0.594604	0.602904	1.3579	0.589296
miR-302c	0.86	1.13	1.02	1.33	1.6	1.41	1.56	2.25	1.33	1.44667	1.71333
miR-21a	0.94	1.07	0.99	1.67	1.49	1.67	1.17	1.16	1.18	1.61	1.17
miR-200b	0.986233	1.04972	0.972655	1.68179	1.87905	1.49485	0.716978	0.858565	0.726986	1.68523	0.76751
miR-409	1.23114	0.888843	0.972655	1.82766	1.75321	1.81504	0.607097	0.535887	0.598739	1.79864	0.580575
miR-195a	1.07923	1.00696	0.920188	1.87905	1.8025	1.7411	0.790041	0.76313	0.641713	1.80755	0.731628
miR-7a	0.97942	1	1.01396	4.31691	4.25748	4.28709	2.36199	2.39496	2.41162	4.28716	2.38952
miR-146a	0.907519	1.14076	0.965936	6.32033	5.81589	5.57897	4.02782	3.55537	3.63008	5.90507	3.73776
miR-155	0.933033	0.959264	1.12506	312.996	317.365	349.706	176.069	181.019	186.108	326.689	181.066
