# Supplementary material for: Propofol Inhibits Microglial Activation via miR-106b/Pi3k/Akt Axis
Source: Front Cell Neurosci. 2021 Oct 28;15:768364. doi: 10.3389/fncel.2021.768364 (PMC8581742; doi:10.3389/fncel.2021.768364)
Supplement: Supplementary file 7 [file Table_7.XLSX]

## Sheet: FPKM data
gene_id	chr	start	end	strand	gene_name	transcript_id	GO	KEGG	KO_ENTRY	EC	Description	FPKM.mc_lps_1	FPKM.mc_lps_2	FPKM.mc_lps_3	FPKM.lps_106b_1	FPKM.lps_106b_2	FPKM.lps_106b_3
ENSMUSG00000000031	chr7	142575529	142578143	-	H19	ENSMUST00000136359;ENSMUST00000132294;ENSMUST00000140716;ENSMUST00000149974	NA	NA	NA	NA	H19, imprinted maternally expressed transcript [Source:MGI Symbol;Acc:MGI:95891]	0.0216148	0.0159388	0.0184395	0.0634953	0	0
ENSMUSG00000000037	chrX	161117193	161258196	+	Scml2	ENSMUST00000101113;ENSMUST00000112345;ENSMUST00000077375	GO:0000790(nuclear chromatin);GO:0001741(XY body);GO:0005515(protein binding);GO:0005634(nucleus);GO:0006355(regulation of transcription, DNA-templated);GO:0006915(apoptotic process);GO:0034613(cellular protein localization);GO:0036353(histone H2A-K119 monoubiquitination);GO:0036353(histone H2A-K119 monoubiquitination)	NA	K11465	NA	Scm polycomb group protein like 2 [Source:MGI Symbol;Acc:MGI:1340042]	0.0174943	0	0.0481583	0.0256343	0.0288803	0.00999938
ENSMUSG00000000049	chr11	108343354	108414396	+	Apoh	ENSMUST00000133383;ENSMUST00000000049	GO:0001937(negative regulation of endothelial cell proliferation);GO:0005543(phospholipid binding);GO:0005576(extracellular region);GO:0005615(extracellular space);GO:0005737(cytoplasm);GO:0005886(plasma membrane);GO:0006641(triglyceride metabolic process);GO:0007596(blood coagulation);GO:0007597(blood coagulation, intrinsic pathway);GO:0008201(heparin binding);GO:0008289(lipid binding);GO:000998…	04979(Cholesterol metabolism);04979(Cholesterol metabolism)	K17305	NA	apolipoprotein H [Source:MGI Symbol;Acc:MGI:88058]	0	0	0	0.0140153	0	0
ENSMUSG00000000085	chr4	120405281	120530186	+	Scmh1	ENSMUST00000134375;ENSMUST00000000087;ENSMUST00000151345;ENSMUST00000153099;ENSMUST00000132116;ENSMUST00000106301;ENSMUST00000064991;ENSMUST00000106298;ENSMUST00000144555;ENSMUST00000136801;ENSMUST00000133290;ENSMUST00000133169	GO:0005515(protein binding);GO:0005634(nucleus);GO:0006338(chromatin remodeling);GO:0006355(regulation of transcription, DNA-templated);GO:0007275(multicellular organism development);GO:0007283(spermatogenesis);GO:0009952(anterior/posterior pattern specification);GO:0010369(chromocenter);GO:0016458(gene silencing);GO:0045892(negative regulation of transcription, DNA-templated);GO:0045892(negative…	NA	K11461	NA	sex comb on midleg homolog 1 [Source:MGI Symbol;Acc:MGI:1352762]	0.751884	0.971472	1.09605	0.892774	1.06567	1.00681
ENSMUSG00000000093	chr11	85832551	85841948	+	Tbx2	ENSMUST00000000095	GO:0000122(negative regulation of transcription by RNA polymerase II);GO:0000978(RNA polymerase II proximal promoter sequence-specific DNA binding);GO:0001227(DNA-binding transcription repressor activity, RNA polymerase II-specific);GO:0001947(heart looping);GO:0003007(heart morphogenesis);GO:0003148(outflow tract septum morphogenesis);GO:0003151(outflow tract morphogenesis);GO:0003203(endocardia…	NA	K10176	NA	T-box 2 [Source:MGI Symbol;Acc:MGI:98494]	0.01456	0.015879	0	0.011404	0.033146	0.049994
ENSMUSG00000000094	chr11	85886422	85916097	+	Tbx4	ENSMUST00000108047	GO:0001525(angiogenesis);GO:0002009(morphogenesis of an epithelium);GO:0003677(DNA binding);GO:0003700(DNA-binding transcription factor activity);GO:0005515(protein binding);GO:0005634(nucleus);GO:0006355(regulation of transcription, DNA-templated);GO:0007275(multicellular organism development);GO:0030324(lung development);GO:0030326(embryonic limb morphogenesis);GO:0035108(limb morphogenesis);GO…	NA	K10178	NA	T-box 4 [Source:MGI Symbol;Acc:MGI:102556]	0.0155787	0	0	0	0	0
ENSMUSG00000000120	chr11	95568818	95587735	-	Ngfr	ENSMUST00000000122	GO:0005035(death receptor activity);GO:0005515(protein binding);GO:0005516(calmodulin binding);GO:0005886(plasma membrane);GO:0006919(activation of cysteine-type endopeptidase activity involved in apoptotic process);GO:0007165(signal transduction);GO:0007266(Rho protein signal transduction);GO:0015026(coreceptor activity);GO:0016020(membrane);GO:0016021(integral component of membrane);GO:0031625(…	04010(MAPK signaling pathway);04014(Ras signaling pathway);04015(Rap1 signaling pathway);04060(Cytokine-cytokine receptor interaction);04151(PI3K-Akt signaling pathway);04215(Apoptosis - multiple species);04722(Neurotrophin signaling pathway);05202(Transcriptional misregulation in cancer)	K02583	NA	nerve growth factor receptor (TNFR superfamily, member 16) [Source:MGI Symbol;Acc:MGI:97323]	0	0.016888	0.065817	0.045328	0.033694	0.069807
ENSMUSG00000000126	chr11	59306928	59333552	+	Wnt9a	ENSMUST00000000128	GO:0005102(signaling receptor binding);GO:0005109(frizzled binding);GO:0005515(protein binding);GO:0005576(extracellular region);GO:0005615(extracellular space);GO:0007093(mitotic cell cycle checkpoint);GO:0007275(multicellular organism development);GO:0008285(negative regulation of cell population proliferation);GO:0010469(regulation of signaling receptor activity);GO:0016055(Wnt signaling pathw…	04150(mTOR signaling pathway);04310(Wnt signaling pathway);04390(Hippo signaling pathway);04550(Signaling pathways regulating pluripotency of stem cells);04916(Melanogenesis);04934(Cushing syndrome);05165(Human papillomavirus infection);05200(Pathways in cancer);05205(Proteoglycans in cancer);05217(Basal cell carcinoma);05224(Breast cancer);05225(Hepatocellular carcinoma);05226(Gastric cancer)	K01064	NA	wingless-type MMTV integration site family, member 9A [Source:MGI Symbol;Acc:MGI:2446084]	0.047578	0.113567	0.0817554	0.0640035	0.153956	0.131423
ENSMUSG00000000127	chr17	63863062	64139463	+	Fer	ENSMUST00000233225;ENSMUST00000232945;ENSMUST00000233190;ENSMUST00000000129;ENSMUST00000038080	GO:0000166(nucleotide binding);GO:0000226(microtubule cytoskeleton organization);GO:0000278(mitotic cell cycle);GO:0000790(nuclear chromatin);GO:0001932(regulation of protein phosphorylation);GO:0003779(actin binding);GO:0004672(protein kinase activity);GO:0004713(protein tyrosine kinase activity);GO:0004715(non-membrane spanning protein tyrosine kinase activity);GO:0005154(epidermal growth facto…	04520(Adherens junction);04520(Adherens junction)	K08889	EC:2.7.10.2	fer (fms/fps related) protein kinase [Source:MGI Symbol;Acc:MGI:105917]	3.48526	3.44194	3.9651	3.02281	3.11517	3.32824
ENSMUSG00000000142	chr11	108920349	108950783	+	Axin2	ENSMUST00000052915;ENSMUST00000144511;ENSMUST00000144130;ENSMUST00000139682	GO:0001756(somitogenesis);GO:0001934(positive regulation of protein phosphorylation);GO:0001957(intramembranous ossification);GO:0003139(secondary heart field specification);GO:0003413(chondrocyte differentiation involved in endochondral bone morphogenesis);GO:0005515(protein binding);GO:0005634(nucleus);GO:0005737(cytoplasm);GO:0005813(centrosome);GO:0008013(beta-catenin binding);GO:0008219(cell…	04310(Wnt signaling pathway);04390(Hippo signaling pathway);04550(Signaling pathways regulating pluripotency of stem cells);04934(Cushing syndrome);05165(Human papillomavirus infection);05200(Pathways in cancer);05210(Colorectal cancer);05213(Endometrial cancer);05217(Basal cell carcinoma);05224(Breast cancer);05225(Hepatocellular carcinoma);05226(Gastric cancer);05226(Gastric cancer)	K04385	NA	axin 2 [Source:MGI Symbol;Acc:MGI:1270862]	0.0468821	0.0550071	0.0329249	0.0462759	0.0604578	0.0220404
ENSMUSG00000000148	chr5	140705011	140719379	+	Brat1	ENSMUST00000041588;ENSMUST00000153440;ENSMUST00000110806;ENSMUST00000131905;ENSMUST00000124892;ENSMUST00000100505	GO:0001934(positive regulation of protein phosphorylation);GO:0005515(protein binding);GO:0005634(nucleus);GO:0005654(nucleoplasm);GO:0005737(cytoplasm);GO:0006006(glucose metabolic process);GO:0006915(apoptotic process);GO:0006974(cellular response to DNA damage stimulus);GO:0008283(cell population proliferation);GO:0010212(response to ionizing radiation);GO:0016477(cell migration);GO:0030307(po…	NA	K23112	NA	BRCA1-associated ATM activator 1 [Source:MGI Symbol;Acc:MGI:1891679]	1.50402	1.53909	1.43918	1.37	1.38585	1.41697
ENSMUSG00000000154	chr7	143473736	143499334	+	Slc22a18	ENSMUST00000052348;ENSMUST00000150791;ENSMUST00000145943;ENSMUST00000141988	GO:0005215(transporter activity);GO:0005635(nuclear envelope);GO:0005737(cytoplasm);GO:0006855(drug transmembrane transport);GO:0015238(drug transmembrane transporter activity);GO:0015893(drug transport);GO:0016020(membrane);GO:0016021(integral component of membrane);GO:0016324(apical plasma membrane);GO:0031625(ubiquitin protein ligase binding);GO:0055085(transmembrane transport);GO:0055085(tran…	NA	K08214	NA	solute carrier family 22 (organic cation transporter), member 18 [Source:MGI Symbol;Acc:MGI:1336884]	5.62325	5.48516	4.78664	5.00439	5.01773	4.45129
ENSMUSG00000000182	chr6	127072902	127081408	+	Fgf23	ENSMUST00000000186	GO:0000165(MAPK cascade);GO:0005104(fibroblast growth factor receptor binding);GO:0005105(type 1 fibroblast growth factor receptor binding);GO:0005515(protein binding);GO:0005576(extracellular region);GO:0005615(extracellular space);GO:0005623(cell);GO:0006796(phosphate-containing compound metabolic process);GO:0008083(growth factor activity);GO:0008543(fibroblast growth factor receptor signaling…	04010(MAPK signaling pathway);04014(Ras signaling pathway);04015(Rap1 signaling pathway);04151(PI3K-Akt signaling pathway);04810(Regulation of actin cytoskeleton);04928(Parathyroid hormone synthesis, secretion and action);05200(Pathways in cancer);05218(Melanoma);05224(Breast cancer);05226(Gastric cancer)	K22428	NA	fibroblast growth factor 23 [Source:MGI Symbol;Acc:MGI:1891427]	0.068093	0.064163	0.024769	0.057405	0.096426	0
ENSMUSG00000000183	chr6	127015586	127028187	+	Fgf6	ENSMUST00000000187	GO:0001502(cartilage condensation);GO:0001525(angiogenesis);GO:0005104(fibroblast growth factor receptor binding);GO:0005576(extracellular region);GO:0005615(extracellular space);GO:0007275(multicellular organism development);GO:0008083(growth factor activity);GO:0008284(positive regulation of cell population proliferation);GO:0008543(fibroblast growth factor receptor signaling pathway);GO:001046…	04010(MAPK signaling pathway);04014(Ras signaling pathway);04015(Rap1 signaling pathway);04151(PI3K-Akt signaling pathway);04810(Regulation of actin cytoskeleton);05200(Pathways in cancer);05218(Melanoma);05224(Breast cancer);05226(Gastric cancer)	K04358	NA	fibroblast growth factor 6 [Source:MGI Symbol;Acc:MGI:95520]	0	0.012496	0	0	0	0
ENSMUSG00000000197	chr14	123276634	123627144	-	Nalcn	ENSMUST00000000201;ENSMUST00000227541	GO:0005216(ion channel activity);GO:0005261(cation channel activity);GO:0006811(ion transport);GO:0016020(membrane);GO:0016021(integral component of membrane);GO:0034220(ion transmembrane transport);GO:0055085(transmembrane transport);GO:0098655(cation transmembrane transport);GO:0098655(cation transmembrane transport)	NA	K21863	NA	sodium leak channel, non-selective [Source:MGI Symbol;Acc:MGI:2444306]	0.00361351	0.00197774	0.00308257	0.00353849	0.00929079	0.00826181
ENSMUSG00000000223	chrX	134404551	134456573	+	Drp2	ENSMUST00000113228;ENSMUST00000153424;ENSMUST00000113224;ENSMUST00000000228	GO:0005515(protein binding);GO:0005886(plasma membrane);GO:0007417(central nervous system development);GO:0008270(zinc ion binding);GO:0014069(postsynaptic density);GO:0016020(membrane);GO:0030054(cell junction);GO:0030425(dendrite);GO:0042995(cell projection);GO:0043204(perikaryon);GO:0045202(synapse);GO:0045211(postsynaptic membrane);GO:0046872(metal ion binding);GO:0050808(synapse organization…	NA	NA	NA	dystrophin related protein 2 [Source:MGI Symbol;Acc:MGI:107432]	0.0220138	0.0267339	0.0206684	0.0178842	0.0283056	0.00710664
ENSMUSG00000000247	chr2	38339281	38369733	+	Lhx2	ENSMUST00000149664;ENSMUST00000000253;ENSMUST00000176229;ENSMUST00000175896	GO:0000977(RNA polymerase II regulatory region sequence-specific DNA binding);GO:0000978(RNA polymerase II proximal promoter sequence-specific DNA binding);GO:0000981(DNA-binding transcription factor activity, RNA polymerase II-specific);GO:0001228(DNA-binding transcription activator activity, RNA polymerase II-specific);GO:0001843(neural tube closure);GO:0001942(hair follicle development);GO:000…	NA	K09373	NA	LIM homeobox protein 2 [Source:MGI Symbol;Acc:MGI:96785]	0.0786329	0.105838	0.0297688	0.0828807	0.0729904	0.120754
ENSMUSG00000000266	chrX	140664599	140767715	+	Mid2	ENSMUST00000128809;ENSMUST00000112990;ENSMUST00000112993;ENSMUST00000140144	GO:0005515(protein binding);GO:0005622(intracellular);GO:0005874(microtubule);GO:0008017(microtubule binding);GO:0008270(zinc ion binding);GO:0010508(positive regulation of autophagy);GO:0032897(negative regulation of viral transcription);GO:0035372(protein localization to microtubule);GO:0042803(protein homodimerization activity);GO:0043123(positive regulation of I-kappaB kinase/NF-kappaB signal…	NA	K10647	EC:2.3.2.27	midline 2 [Source:MGI Symbol;Acc:MGI:1344333]	0.195874	0.146014	0.162816	0.13862	0.231602	0.189417
ENSMUSG00000000276	chr11	89035179	89066850	-	Dgke	ENSMUST00000107894;ENSMUST00000000285;ENSMUST00000152772	GO:0000166(nucleotide binding);GO:0003951(NAD+ kinase activity);GO:0004143(diacylglycerol kinase activity);GO:0005524(ATP binding);GO:0005634(nucleus);GO:0005737(cytoplasm);GO:0005829(cytosol);GO:0007165(signal transduction);GO:0007205(protein kinase C-activating G protein-coupled receptor signaling pathway);GO:0016020(membrane);GO:0016021(integral component of membrane);GO:0016301(kinase activit…	00561(Glycerolipid metabolism);00564(Glycerophospholipid metabolism);04070(Phosphatidylinositol signaling system);04072(Phospholipase D signaling pathway);05231(Choline metabolism in cancer);05231(Choline metabolism in cancer)	K00901	EC:2.7.1.107	diacylglycerol kinase, epsilon [Source:MGI Symbol;Acc:MGI:1889276]	1.61779	2.59557	1.47121	1.5243	1.32462	2.51482
ENSMUSG00000000296	chr10	31332376	31445958	-	Tpd52l1	ENSMUST00000000305	GO:0000086(G2/M transition of mitotic cell cycle);GO:0005737(cytoplasm);GO:0005769(early endosome);GO:0042802(identical protein binding);GO:0042803(protein homodimerization activity);GO:0043406(positive regulation of MAP kinase activity);GO:0046330(positive regulation of JNK cascade);GO:0046982(protein heterodimerization activity);GO:0048471(perinuclear region of cytoplasm);GO:2001235(positive re…	NA	NA	NA	tumor protein D52-like 1 [Source:MGI Symbol;Acc:MGI:1298386]	0	0	0.0342858	0	0	0
ENSMUSG00000000301	chr11	59970614	60046485	-	Pemt	ENSMUST00000150954;ENSMUST00000000310;ENSMUST00000102693;ENSMUST00000136660;ENSMUST00000148512;ENSMUST00000146461	GO:0000773(phosphatidyl-N-methylethanolamine N-methyltransferase activity);GO:0001835(blastocyst hatching);GO:0004608(phosphatidylethanolamine N-methyltransferase activity);GO:0005739(mitochondrion);GO:0005740(mitochondrial envelope);GO:0005783(endoplasmic reticulum);GO:0005789(endoplasmic reticulum membrane);GO:0006629(lipid metabolic process);GO:0006650(glycerophospholipid metabolic process);GO…	00564(Glycerophospholipid metabolism);00564(Glycerophospholipid metabolism)	K00551	2.1.1.71;EC:2.1.1.17	phosphatidylethanolamine N-methyltransferase [Source:MGI Symbol;Acc:MGI:104535]	0.525383	0.728668	0.455358	0.439509	0.406367	0.363895
ENSMUSG00000000305	chr2	179442431	179899373	+	Cdh4	ENSMUST00000000314	GO:0000902(cell morphogenesis);GO:0005509(calcium ion binding);GO:0005886(plasma membrane);GO:0005887(integral component of plasma membrane);GO:0005913(cell-cell adherens junction);GO:0007043(cell-cell junction assembly);GO:0007155(cell adhesion);GO:0007156(homophilic cell adhesion via plasma membrane adhesion molecules);GO:0007157(heterophilic cell-cell adhesion via plasma membrane cell adhesion…	04514(Cell adhesion molecules (CAMs))	K06797	NA	cadherin 4 [Source:MGI Symbol;Acc:MGI:99218]	0	0.00767845	0	0.00717495	0.0166509	0
ENSMUSG00000000308	chr2	121357714	121363737	+	Ckmt1	ENSMUST00000000317;ENSMUST00000128612;ENSMUST00000153040	GO:0000166(nucleotide binding);GO:0003824(catalytic activity);GO:0004111(creatine kinase activity);GO:0005515(protein binding);GO:0005524(ATP binding);GO:0005739(mitochondrion);GO:0005743(mitochondrial inner membrane);GO:0016020(membrane);GO:0016301(kinase activity);GO:0016310(phosphorylation);GO:0016740(transferase activity);GO:0016772(transferase activity, transferring phosphorus-containing gro…	00330(Arginine and proline metabolism);00330(Arginine and proline metabolism)	K00933	EC:2.7.3.2	creatine kinase, mitochondrial 1, ubiquitous [Source:MGI Symbol;Acc:MGI:99441]	0.0415488	0	0	0.0208601	0	0
ENSMUSG00000000317	chr11	70224128	70229739	-	Bcl6b	ENSMUST00000000326;ENSMUST00000140542	GO:0000122(negative regulation of transcription by RNA polymerase II);GO:0000977(RNA polymerase II regulatory region sequence-specific DNA binding);GO:0001227(DNA-binding transcription repressor activity, RNA polymerase II-specific);GO:0003676(nucleic acid binding);GO:0003677(DNA binding);GO:0005515(protein binding);GO:0005634(nucleus);GO:0046872(metal ion binding);GO:0046872(metal ion binding)	NA	K22648	NA	B cell CLL/lymphoma 6, member B [Source:MGI Symbol;Acc:MGI:1278332]	0.0548796	0.0806274	0.0240046	0.0892625	0.0385683	0.155273
ENSMUSG00000000318	chr11	70156197	70170834	+	Clec10a	ENSMUST00000144935;ENSMUST00000102571;ENSMUST00000178945;ENSMUST00000000327;ENSMUST00000150966;ENSMUST00000143298;ENSMUST00000180106	GO:0002248(connective tissue replacement involved in inflammatory response wound healing);GO:0016020(membrane);GO:0016021(integral component of membrane);GO:0030246(carbohydrate binding);GO:0030246(carbohydrate binding)	NA	K06721	NA	C-type lectin domain family 10, member A [Source:MGI Symbol;Acc:MGI:96975]	0.059437	0.184947	0.138998	0.0516937	0.123382	0.189923
ENSMUSG00000000320	chr11	70241457	70255353	-	Alox12	ENSMUST00000000329;ENSMUST00000108574	GO:0004052(arachidonate 12-lipoxygenase activity);GO:0005506(iron ion binding);GO:0005515(protein binding);GO:0005737(cytoplasm);GO:0005829(cytosol);GO:0006629(lipid metabolic process);GO:0006631(fatty acid metabolic process);GO:0007568(aging);GO:0010628(positive regulation of gene expression);GO:0010656(negative regulation of muscle cell apoptotic process);GO:0010942(positive regulation of cell …	00590(Arachidonic acid metabolism);01523(Antifolate resistance);04726(Serotonergic synapse);04750(Inflammatory mediator regulation of TRP channels);04750(Inflammatory mediator regulation of TRP channels)	NA	NA	arachidonate 12-lipoxygenase [Source:MGI Symbol;Acc:MGI:87998]	0.360809	0.206423	0.41757	0.433557	0.355614	0.283885
ENSMUSG00000000359	chr2	152626951	152635194	+	Rem1	ENSMUST00000000369;ENSMUST00000150913;ENSMUST00000139370	GO:0000166(nucleotide binding);GO:0003924(GTPase activity);GO:0005246(calcium channel regulator activity);GO:0005516(calmodulin binding);GO:0005525(GTP binding);GO:0005886(plasma membrane);GO:0007165(signal transduction);GO:0008150(biological_process);GO:0016020(membrane);GO:1901842(negative regulation of high voltage-gated calcium channel activity);GO:1901842(negative regulation of high voltage-…	NA	K07847	NA	rad and gem related GTP binding protein 1 [Source:MGI Symbol;Acc:MGI:1097696]	0.296478	0.372823	0.337822	0.290287	0.26458	0.39491
ENSMUSG00000000365	chr14	56402581	56525032	+	Rnf17	ENSMUST00000095793;ENSMUST00000223627;ENSMUST00000225361;ENSMUST00000223646	GO:0005634(nucleus);GO:0005737(cytoplasm);GO:0007275(multicellular organism development);GO:0007283(spermatogenesis);GO:0007286(spermatid development);GO:0030154(cell differentiation);GO:0042803(protein homodimerization activity);GO:0046872(metal ion binding);GO:0046872(metal ion binding)	NA	K18405	NA	ring finger protein 17 [Source:MGI Symbol;Acc:MGI:1353419]	1.20747	1.03448	1.18767	1.16577	1.00618	1.12054
ENSMUSG00000000385	chr16	97564682	97611195	-	Tmprss2	ENSMUST00000000395;ENSMUST00000231908;ENSMUST00000231715	GO:0004252(serine-type endopeptidase activity);GO:0005044(scavenger receptor activity);GO:0005515(protein binding);GO:0005576(extracellular region);GO:0005886(plasma membrane);GO:0006508(proteolysis);GO:0006898(receptor-mediated endocytosis);GO:0008233(peptidase activity);GO:0008236(serine-type peptidase activity);GO:0016020(membrane);GO:0016021(integral component of membrane);GO:0016540(protein …	05164(Influenza A);05202(Transcriptional misregulation in cancer);05215(Prostate cancer);05215(Prostate cancer)	K09633	EC:3.4.21.-	transmembrane protease, serine 2 [Source:MGI Symbol;Acc:MGI:1354381]	0	0.00796963	0.0124243	0.021391	0	0.0166492
ENSMUSG00000000392	chr2	62500943	62574075	-	Fap	ENSMUST00000102732;ENSMUST00000172676;ENSMUST00000136297	GO:0001525(angiogenesis);GO:0002020(protease binding);GO:0004175(endopeptidase activity);GO:0004252(serine-type endopeptidase activity);GO:0005178(integrin binding);GO:0005576(extracellular region);GO:0005615(extracellular space);GO:0005886(plasma membrane);GO:0006508(proteolysis);GO:0006915(apoptotic process);GO:0007155(cell adhesion);GO:0008233(peptidase activity);GO:0008236(serine-type peptida…	NA	K08674	EC:3.4.21.-	fibroblast activation protein [Source:MGI Symbol;Acc:MGI:109608]	0.00939104	0.0387897	0.00801152	0.0288597	0.0463589	0.0518512
ENSMUSG00000000402	chrX	166523007	166585720	-	Egfl6	ENSMUST00000000412	GO:0005509(calcium ion binding);GO:0005576(extracellular region);GO:0005604(basement membrane);GO:0007155(cell adhesion);GO:0007275(multicellular organism development);GO:0010811(positive regulation of cell-substrate adhesion);GO:0016020(membrane);GO:0030154(cell differentiation);GO:0030198(extracellular matrix organization);GO:0031012(extracellular matrix)	NA	NA	NA	EGF-like-domain, multiple 6 [Source:MGI Symbol;Acc:MGI:1858599]	0	0.021446	0.032536	0.038511	0.04429	0
ENSMUSG00000000409	chr4	129548344	129558391	-	Lck	ENSMUST00000067240;ENSMUST00000132030;ENSMUST00000127943;ENSMUST00000123640	GO:0000166(nucleotide binding);GO:0000242(pericentriolar material);GO:0001772(immunological synapse);GO:0001784(phosphotyrosine residue binding);GO:0003823(antigen binding);GO:0004672(protein kinase activity);GO:0004713(protein tyrosine kinase activity);GO:0004715(non-membrane spanning protein tyrosine kinase activity);GO:0004722(protein serine/threonine phosphatase activity);GO:0005102(signaling…	04064(NF-kappa B signaling pathway);04380(Osteoclast differentiation);04650(Natural killer cell mediated cytotoxicity);04658(Th1 and Th2 cell differentiation);04659(Th17 cell differentiation);04660(T cell receptor signaling pathway);05166(Human T-cell leukemia virus 1 infection);05340(Primary immunodeficiency);05340(Primary immunodeficiency)	K05856	EC:2.7.10.2	lymphocyte protein tyrosine kinase [Source:MGI Symbol;Acc:MGI:96756]	0.969608	1.02204	1.067	1.19935	0.857467	1.11848
ENSMUSG00000000416	chr6	18366478	18514821	-	Cttnbp2	ENSMUST00000148602	GO:0005515(protein binding);GO:0005737(cytoplasm);GO:0005938(cell cortex);GO:0007420(brain development);GO:0008021(synaptic vesicle);GO:0017124(SH3 domain binding);GO:0042995(cell projection);GO:0043197(dendritic spine);GO:0050807(regulation of synapse organization);GO:0098871(postsynaptic actin cytoskeleton);GO:0098978(glutamatergic synapse);GO:1905274(regulation of modification of postsynaptic …	NA	NA	NA	cortactin binding protein 2 [Source:MGI Symbol;Acc:MGI:1353467]	0	0.0163848	0	0	0	0.00688488
ENSMUSG00000000486	chr7	127214447	127233130	-	Sept1	ENSMUST00000131208;ENSMUST00000106314;ENSMUST00000205570	GO:0000166(nucleotide binding);GO:0003924(GTPase activity);GO:0005525(GTP binding);GO:0005737(cytoplasm);GO:0005815(microtubule organizing center);GO:0005856(cytoskeleton);GO:0005940(septin ring);GO:0007049(cell cycle);GO:0007056(spindle assembly involved in female meiosis);GO:0008021(synaptic vesicle);GO:0015630(microtubule cytoskeleton);GO:0017157(regulation of exocytosis);GO:0030496(midbody);G…	05100(Bacterial invasion of epithelial cells);05100(Bacterial invasion of epithelial cells)	K13737	NA	septin 1 [Source:MGI Symbol;Acc:MGI:1858916]	0.115126	0.1685	0.144902	0.14661	0.104631	0.109921
ENSMUSG00000000531	chr15	101224188	101232756	+	Grasp	ENSMUST00000000543	GO:0005515(protein binding);GO:0005641(nuclear envelope lumen);GO:0005737(cytoplasm);GO:0005886(plasma membrane);GO:0006886(intracellular protein transport);GO:0007165(signal transduction);GO:0008104(protein localization);GO:0014069(postsynaptic density);GO:0016020(membrane);GO:0030165(PDZ domain binding);GO:0030306(ADP-ribosylation factor binding);GO:0042802(identical protein binding);GO:0098685…	NA	NA	NA	GRP1 (general receptor for phosphoinositides 1)-associated scaffold protein [Source:MGI Symbol;Acc:MGI:1860303]	0	0	0.05404	0	0.153101	0.049262
ENSMUSG00000000538	chr11	60226714	60352905	-	Tom1l2	ENSMUST00000095254;ENSMUST00000153920;ENSMUST00000102683;ENSMUST00000151284;ENSMUST00000143124;ENSMUST00000064019;ENSMUST00000102682;ENSMUST00000142225	GO:0005622(intracellular);GO:0005623(cell);GO:0006886(intracellular protein transport);GO:0007165(signal transduction);GO:0015031(protein transport);GO:0019901(protein kinase binding);GO:0030276(clathrin binding);GO:0045839(negative regulation of mitotic nuclear division);GO:0045839(negative regulation of mitotic nuclear division)	NA	NA	NA	target of myb1-like 2 (chicken) [Source:MGI Symbol;Acc:MGI:2443306]	2.91572	3.14083	3.11304	3.10997	2.79653	3.12379
ENSMUSG00000000544	chr1	166130238	166166510	+	Gpa33	ENSMUST00000060833	GO:0016020(membrane);GO:0016021(integral component of membrane)	NA	K06790	NA	glycoprotein A33 (transmembrane) [Source:MGI Symbol;Acc:MGI:1891703]	0	0	0.0165429	0	0	0
ENSMUSG00000000562	chr3	105870858	105908926	+	Adora3	ENSMUST00000164730;ENSMUST00000000574;ENSMUST00000197613	GO:0001609(G protein-coupled adenosine receptor activity);GO:0001973(adenosine receptor signaling pathway);GO:0004930(G protein-coupled receptor activity);GO:0005886(plasma membrane);GO:0007165(signal transduction);GO:0007186(G protein-coupled receptor signaling pathway);GO:0008285(negative regulation of cell population proliferation);GO:0016020(membrane);GO:0016021(integral component of membrane…	04022(cGMP-PKG signaling pathway);04071(Sphingolipid signaling pathway);04080(Neuroactive ligand-receptor interaction);04080(Neuroactive ligand-receptor interaction)	K04268	NA	adenosine A3 receptor [Source:MGI Symbol;Acc:MGI:104847]	1.18931	1.43338	1.47689	1.37955	1.25669	1.47273
ENSMUSG00000000567	chr11	112782224	112787760	+	Sox9	ENSMUST00000000579	GO:0000122(negative regulation of transcription by RNA polymerase II);GO:0000976(transcription regulatory region sequence-specific DNA binding);GO:0000978(RNA polymerase II proximal promoter sequence-specific DNA binding);GO:0000981(DNA-binding transcription factor activity, RNA polymerase II-specific);GO:0001158(enhancer sequence-specific DNA binding);GO:0001228(DNA-binding transcription activat…	04024(cAMP signaling pathway)	K18435	NA	SRY (sex determining region Y)-box 9 [Source:MGI Symbol;Acc:MGI:98371]	0.012859	0.041244	0.054616	0.025183	0.014637	0.014596
ENSMUSG00000000627	chr6	82911885	82939769	-	Sema4f	ENSMUST00000000641	GO:0001755(neural crest cell migration);GO:0005515(protein binding);GO:0005615(extracellular space);GO:0005783(endoplasmic reticulum);GO:0005886(plasma membrane);GO:0005887(integral component of plasma membrane);GO:0007275(multicellular organism development);GO:0007399(nervous system development);GO:0007411(axon guidance);GO:0016020(membrane);GO:0016021(integral component of membrane);GO:0030154(…	04360(Axon guidance)	K06521	NA	sema domain, immunoglobulin domain (Ig), TM domain, and short cytoplasmic domain [Source:MGI Symbol;Acc:MGI:1340055]	0.0100513	0	0	0.0196846	0	0
ENSMUSG00000000631	chr11	77763246	77865980	+	Myo18a	ENSMUST00000108375;ENSMUST00000100795;ENSMUST00000108376;ENSMUST00000102488;ENSMUST00000000645;ENSMUST00000092887;ENSMUST00000168348;ENSMUST00000100794;ENSMUST00000151373;ENSMUST00000172303;ENSMUST00000167856;ENSMUST00000154892;ENSMUST00000100443;ENSMUST00000135045;ENSMUST00000130956;ENSMUST00000135375;ENSMUST00000142571	GO:0000139(Golgi membrane);GO:0000166(nucleotide binding);GO:0003774(motor activity);GO:0003779(actin binding);GO:0005515(protein binding);GO:0005524(ATP binding);GO:0005737(cytoplasm);GO:0005793(endoplasmic reticulum-Golgi intermediate compartment);GO:0005794(Golgi apparatus);GO:0005802(trans-Golgi network);GO:0005856(cytoskeleton);GO:0005903(brush border);GO:0007030(Golgi organization);GO:00164…	NA	K10362	NA	myosin XVIIIA [Source:MGI Symbol;Acc:MGI:2667185]	2.95771	2.86223	2.75609	2.55531	2.69978	2.1946
ENSMUSG00000000632	chr11	77930800	77979048	+	Sez6	ENSMUST00000142542	GO:0003674(molecular_function);GO:0005576(extracellular region);GO:0005737(cytoplasm);GO:0005783(endoplasmic reticulum);GO:0005886(plasma membrane);GO:0008344(adult locomotory behavior);GO:0016020(membrane);GO:0016021(integral component of membrane);GO:0021680(cerebellar Purkinje cell layer development);GO:0030054(cell junction);GO:0030425(dendrite);GO:0042995(cell projection);GO:0043025(neuronal…	NA	NA	NA	seizure related gene 6 [Source:MGI Symbol;Acc:MGI:104745]	0	0	0	0.0179237	0	0.0099218
ENSMUSG00000000673	chr17	83831156	83846812	-	Haao	ENSMUST00000000687;ENSMUST00000234863;ENSMUST00000234750;ENSMUST00000234823;ENSMUST00000234312	GO:0000334(3-hydroxyanthranilate 3,4-dioxygenase activity);GO:0005506(iron ion binding);GO:0005737(cytoplasm);GO:0005829(cytosol);GO:0006569(tryptophan catabolic process);GO:0008198(ferrous iron binding);GO:0009435(NAD biosynthetic process);GO:0010043(response to zinc ion);GO:0016491(oxidoreductase activity);GO:0019363(pyridine nucleotide biosynthetic process);GO:0019805(quinolinate biosynthetic …	00380(Tryptophan metabolism);00380(Tryptophan metabolism)	K00452	EC:1.13.11.6	3-hydroxyanthranilate 3,4-dioxygenase [Source:MGI Symbol;Acc:MGI:1349444]	0.0440608	0.0323054	0.0204804	0.00840415	0.00633856	0.0010904
ENSMUSG00000000686	chr11	77515121	77538607	+	Abhd15	ENSMUST00000094004;ENSMUST00000145676	GO:0005576(extracellular region);GO:0016787(hydrolase activity);GO:0044255(cellular lipid metabolic process);GO:0044255(cellular lipid metabolic process)	NA	K13707	NA	abhydrolase domain containing 15 [Source:MGI Symbol;Acc:MGI:1914727]	0.585177	0.830503	0.828702	0.87632	0.967959	0.873946
ENSMUSG00000000706	chr13	23456992	23465901	-	Btn1a1	ENSMUST00000041674;ENSMUST00000225831	GO:0005102(signaling receptor binding);GO:0005515(protein binding);GO:0009897(external side of plasma membrane);GO:0016020(membrane);GO:0016021(integral component of membrane);GO:0031324(negative regulation of cellular metabolic process);GO:0046007(negative regulation of activated T cell proliferation);GO:0050710(negative regulation of cytokine secretion);GO:0050776(regulation of immune response)…	NA	K06712	NA	butyrophilin, subfamily 1, member A1 [Source:MGI Symbol;Acc:MGI:103118]	0	0	0	0.0125061	0.0137559	0
ENSMUSG00000000730	chr10	78041947	78063622	+	Dnmt3l	ENSMUST00000138785;ENSMUST00000144446;ENSMUST00000123940	GO:0000794(condensed nuclear chromosome);GO:0001701(in utero embryonic development);GO:0001890(placenta development);GO:0005515(protein binding);GO:0005634(nucleus);GO:0005654(nucleoplasm);GO:0005720(nuclear heterochromatin);GO:0005737(cytoplasm);GO:0006306(DNA methylation);GO:0007141(male meiosis I);GO:0007283(spermatogenesis);GO:0008047(enzyme activator activity);GO:0008168(methyltransferase ac…	NA	K17400	NA	DNA (cytosine-5-)-methyltransferase 3-like [Source:MGI Symbol;Acc:MGI:1859287]	0.43852	0.197402	0.368158	0.427534	0.320853	0.304946
ENSMUSG00000000732	chr10	78069302	78079525	+	Icosl	ENSMUST00000105393;ENSMUST00000217675;ENSMUST00000219038;ENSMUST00000219633	GO:0002250(adaptive immune response);GO:0002376(immune system process);GO:0005102(signaling receptor binding);GO:0005515(protein binding);GO:0005886(plasma membrane);GO:0005887(integral component of plasma membrane);GO:0007165(signal transduction);GO:0009897(external side of plasma membrane);GO:0016020(membrane);GO:0016021(integral component of membrane);GO:0036464(cytoplasmic ribonucleoprotein g…	04514(Cell adhesion molecules (CAMs));04672(Intestinal immune network for IgA production);04672(Intestinal immune network for IgA production)	K06710	NA	icos ligand [Source:MGI Symbol;Acc:MGI:1354701]	0.624358	0.711093	0.714571	0.643804	0.532306	0.775937
ENSMUSG00000000753	chr11	75409769	75422701	-	Serpinf1	ENSMUST00000000769;ENSMUST00000139403;ENSMUST00000137103;ENSMUST00000125982;ENSMUST00000155009	GO:0001822(kidney development);GO:0004867(serine-type endopeptidase inhibitor activity);GO:0005576(extracellular region);GO:0005604(basement membrane);GO:0005615(extracellular space);GO:0007568(aging);GO:0007614(short-term memory);GO:0010447(response to acidic pH);GO:0010596(negative regulation of endothelial cell migration);GO:0010629(negative regulation of gene expression);GO:0010951(negative r…	04310(Wnt signaling pathway);04310(Wnt signaling pathway)	K19614	NA	serine (or cysteine) peptidase inhibitor, clade F, member 1 [Source:MGI Symbol;Acc:MGI:108080]	0.546522	0.627711	0.432637	0.504481	0.450745	0.512406
ENSMUSG00000000759	chr8	12614277	12672248	-	Tubgcp3	ENSMUST00000164774;ENSMUST00000000776;ENSMUST00000168657;ENSMUST00000164611;ENSMUST00000164971;ENSMUST00000167547;ENSMUST00000164861;ENSMUST00000165321;ENSMUST00000172056	GO:0000226(microtubule cytoskeleton organization);GO:0000278(mitotic cell cycle);GO:0000922(spindle pole);GO:0000923(equatorial microtubule organizing center);GO:0000930(gamma-tubulin complex);GO:0005737(cytoplasm);GO:0005813(centrosome);GO:0005814(centriole);GO:0005815(microtubule organizing center);GO:0005827(polar microtubule);GO:0005856(cytoskeleton);GO:0005874(microtubule);GO:0007020(microtu…	NA	K16570	NA	tubulin, gamma complex associated protein 3 [Source:MGI Symbol;Acc:MGI:2183752]	2.8095	2.7234	2.75329	2.47847	2.56892	2.51028
ENSMUSG00000000791	chr8	70808449	70821424	+	Il12rb1	ENSMUST00000211936;ENSMUST00000000808;ENSMUST00000212251;ENSMUST00000212826	GO:0002230(positive regulation of defense response to virus by host);GO:0002827(positive regulation of T-helper 1 type immune response);GO:0004896(cytokine receptor activity);GO:0005143(interleukin-12 receptor binding);GO:0005515(protein binding);GO:0005886(plasma membrane);GO:0009897(external side of plasma membrane);GO:0016020(membrane);GO:0016021(integral component of membrane);GO:0016517(inte…	04060(Cytokine-cytokine receptor interaction);04630(Jak-STAT signaling pathway);04658(Th1 and Th2 cell differentiation);04659(Th17 cell differentiation);05200(Pathways in cancer);05321(Inflammatory bowel disease (IBD));05321(Inflammatory bowel disease (IBD))	K05063	NA	interleukin 12 receptor, beta 1 [Source:MGI Symbol;Acc:MGI:104579]	0.213187	0.165027	0.21936	0.206343	0.19975	0.119275
ENSMUSG00000000811	chr6	89643988	89675529	+	Txnrd3	ENSMUST00000000828	GO:0004791(thioredoxin-disulfide reductase activity);GO:0005623(cell);GO:0005654(nucleoplasm);GO:0005829(cytosol);GO:0009055(electron transfer activity);GO:0015035(protein disulfide oxidoreductase activity);GO:0016491(oxidoreductase activity);GO:0016668(oxidoreductase activity, acting on a sulfur group of donors, NAD(P) as acceptor);GO:0022900(electron transport chain);GO:0045454(cell redox homeo…	00450(Selenocompound metabolism);05200(Pathways in cancer);05225(Hepatocellular carcinoma)	K22182	EC:1.8.1.9	thioredoxin reductase 3 [Source:MGI Symbol;Acc:MGI:2386711]	2.72456	2.48209	2.56081	3.08843	2.98262	2.77802
ENSMUSG00000000861	chr11	24078056	24174123	+	Bcl11a	ENSMUST00000000881;ENSMUST00000124148;ENSMUST00000109514	GO:0000122(negative regulation of transcription by RNA polymerase II);GO:0000978(RNA polymerase II proximal promoter sequence-specific DNA binding);GO:0001227(DNA-binding transcription repressor activity, RNA polymerase II-specific);GO:0003676(nucleic acid binding);GO:0003700(DNA-binding transcription factor activity);GO:0003714(transcription corepressor activity);GO:0005515(protein binding);GO:0…	NA	K22045	NA	B cell CLL/lymphoma 11A (zinc finger protein) [Source:MGI Symbol;Acc:MGI:106190]	0.00798573	0.00441721	0.003443	0	0	0.00458073
ENSMUSG00000000884	chr16	18498713	18566679	+	Gnb1l	ENSMUST00000231621;ENSMUST00000000904;ENSMUST00000139625;ENSMUST00000129952;ENSMUST00000167778;ENSMUST00000090086;ENSMUST00000124924;ENSMUST00000115600;ENSMUST00000232235;ENSMUST00000151253	GO:0003674(molecular_function);GO:0005515(protein binding);GO:0005737(cytoplasm);GO:0035176(social behavior);GO:0035176(social behavior)	NA	NA	NA	guanine nucleotide binding protein (G protein), beta polypeptide 1-like [Source:MGI Symbol;Acc:MGI:1338057]	0.204272	0.350322	0.273147	0.414425	0.319867	0.279261
ENSMUSG00000000903	chr10	75943057	75949657	+	Vpreb3	ENSMUST00000121151	GO:0002377(immunoglobulin production);GO:0003674(molecular_function);GO:0005615(extracellular space);GO:0005783(endoplasmic reticulum);GO:0006955(immune response);GO:0051025(negative regulation of immunoglobulin secretion)	NA	NA	NA	pre-B lymphocyte gene 3 [Source:MGI Symbol;Acc:MGI:98938]	0	0	0.0423219	0	0	0
ENSMUSG00000000916	chr5	135369953	135376805	+	Nsun5	ENSMUST00000000940;ENSMUST00000202422;ENSMUST00000202792;ENSMUST00000141867;ENSMUST00000126454;ENSMUST00000131863;ENSMUST00000124453	GO:0003723(RNA binding);GO:0005634(nucleus);GO:0005730(nucleolus);GO:0006364(rRNA processing);GO:0008168(methyltransferase activity);GO:0016740(transferase activity);GO:0032259(methylation);GO:0070475(rRNA base methylation);GO:0070475(rRNA base methylation)	NA	K15264	EC:2.1.1.311	NOL1/NOP2/Sun domain family, member 5 [Source:MGI Symbol;Acc:MGI:2140844]	1.03693	1.0729	0.913913	0.927803	0.925854	0.946947
ENSMUSG00000000934	chr15	75657035	75678800	-	Top1mt	ENSMUST00000000958;ENSMUST00000230774;ENSMUST00000230469	GO:0003677(DNA binding);GO:0003916(DNA topoisomerase activity);GO:0003917(DNA topoisomerase type I activity);GO:0005634(nucleus);GO:0005694(chromosome);GO:0005739(mitochondrion);GO:0006260(DNA replication);GO:0006265(DNA topological change);GO:0016853(isomerase activity);GO:0042645(mitochondrial nucleoid);GO:0042645(mitochondrial nucleoid)	NA	K03163	EC:5.6.2.1	DNA topoisomerase 1, mitochondrial [Source:MGI Symbol;Acc:MGI:1920210]	3.63791	3.64994	2.5204	2.8839	3.48987	3.30213
ENSMUSG00000000942	chr6	52189671	52191753	-	Hoxa4	ENSMUST00000101395	GO:0003677(DNA binding);GO:0003700(DNA-binding transcription factor activity);GO:0005634(nucleus);GO:0006355(regulation of transcription, DNA-templated);GO:0007275(multicellular organism development);GO:0016604(nuclear body);GO:0043565(sequence-specific DNA binding)	NA	K09304	NA	homeobox A4 [Source:MGI Symbol;Acc:MGI:96176]	0	0	0	0	0	0
ENSMUSG00000000948	chr7	59974149	60005064	-	Gm38393	ENSMUST00000179360;ENSMUST00000191456	GO:0005634(nucleus);GO:0016607(nuclear speck);GO:0051117(ATPase binding);GO:0051117(ATPase binding)	NA	NA	NA	predicted gene, 38393 [Source:MGI Symbol;Acc:MGI:5613898]	0.130669	0.169445	0.110978	0	0.0820475	0.128219
ENSMUSG00000000983	chr11	83709015	83711348	+	Wfdc18	ENSMUST00000001009;ENSMUST00000139762	GO:0005576(extracellular region);GO:0010466(negative regulation of peptidase activity);GO:0030414(peptidase inhibitor activity);GO:0030414(peptidase inhibitor activity)	NA	NA	NA	WAP four-disulfide core domain 18 [Source:MGI Symbol;Acc:MGI:107506]	1.52481	0.931759	1.38413	1.09417	1.23467	1.23836
ENSMUSG00000001023	chr3	90608523	90611780	+	S100a5	ENSMUST00000001049	GO:0005507(copper ion binding);GO:0005509(calcium ion binding);GO:0005634(nucleus);GO:0008150(biological_process);GO:0008270(zinc ion binding);GO:0042803(protein homodimerization activity);GO:0043025(neuronal cell body);GO:0046872(metal ion binding);GO:0046914(transition metal ion binding)	NA	NA	NA	S100 calcium binding protein A5 [Source:MGI Symbol;Acc:MGI:1338915]	0	0	0	0.115822	0	0
ENSMUSG00000001029	chr11	106377656	106388075	-	Icam2	ENSMUST00000001055;ENSMUST00000173795;ENSMUST00000106813;ENSMUST00000141146;ENSMUST00000106809	GO:0001931(uropod);GO:0005178(integrin binding);GO:0005515(protein binding);GO:0005886(plasma membrane);GO:0005887(integral component of plasma membrane);GO:0005902(microvillus);GO:0007155(cell adhesion);GO:0016020(membrane);GO:0016021(integral component of membrane);GO:0032154(cleavage furrow);GO:0042995(cell projection);GO:0071944(cell periphery);GO:0098609(cell-cell adhesion);GO:0098609(cell-c…	04514(Cell adhesion molecules (CAMs));04650(Natural killer cell mediated cytotoxicity);04650(Natural killer cell mediated cytotoxicity)	K06523	NA	intercellular adhesion molecule 2 [Source:MGI Symbol;Acc:MGI:96394]	1.11569	1.05271	1.05882	1.43871	1.21308	0.982033
ENSMUSG00000001034	chr11	61488812	61494296	-	Mapk7	ENSMUST00000101085;ENSMUST00000128478;ENSMUST00000152755;ENSMUST00000079080;ENSMUST00000108714;ENSMUST00000125840;ENSMUST00000153441;ENSMUST00000126495;ENSMUST00000139663;ENSMUST00000135521;ENSMUST00000139932;ENSMUST00000123360;ENSMUST00000140779	GO:0000165(MAPK cascade);GO:0000166(nucleotide binding);GO:0004672(protein kinase activity);GO:0004674(protein serine/threonine kinase activity);GO:0004707(MAP kinase activity);GO:0005515(protein binding);GO:0005524(ATP binding);GO:0005634(nucleus);GO:0005654(nucleoplasm);GO:0005737(cytoplasm);GO:0005829(cytosol);GO:0006468(protein phosphorylation);GO:0007049(cell cycle);GO:0010468(regulation of …	04010(MAPK signaling pathway);04540(Gap junction);04657(IL-17 signaling pathway);04722(Neurotrophin signaling pathway);04912(GnRH signaling pathway);04921(Oxytocin signaling pathway);05206(MicroRNAs in cancer);05418(Fluid shear stress and atherosclerosis);05418(Fluid shear stress and atherosclerosis)	NA	NA	mitogen-activated protein kinase 7 [Source:MGI Symbol;Acc:MGI:1346347]	3.49628	3.02081	2.85101	3.48262	2.99554	2.94562
ENSMUSG00000001036	chr11	61517249	61579687	-	Epn2	ENSMUST00000108712;ENSMUST00000178202;ENSMUST00000179936;ENSMUST00000151545	GO:0001701(in utero embryonic development);GO:0005737(cytoplasm);GO:0006897(endocytosis);GO:0007219(Notch signaling pathway);GO:0008289(lipid binding);GO:0030100(regulation of endocytosis);GO:0030128(clathrin coat of endocytic vesicle);GO:0030948(negative regulation of vascular endothelial growth factor receptor signaling pathway);GO:0043231(intracellular membrane-bounded organelle);GO:0045747(po…	04144(Endocytosis);04144(Endocytosis)	K12471	NA	epsin 2 [Source:MGI Symbol;Acc:MGI:1333766]	0.194561	0.177721	0.226149	0.0697144	0.171297	0.298485
ENSMUSG00000001039	chr11	61505144	61512931	+	B9d1	ENSMUST00000102657;ENSMUST00000138057;ENSMUST00000146562	GO:0001701(in utero embryonic development);GO:0001944(vasculature development);GO:0005515(protein binding);GO:0005737(cytoplasm);GO:0005813(centrosome);GO:0005856(cytoskeleton);GO:0005929(cilium);GO:0007224(smoothened signaling pathway);GO:0008158(hedgehog receptor activity);GO:0016020(membrane);GO:0030030(cell projection organization);GO:0032880(regulation of protein localization);GO:0035869(cil…	NA	K16744	NA	B9 protein domain 1 [Source:MGI Symbol;Acc:MGI:1351471]	0.128712	0	0.164114	0.124286	0.0826673	0.147391
ENSMUSG00000001053	chr11	51643063	51650842	-	N4bp3	ENSMUST00000001080;ENSMUST00000156835;ENSMUST00000142721	GO:0005515(protein binding);GO:0007275(multicellular organism development);GO:0007399(nervous system development);GO:0008150(biological_process);GO:0030424(axon);GO:0030425(dendrite);GO:0031410(cytoplasmic vesicle);GO:0042995(cell projection);GO:0042995(cell projection)	NA	NA	NA	NEDD4 binding protein 3 [Source:MGI Symbol;Acc:MGI:2442218]	1.34369	1.51319	1.17888	1.57833	1.55988	1.43347
ENSMUSG00000001082	chr5	34633642	34637212	-	Mfsd10	ENSMUST00000001109;ENSMUST00000114331;ENSMUST00000130347;ENSMUST00000128670;ENSMUST00000114329;ENSMUST00000137150;ENSMUST00000136010;ENSMUST00000148270;ENSMUST00000202378;ENSMUST00000202065;ENSMUST00000134156;ENSMUST00000201147;ENSMUST00000155577;ENSMUST00000149657;ENSMUST00000137506;ENSMUST00000200717;ENSMUST00000126257;ENSMUST00000151247;ENSMUST00000138212;ENSMUST00000137744;ENSMUST00000124668	GO:0005215(transporter activity);GO:0006915(apoptotic process);GO:0008514(organic anion transmembrane transporter activity);GO:0016020(membrane);GO:0016021(integral component of membrane);GO:0030659(cytoplasmic vesicle membrane);GO:0031526(brush border membrane);GO:0043252(sodium-independent organic anion transport);GO:0055085(transmembrane transport);GO:0055085(transmembrane transport)	NA	NA	NA	major facilitator superfamily domain containing 10 [Source:MGI Symbol;Acc:MGI:1915544]	7.90196	7.43675	6.82868	5.54874	5.19829	7.06684
ENSMUSG00000001095	chr11	78397087	78422217	-	Slc13a2	ENSMUST00000001122	GO:0005215(transporter activity);GO:0006811(ion transport);GO:0006814(sodium ion transport);GO:0015293(symporter activity);GO:0016020(membrane);GO:0016021(integral component of membrane);GO:0055085(transmembrane transport)	NA	K14445	NA	solute carrier family 13 (sodium-dependent dicarboxylate transporter), member 2 [Source:MGI Symbol;Acc:MGI:1276558]	0.07708	0.048255	0.12991	0.094153	0	0.09589
ENSMUSG00000001119	chr10	76708792	76726168	-	Col6a1	ENSMUST00000001147	GO:0003429(growth plate cartilage chondrocyte morphogenesis);GO:0005576(extracellular region);GO:0005581(collagen trimer);GO:0005615(extracellular space);GO:0007155(cell adhesion);GO:0030020(extracellular matrix structural constituent conferring tensile strength);GO:0031012(extracellular matrix);GO:0032991(protein-containing complex);GO:0035987(endodermal cell differentiation);GO:0042383(sarcolem…	04151(PI3K-Akt signaling pathway);04510(Focal adhesion);04512(ECM-receptor interaction);04974(Protein digestion and absorption);05165(Human papillomavirus infection)	K06238	NA	collagen, type VI, alpha 1 [Source:MGI Symbol;Acc:MGI:88459]	0.100673	0.054998	0.0716863	0.0356616	0.111415	0.0679851
ENSMUSG00000001120	chr10	76761857	76961887	-	Pcbp3	ENSMUST00000001148;ENSMUST00000168505;ENSMUST00000105411;ENSMUST00000168240	GO:0000122(negative regulation of transcription by RNA polymerase II);GO:0001227(DNA-binding transcription repressor activity, RNA polymerase II-specific);GO:0003676(nucleic acid binding);GO:0003677(DNA binding);GO:0003690(double-stranded DNA binding);GO:0003723(RNA binding);GO:0005737(cytoplasm);GO:1990829(C-rich single-stranded DNA binding);GO:1990829(C-rich single-stranded DNA binding)	NA	K21444	NA	poly(rC) binding protein 3 [Source:MGI Symbol;Acc:MGI:1890470]	0.0362587	0.0991379	0.0309313	0.0937325	0.0206356	0.0405675
ENSMUSG00000001138	chr1	36511867	36528237	+	Cnnm3	ENSMUST00000001166;ENSMUST00000097776;ENSMUST00000154225;ENSMUST00000195264;ENSMUST00000135100	GO:0003674(molecular_function);GO:0005886(plasma membrane);GO:0006811(ion transport);GO:0008150(biological_process);GO:0016020(membrane);GO:0016021(integral component of membrane);GO:0016021(integral component of membrane)	NA	K16302	NA	cyclin M3 [Source:MGI Symbol;Acc:MGI:2151055]	1.68092	2.00209	1.60812	1.97652	1.77142	1.61138
ENSMUSG00000001150	chr10	76468927	76515857	+	Mcm3ap	ENSMUST00000170795;ENSMUST00000220410;ENSMUST00000219811;ENSMUST00000218904	GO:0002376(immune system process);GO:0003676(nucleic acid binding);GO:0003682(chromatin binding);GO:0004402(histone acetyltransferase activity);GO:0005634(nucleus);GO:0005643(nuclear pore);GO:0005737(cytoplasm);GO:0005829(cytosol);GO:0006406(mRNA export from nucleus);GO:0010484(H3 histone acetyltransferase activity);GO:0015031(protein transport);GO:0016446(somatic hypermutation of immunoglobulin …	NA	NA	NA	minichromosome maintenance complex component 3 associated protein [Source:MGI Symbol;Acc:MGI:1930089]	4.56769	5.05289	4.95277	4.96467	4.7656	4.72572
ENSMUSG00000001151	chr10	76351263	76442786	-	Pcnt	ENSMUST00000220395;ENSMUST00000217838;ENSMUST00000219011;ENSMUST00000001179;ENSMUST00000219403;ENSMUST00000218747	GO:0000226(microtubule cytoskeleton organization);GO:0005813(centrosome);GO:0005814(centriole);GO:0005815(microtubule organizing center);GO:0005829(cytosol);GO:0007052(mitotic spindle organization);GO:0007165(signal transduction);GO:0032947(protein-containing complex scaffold activity);GO:0034451(centriolar satellite);GO:0060271(cilium assembly);GO:0090316(positive regulation of intracellular pro…	NA	K16481	NA	pericentrin (kendrin) [Source:MGI Symbol;Acc:MGI:102722]	1.9118	1.99295	2.01553	1.98692	1.83608	1.88989
ENSMUSG00000001156	chr6	86647042	86669161	-	Mxd1	ENSMUST00000001184;ENSMUST00000203946;ENSMUST00000204437;ENSMUST00000205076	GO:0000122(negative regulation of transcription by RNA polymerase II);GO:0000790(nuclear chromatin);GO:0000978(RNA polymerase II proximal promoter sequence-specific DNA binding);GO:0001227(DNA-binding transcription repressor activity, RNA polymerase II-specific);GO:0005654(nucleoplasm);GO:0005739(mitochondrion);GO:0005829(cytosol);GO:0046983(protein dimerization activity);GO:0046983(protein dimer…	NA	NA	NA	MAX dimerization protein 1 [Source:MGI Symbol;Acc:MGI:96908]	2.6917	2.2882	2.65276	2.5264	2.57563	2.43283
ENSMUSG00000001173	chrX	47912387	47965868	+	Ocrl	ENSMUST00000001202;ENSMUST00000115020;ENSMUST00000144664;ENSMUST00000146486;ENSMUST00000154732;ENSMUST00000115013	GO:0001701(in utero embryonic development);GO:0001750(photoreceptor outer segment);GO:0004439(phosphatidylinositol-4,5-bisphosphate 5-phosphatase activity);GO:0005096(GTPase activator activity);GO:0005634(nucleus);GO:0005737(cytoplasm);GO:0005768(endosome);GO:0005769(early endosome);GO:0005794(Golgi apparatus);GO:0005802(trans-Golgi network);GO:0005886(plasma membrane);GO:0005905(clathrin-coated …	00562(Inositol phosphate metabolism);04070(Phosphatidylinositol signaling system);04070(Phosphatidylinositol signaling system)	K01099	EC:3.1.3.36	OCRL, inositol polyphosphate-5-phosphatase [Source:MGI Symbol;Acc:MGI:109589]	3.00849	3.02056	3.09009	2.91283	2.87773	2.75574
ENSMUSG00000001228	chr17	56303321	56323486	+	Uhrf1	ENSMUST00000001258;ENSMUST00000113038;ENSMUST00000113035;ENSMUST00000113039;ENSMUST00000137876;ENSMUST00000139654	GO:0000122(negative regulation of transcription by RNA polymerase II);GO:0000790(nuclear chromatin);GO:0000791(euchromatin);GO:0000792(heterochromatin);GO:0000987(proximal promoter sequence-specific DNA binding);GO:0003677(DNA binding);GO:0004842(ubiquitin-protein transferase activity);GO:0005515(protein binding);GO:0005634(nucleus);GO:0005654(nucleoplasm);GO:0005657(replication fork);GO:0005720(…	NA	K10638	EC:2.3.2.27	ubiquitin-like, containing PHD and RING finger domains, 1 [Source:MGI Symbol;Acc:MGI:1338889]	7.11041	7.51663	7.44837	7.6416	7.27069	7.39748
ENSMUSG00000001249	chr7	31098725	31115290	-	Hpn	ENSMUST00000039435;ENSMUST00000165124;ENSMUST00000168884;ENSMUST00000108102;ENSMUST00000171225;ENSMUST00000164340;ENSMUST00000167719;ENSMUST00000165480;ENSMUST00000164929;ENSMUST00000168623	GO:0004252(serine-type endopeptidase activity);GO:0005576(extracellular region);GO:0005737(cytoplasm);GO:0005789(endoplasmic reticulum membrane);GO:0005886(plasma membrane);GO:0005887(integral component of plasma membrane);GO:0005911(cell-cell junction);GO:0006508(proteolysis);GO:0007605(sensory perception of sound);GO:0008233(peptidase activity);GO:0008236(serine-type peptidase activity);GO:0008…	05203(Viral carcinogenesis);05203(Viral carcinogenesis)	K08665	EC:3.4.21.106	hepsin [Source:MGI Symbol;Acc:MGI:1196620]	0.49528	0.551562	0.343983	0.485065	0.420536	0.421475
ENSMUSG00000001281	chr15	102215995	102231944	-	Itgb7	ENSMUST00000229440;ENSMUST00000001327;ENSMUST00000230550	GO:0003366(cell-matrix adhesion involved in ameboidal cell migration);GO:0005178(integrin binding);GO:0005925(focal adhesion);GO:0007155(cell adhesion);GO:0007160(cell-matrix adhesion);GO:0007229(integrin-mediated signaling pathway);GO:0008305(integrin complex);GO:0009986(cell surface);GO:0016020(membrane);GO:0016021(integral component of membrane);GO:0016477(cell migration);GO:0033627(cell adhes…	04151(PI3K-Akt signaling pathway);04510(Focal adhesion);04512(ECM-receptor interaction);04514(Cell adhesion molecules (CAMs));04672(Intestinal immune network for IgA production);04810(Regulation of actin cytoskeleton);05165(Human papillomavirus infection);05202(Transcriptional misregulation in cancer);05410(Hypertrophic cardiomyopathy (HCM));05412(Arrhythmogenic right ventricular cardiomyopathy (…	K06590	NA	integrin beta 7 [Source:MGI Symbol;Acc:MGI:96616]	0.195378	0.177194	0.110508	0.117701	0.129161	0.144822
ENSMUSG00000001288	chr15	102234938	102257517	-	Rarg	ENSMUST00000043172;ENSMUST00000063339;ENSMUST00000130204;ENSMUST00000124224	GO:0000122(negative regulation of transcription by RNA polymerase II);GO:0000790(nuclear chromatin);GO:0000976(transcription regulatory region sequence-specific DNA binding);GO:0000977(RNA polymerase II regulatory region sequence-specific DNA binding);GO:0000981(DNA-binding transcription factor activity, RNA polymerase II-specific);GO:0001843(neural tube closure);GO:0002063(chondrocyte developmen…	NA	K08529	NA	retinoic acid receptor, gamma [Source:MGI Symbol;Acc:MGI:97858]	0.7412	0.580212	0.850211	0.634317	0.615611	0.488734
ENSMUSG00000001300	chr8	8617434	8661242	-	Efnb2	ENSMUST00000001319;ENSMUST00000209169	GO:0001525(angiogenesis);GO:0001945(lymph vessel development);GO:0002042(cell migration involved in sprouting angiogenesis);GO:0005102(signaling receptor binding);GO:0005515(protein binding);GO:0005886(plasma membrane);GO:0007155(cell adhesion);GO:0007275(multicellular organism development);GO:0007399(nervous system development);GO:0007411(axon guidance);GO:0008284(positive regulation of cell pop…	04360(Axon guidance);04360(Axon guidance)	K05463	NA	ephrin B2 [Source:MGI Symbol;Acc:MGI:105097]	0.600327	0.930265	0.834141	0.709522	0.717194	0.833023
ENSMUSG00000001334	chr4	129136999	129144593	+	Fndc5	ENSMUST00000102600	GO:0005179(hormone activity);GO:0005515(protein binding);GO:0005576(extracellular region);GO:0005777(peroxisome);GO:0005778(peroxisomal membrane);GO:0005783(endoplasmic reticulum);GO:0005886(plasma membrane);GO:0010469(regulation of signaling receptor activity);GO:0014850(response to muscle activity);GO:0016020(membrane);GO:0016021(integral component of membrane);GO:0090336(positive regulation of…	NA	NA	NA	fibronectin type III domain containing 5 [Source:MGI Symbol;Acc:MGI:1917614]	0	0	0	0	0	0
ENSMUSG00000001349	chr9	22099216	22109630	+	Cnn1	ENSMUST00000214601;ENSMUST00000001384;ENSMUST00000216872	GO:0003779(actin binding);GO:0005515(protein binding);GO:0005516(calmodulin binding);GO:0005856(cytoskeleton);GO:0031032(actomyosin structure organization);GO:1904706(negative regulation of vascular smooth muscle cell proliferation);GO:1904706(negative regulation of vascular smooth muscle cell proliferation)	NA	NA	NA	calponin 1 [Source:MGI Symbol;Acc:MGI:104979]	0.040631	0.0365042	0.0331582	0.0380603	0.0663634	0.0222166
ENSMUSG00000001366	chr9	78081499	78109065	-	Fbxo9	ENSMUST00000085311;ENSMUST00000001402;ENSMUST00000159453;ENSMUST00000162451;ENSMUST00000162310;ENSMUST00000159099;ENSMUST00000162625	GO:0004842(ubiquitin-protein transferase activity);GO:0005515(protein binding);GO:0005737(cytoplasm);GO:0016567(protein ubiquitination);GO:0019005(SCF ubiquitin ligase complex);GO:0031146(SCF-dependent proteasomal ubiquitin-dependent protein catabolic process);GO:0032006(regulation of TOR signaling);GO:0045087(innate immune response);GO:0045444(fat cell differentiation);GO:0045444(fat cell differ…	NA	K10295	NA	f-box protein 9 [Source:MGI Symbol;Acc:MGI:1918788]	3.68767	3.66333	2.96035	3.38354	3.18036	3.90694
ENSMUSG00000001435	chr10	77052178	77166548	-	Col18a1	ENSMUST00000081654	GO:0001525(angiogenesis);GO:0001886(endothelial cell morphogenesis);GO:0005198(structural molecule activity);GO:0005201(extracellular matrix structural constituent);GO:0005515(protein binding);GO:0005576(extracellular region);GO:0005581(collagen trimer);GO:0005604(basement membrane);GO:0005615(extracellular space);GO:0007155(cell adhesion);GO:0008284(positive regulation of cell population prolife…	04974(Protein digestion and absorption)	K06823	NA	collagen, type XVIII, alpha 1 [Source:MGI Symbol;Acc:MGI:88451]	0.230349	0.143966	0.279118	0.266186	0.203349	0.215299
ENSMUSG00000001436	chr10	77032241	77050431	+	Slc19a1	ENSMUST00000133059;ENSMUST00000144234;ENSMUST00000105410;ENSMUST00000136925;ENSMUST00000132984;ENSMUST00000127249;ENSMUST00000131031	GO:0005542(folic acid binding);GO:0005886(plasma membrane);GO:0005887(integral component of plasma membrane);GO:0008517(folic acid transmembrane transporter activity);GO:0008518(folate:anion antiporter activity);GO:0015350(methotrexate transmembrane transporter activity);GO:0015884(folic acid transport);GO:0016020(membrane);GO:0016021(integral component of membrane);GO:0016323(basolateral plasma …	01523(Antifolate resistance);04977(Vitamin digestion and absorption);04977(Vitamin digestion and absorption)	K14609	NA	solute carrier family 19 (folate transporter), member 1 [Source:MGI Symbol;Acc:MGI:103182]	0.361414	0.436141	0.373213	0.356527	0.400642	0.521395
ENSMUSG00000001444	chr11	97098071	97115331	-	Tbx21	ENSMUST00000001484	GO:0000122(negative regulation of transcription by RNA polymerase II);GO:0003677(DNA binding);GO:0003700(DNA-binding transcription factor activity);GO:0005515(protein binding);GO:0005634(nucleus);GO:0006355(regulation of transcription, DNA-templated);GO:0009615(response to virus);GO:0010628(positive regulation of gene expression);GO:0030217(T cell differentiation);GO:0032703(negative regulation o…	04658(Th1 and Th2 cell differentiation);04659(Th17 cell differentiation);05321(Inflammatory bowel disease (IBD))	K10166	NA	T-box 21 [Source:MGI Symbol;Acc:MGI:1888984]	0	0	0	0	0	0
ENSMUSG00000001493	chr11	101877510	101894374	-	Meox1	ENSMUST00000057054	GO:0000978(RNA polymerase II proximal promoter sequence-specific DNA binding);GO:0001228(DNA-binding transcription activator activity, RNA polymerase II-specific);GO:0001757(somite specification);GO:0003677(DNA binding);GO:0003682(chromatin binding);GO:0003700(DNA-binding transcription factor activity);GO:0005634(nucleus);GO:0005737(cytoplasm);GO:0006355(regulation of transcription, DNA-templated…	NA	K09322	NA	mesenchyme homeobox 1 [Source:MGI Symbol;Acc:MGI:103220]	0.035545	0	0.060645	0.023369	0	0
ENSMUSG00000001494	chr11	101962458	101967015	-	Sost	ENSMUST00000001534	GO:0001503(ossification);GO:0005615(extracellular space);GO:0005794(Golgi apparatus);GO:0008134(transcription factor binding);GO:0009612(response to mechanical stimulus);GO:0030279(negative regulation of ossification);GO:0030514(negative regulation of BMP signaling pathway);GO:0031333(negative regulation of protein complex assembly);GO:0032991(protein-containing complex);GO:0045893(positive regul…	04310(Wnt signaling pathway);04928(Parathyroid hormone synthesis, secretion and action)	K16834	NA	sclerostin [Source:MGI Symbol;Acc:MGI:1921749]	0	0	0	0	0	0
ENSMUSG00000001496	chr12	56531958	56536908	-	Nkx2-1	ENSMUST00000001536	GO:0000122(negative regulation of transcription by RNA polymerase II);GO:0000977(RNA polymerase II regulatory region sequence-specific DNA binding);GO:0000978(RNA polymerase II proximal promoter sequence-specific DNA binding);GO:0000980(RNA polymerase II distal enhancer sequence-specific DNA binding);GO:0000981(DNA-binding transcription factor activity, RNA polymerase II-specific);GO:0001012(RNA …	NA	NA	NA	NK2 homeobox 1 [Source:MGI Symbol;Acc:MGI:108067]	0	0	0	0.0182555	0	0
ENSMUSG00000001504	chr13	72628820	72634198	+	Irx2	ENSMUST00000074372;ENSMUST00000167067;ENSMUST00000163393	GO:0000122(negative regulation of transcription by RNA polymerase II);GO:0001656(metanephros development);GO:0003677(DNA binding);GO:0005634(nucleus);GO:0006355(regulation of transcription, DNA-templated);GO:0043565(sequence-specific DNA binding);GO:0072086(specification of loop of Henle identity);GO:0072272(proximal/distal pattern formation involved in metanephric nephron development);GO:0072272…	NA	NA	NA	Iroquois homeobox 2 [Source:MGI Symbol;Acc:MGI:1197526]	0.0243024	0.0818311	0.0272988	0.0158644	0.107508	0.105543
ENSMUSG00000001506	chr11	94936224	94953042	+	Col1a1	ENSMUST00000001547;ENSMUST00000148593;ENSMUST00000148046	GO:0001501(skeletal system development);GO:0001503(ossification);GO:0001568(blood vessel development);GO:0001649(osteoblast differentiation);GO:0001957(intramembranous ossification);GO:0001958(endochondral ossification);GO:0002020(protease binding);GO:0005201(extracellular matrix structural constituent);GO:0005515(protein binding);GO:0005576(extracellular region);GO:0005581(collagen trimer);GO:00…	04151(PI3K-Akt signaling pathway);04510(Focal adhesion);04512(ECM-receptor interaction);04611(Platelet activation);04926(Relaxin signaling pathway);04933(AGE-RAGE signaling pathway in diabetic complications);04974(Protein digestion and absorption);05146(Amoebiasis);05165(Human papillomavirus infection);05205(Proteoglycans in cancer);05205(Proteoglycans in cancer)	K06236	NA	collagen, type I, alpha 1 [Source:MGI Symbol;Acc:MGI:88467]	0.00792979	0.043663	0.0203181	0.0233776	0.0560183	0.0592313
ENSMUSG00000001507	chr11	95044474	95076797	-	Itga3	ENSMUST00000001548;ENSMUST00000141693;ENSMUST00000140342	GO:0001764(neuron migration);GO:0001968(fibronectin binding);GO:0002020(protease binding);GO:0005178(integrin binding);GO:0005515(protein binding);GO:0005518(collagen binding);GO:0005886(plasma membrane);GO:0007155(cell adhesion);GO:0007229(integrin-mediated signaling pathway);GO:0007507(heart development);GO:0007613(memory);GO:0008305(integrin complex);GO:0009897(external side of plasma membrane…	04151(PI3K-Akt signaling pathway);04510(Focal adhesion);04512(ECM-receptor interaction);04640(Hematopoietic cell lineage);04810(Regulation of actin cytoskeleton);05165(Human papillomavirus infection);05200(Pathways in cancer);05222(Small cell lung cancer);05410(Hypertrophic cardiomyopathy (HCM));05412(Arrhythmogenic right ventricular cardiomyopathy (ARVC));05414(Dilated cardiomyopathy (DCM));0541…	K06482	NA	integrin alpha 3 [Source:MGI Symbol;Acc:MGI:96602]	0.172014	0.139328	0.0826804	0.0812494	0.0838195	0.0415977
ENSMUSG00000001510	chr11	95120119	95125296	+	Dlx3	ENSMUST00000092768	GO:0000978(RNA polymerase II proximal promoter sequence-specific DNA binding);GO:0001228(DNA-binding transcription activator activity, RNA polymerase II-specific);GO:0001568(blood vessel development);GO:0001890(placenta development);GO:0003677(DNA binding);GO:0003682(chromatin binding);GO:0003700(DNA-binding transcription factor activity);GO:0005634(nucleus);GO:0006355(regulation of transcription…	NA	K09315	NA	distal-less homeobox 3 [Source:MGI Symbol;Acc:MGI:94903]	0	0	0	0	0.023216	0
ENSMUSG00000001517	chr6	128362967	128376146	+	Foxm1	ENSMUST00000123988;ENSMUST00000073316;ENSMUST00000112148;ENSMUST00000203040;ENSMUST00000203258;ENSMUST00000125456;ENSMUST00000136395;ENSMUST00000153423	GO:0000086(G2/M transition of mitotic cell cycle);GO:0000122(negative regulation of transcription by RNA polymerase II);GO:0000977(RNA polymerase II regulatory region sequence-specific DNA binding);GO:0003677(DNA binding);GO:0003700(DNA-binding transcription factor activity);GO:0005634(nucleus);GO:0006355(regulation of transcription, DNA-templated);GO:0006978(DNA damage response, signal transduct…	04218(Cellular senescence);04218(Cellular senescence)	K09406	NA	forkhead box M1 [Source:MGI Symbol;Acc:MGI:1347487]	1.17967	1.43426	0.588701	0.746347	0.64152	1.33533
ENSMUSG00000001518	chr6	128409444	128424931	-	Itfg2	ENSMUST00000001559;ENSMUST00000142615;ENSMUST00000203374;ENSMUST00000204362;ENSMUST00000203195;ENSMUST00000203853;ENSMUST00000133994;ENSMUST00000204467	GO:0002314(germinal center B cell differentiation);GO:0003674(molecular_function);GO:0005515(protein binding);GO:0005654(nucleoplasm);GO:0005764(lysosome);GO:0005765(lysosomal membrane);GO:0005829(cytosol);GO:0016020(membrane);GO:0034198(cellular response to amino acid starvation);GO:0042149(cellular response to glucose starvation);GO:0140007(KICSTOR complex);GO:1904262(negative regulation of TOR…	NA	K23296	NA	integrin alpha FG-GAP repeat containing 2 [Source:MGI Symbol;Acc:MGI:1915450]	0.935397	0.733197	0.61341	0.96369	0.72487	0.795352
ENSMUSG00000001520	chr6	128399296	128416427	+	Nrip2	ENSMUST00000001561;ENSMUST00000136631	GO:0000122(negative regulation of transcription by RNA polymerase II);GO:0004190(aspartic-type endopeptidase activity);GO:0005515(protein binding);GO:0005634(nucleus);GO:0005737(cytoplasm);GO:0006508(proteolysis);GO:0007219(Notch signaling pathway);GO:0007219(Notch signaling pathway)	NA	K13215	NA	nuclear receptor interacting protein 2 [Source:MGI Symbol;Acc:MGI:1891884]	0.0138521	0.01549	0.0120736	0	0	0.0131959
ENSMUSG00000001521	chr6	128321161	128355851	-	Tulp3	ENSMUST00000001562;ENSMUST00000128708;ENSMUST00000138313;ENSMUST00000133134;ENSMUST00000203625;ENSMUST00000157005	GO:0001664(G protein-coupled receptor binding);GO:0001841(neural tube formation);GO:0001843(neural tube closure);GO:0005576(extracellular region);GO:0005634(nucleus);GO:0005730(nucleolus);GO:0005737(cytoplasm);GO:0005886(plasma membrane);GO:0005929(cilium);GO:0005930(axoneme);GO:0007275(multicellular organism development);GO:0007420(brain development);GO:0008277(regulation of G protein-coupled re…	NA	NA	NA	tubby-like protein 3 [Source:MGI Symbol;Acc:MGI:1329045]	1.36877	1.36113	1.46758	1.47061	1.40685	1.37794
ENSMUSG00000001524	chr17	35667730	35673739	-	Gtf2h4	ENSMUST00000001565;ENSMUST00000162927;ENSMUST00000160535;ENSMUST00000160734;ENSMUST00000160752;ENSMUST00000162894;ENSMUST00000160039;ENSMUST00000159671;ENSMUST00000162604;ENSMUST00000160711;ENSMUST00000159852	GO:0000438(core TFIIH complex portion of holo TFIIH complex);GO:0000439(transcription factor TFIIH core complex);GO:0001671(ATPase activator activity);GO:0003690(double-stranded DNA binding);GO:0004672(protein kinase activity);GO:0005634(nucleus);GO:0005669(transcription factor TFIID complex);GO:0005675(transcription factor TFIIH holo complex);GO:0006281(DNA repair);GO:0006289(nucleotide-excision…	03022(Basal transcription factors);03420(Nucleotide excision repair);05203(Viral carcinogenesis);05203(Viral carcinogenesis)	K03144	NA	general transcription factor II H, polypeptide 4 [Source:MGI Symbol;Acc:MGI:1338799]	1.70268	1.72591	1.63826	1.57679	2.07081	1.87472
ENSMUSG00000001555	chr11	100415697	100424824	+	Fkbp10	ENSMUST00000001595;ENSMUST00000139084;ENSMUST00000125616	GO:0000413(protein peptidyl-prolyl isomerization);GO:0003755(peptidyl-prolyl cis-trans isomerase activity);GO:0005509(calcium ion binding);GO:0005515(protein binding);GO:0005528(FK506 binding);GO:0005783(endoplasmic reticulum);GO:0005788(endoplasmic reticulum lumen);GO:0005829(cytosol);GO:0016020(membrane);GO:0016853(isomerase activity);GO:0018208(peptidyl-proline modification);GO:0046872(metal i…	NA	K09575	EC:5.2.1.8	FK506 binding protein 10 [Source:MGI Symbol;Acc:MGI:104769]	0.0452275	0.118632	0.0921767	0.0960842	0.138478	0.123235
ENSMUSG00000001558	chr11	100441917	100457022	+	Klhl10	ENSMUST00000001599	GO:0000902(cell morphogenesis);GO:0005515(protein binding);GO:0005737(cytoplasm);GO:0007283(spermatogenesis);GO:0007286(spermatid development);GO:0008584(male gonad development);GO:0009566(fertilization);GO:0016567(protein ubiquitination);GO:0030154(cell differentiation);GO:0048808(male genitalia morphogenesis);GO:0048873(homeostasis of number of cells within a tissue)	NA	K10448	NA	kelch-like 10 [Source:MGI Symbol;Acc:MGI:2181067]	0	0	0	0.0228525	0	0.0281288
ENSMUSG00000001569	chr5	29434664	29457843	+	Nom1	ENSMUST00000001611;ENSMUST00000146347	GO:0003723(RNA binding);GO:0005515(protein binding);GO:0005634(nucleus);GO:0005730(nucleolus);GO:0042274(ribosomal small subunit biogenesis);GO:0048820(hair follicle maturation);GO:0048820(hair follicle maturation)	NA	K17583	NA	nucleolar protein with MIF4G domain 1 [Source:MGI Symbol;Acc:MGI:1861749]	3.94091	3.97381	4.14675	3.94036	4.20001	4.0608
ENSMUSG00000001588	chr11	69881567	69895539	-	Acap1	ENSMUST00000108622;ENSMUST00000001631;ENSMUST00000127238;ENSMUST00000148037	GO:0003674(molecular_function);GO:0005096(GTPase activator activity);GO:0005515(protein binding);GO:0005768(endosome);GO:0006629(lipid metabolic process);GO:0007165(signal transduction);GO:0008150(biological_process);GO:0016020(membrane);GO:0016042(lipid catabolic process);GO:0016787(hydrolase activity);GO:0043547(positive regulation of GTPase activity);GO:0046872(metal ion binding);GO:0055038(re…	04144(Endocytosis);04144(Endocytosis)	K12489	NA	ArfGAP with coiled-coil, ankyrin repeat and PH domains 1 [Source:MGI Symbol;Acc:MGI:2388270]	0.714074	0.672321	0.758813	0.82433	0.830936	0.75881
ENSMUSG00000001604	chr4	136247729	136274898	+	Tcea3	ENSMUST00000136812;ENSMUST00000102533	GO:0003676(nucleic acid binding);GO:0003677(DNA binding);GO:0005634(nucleus);GO:0006351(transcription, DNA-templated);GO:0006355(regulation of transcription, DNA-templated);GO:0008270(zinc ion binding);GO:0046872(metal ion binding);GO:0046872(metal ion binding)	NA	NA	NA	transcription elongation factor A (SII), 3 [Source:MGI Symbol;Acc:MGI:1196908]	0	0.0608781	0.0504698	0.0971259	0	0
ENSMUSG00000001622	chr5	87925579	87932665	+	Csn3	ENSMUST00000001667;ENSMUST00000113267;ENSMUST00000144929;ENSMUST00000140690;ENSMUST00000148793	GO:0003674(molecular_function);GO:0005576(extracellular region);GO:0005615(extracellular space);GO:0007595(lactation);GO:0050821(protein stabilization);GO:0050821(protein stabilization)	NA	K17282	NA	casein kappa [Source:MGI Symbol;Acc:MGI:107461]	0.106858	0.0494244	0.118353	0.111616	0.100953	0.101764
ENSMUSG00000001630	chr6	146724995	146778812	+	Stk38l	ENSMUST00000001675;ENSMUST00000111644;ENSMUST00000203318	GO:0000166(nucleotide binding);GO:0000287(magnesium ion binding);GO:0003779(actin binding);GO:0004672(protein kinase activity);GO:0004674(protein serine/threonine kinase activity);GO:0005524(ATP binding);GO:0005737(cytoplasm);GO:0005829(cytosol);GO:0005856(cytoskeleton);GO:0006468(protein phosphorylation);GO:0015629(actin cytoskeleton);GO:0016020(membrane);GO:0016301(kinase activity);GO:0016310(p…	NA	K08790	EC:2.7.11.1	serine/threonine kinase 38 like [Source:MGI Symbol;Acc:MGI:1922250]	4.22523	4.43796	4.21419	4.03688	4.03448	4.28536
ENSMUSG00000001661	chr15	102998257	103010768	+	Hoxc6	ENSMUST00000001711	GO:0000980(RNA polymerase II distal enhancer sequence-specific DNA binding);GO:0003677(DNA binding);GO:0003700(DNA-binding transcription factor activity);GO:0005634(nucleus);GO:0005654(nucleoplasm);GO:0005829(cytosol);GO:0006355(regulation of transcription, DNA-templated);GO:0007275(multicellular organism development);GO:0009952(anterior/posterior pattern specification);GO:0043565(sequence-specif…	NA	K09306	NA	homeobox C6 [Source:MGI Symbol;Acc:MGI:96197]	0	0	0.0188374	0	0	0.0126217
ENSMUSG00000001663	chr10	75783813	75798584	-	Gstt1	ENSMUST00000001713;ENSMUST00000120177;ENSMUST00000139724	GO:0004364(glutathione transferase activity);GO:0004602(glutathione peroxidase activity);GO:0005515(protein binding);GO:0005634(nucleus);GO:0005737(cytoplasm);GO:0005829(cytosol);GO:0006304(DNA modification);GO:0006749(glutathione metabolic process);GO:0009751(response to salicylic acid);GO:0010269(response to selenium ion);GO:0014070(response to organic cyclic compound);GO:0016740(transferase ac…	00480(Glutathione metabolism);00980(Metabolism of xenobiotics by cytochrome P450);00982(Drug metabolism - cytochrome P450);00983(Drug metabolism - other enzymes);01524(Platinum drug resistance);05200(Pathways in cancer);05204(Chemical carcinogenesis);05225(Hepatocellular carcinoma);05418(Fluid shear stress and atherosclerosis);05418(Fluid shear stress and atherosclerosis)	K00799	EC:2.5.1.18	glutathione S-transferase, theta 1 [Source:MGI Symbol;Acc:MGI:107379]	0.60454	0.636796	0.879475	0.726447	0.7391	0.520257
ENSMUSG00000001700	chr18	56400337	56503792	+	Gramd3	ENSMUST00000237355;ENSMUST00000070166;ENSMUST00000237716	GO:0005881(cytoplasmic microtubule);GO:0008150(biological_process);GO:0016020(membrane);GO:0016021(integral component of membrane);GO:0042802(identical protein binding);GO:0042802(identical protein binding)	NA	NA	NA	GRAM domain containing 3 [Source:MGI Symbol;Acc:MGI:1914815]	1.57126	1.71465	1.76726	1.6632	1.73153	1.62617
ENSMUSG00000001707	chr13	38644207	38659058	-	Eef1e1	ENSMUST00000001757;ENSMUST00000223823;ENSMUST00000224487	GO:0005515(protein binding);GO:0005634(nucleus);GO:0005654(nucleoplasm);GO:0005730(nucleolus);GO:0005737(cytoplasm);GO:0005829(cytosol);GO:0006412(translation);GO:0008285(negative regulation of cell population proliferation);GO:0017101(aminoacyl-tRNA synthetase multienzyme complex);GO:0043065(positive regulation of apoptotic process);GO:0043517(positive regulation of DNA damage response, signal t…	NA	K15439	NA	eukaryotic translation elongation factor 1 epsilon 1 [Source:MGI Symbol;Acc:MGI:1913393]	5.29516	4.83372	4.64334	4.52731	5.01857	4.44999
ENSMUSG00000001739	chr5	136966616	136975858	+	Cldn15	ENSMUST00000111093;ENSMUST00000128391	GO:0005198(structural molecule activity);GO:0005886(plasma membrane);GO:0005923(bicellular tight junction);GO:0006811(ion transport);GO:0016020(membrane);GO:0016021(integral component of membrane);GO:0016328(lateral plasma membrane);GO:0016338(calcium-independent cell-cell adhesion via plasma membrane cell-adhesion molecules);GO:0030054(cell junction);GO:0042802(identical protein binding);GO:0042…	04514(Cell adhesion molecules (CAMs));04530(Tight junction);04670(Leukocyte transendothelial migration);05160(Hepatitis C);05160(Hepatitis C)	K06087	NA	claudin 15 [Source:MGI Symbol;Acc:MGI:1913103]	0.0342667	0	0.0533903	0.0245138	0.0284951	0
ENSMUSG00000001755	chr11	101082565	101086619	+	Coasy	ENSMUST00000001806;ENSMUST00000151056;ENSMUST00000107308;ENSMUST00000151686	GO:0000166(nucleotide binding);GO:0003824(catalytic activity);GO:0004140(dephospho-CoA kinase activity);GO:0004595(pantetheine-phosphate adenylyltransferase activity);GO:0005524(ATP binding);GO:0005654(nucleoplasm);GO:0005737(cytoplasm);GO:0005739(mitochondrion);GO:0005759(mitochondrial matrix);GO:0005829(cytosol);GO:0008152(metabolic process);GO:0009058(biosynthetic process);GO:0015937(coenzyme …	00770(Pantothenate and CoA biosynthesis);00770(Pantothenate and CoA biosynthesis)	K02318	2.7.1.24;EC:2.7.7.3	Coenzyme A synthase [Source:MGI Symbol;Acc:MGI:1918993]	4.83987	4.9101	4.47718	5.52883	5.24532	5.30017
ENSMUSG00000001761	chr6	29735503	29761365	+	Smo	ENSMUST00000201515;ENSMUST00000001812	GO:0000122(negative regulation of transcription by RNA polymerase II);GO:0001503(ossification);GO:0001570(vasculogenesis);GO:0001649(osteoblast differentiation);GO:0001701(in utero embryonic development);GO:0001708(cell fate specification);GO:0001755(neural crest cell migration);GO:0001947(heart looping);GO:0002052(positive regulation of neuroblast proliferation);GO:0002053(positive regulation of…	04340(Hedgehog signaling pathway);04360(Axon guidance);05200(Pathways in cancer);05205(Proteoglycans in cancer);05217(Basal cell carcinoma);05217(Basal cell carcinoma)	K06226	NA	smoothened, frizzled class receptor [Source:MGI Symbol;Acc:MGI:108075]	0.631585	0.703982	0.669828	0.766115	0.699615	0.761006
ENSMUSG00000001763	chr6	29694222	29718559	+	Tspan33	ENSMUST00000046750;ENSMUST00000115250;ENSMUST00000137925	GO:0005886(plasma membrane);GO:0005887(integral component of plasma membrane);GO:0007166(cell surface receptor signaling pathway);GO:0009986(cell surface);GO:0016020(membrane);GO:0016021(integral component of membrane);GO:0019899(enzyme binding);GO:0051604(protein maturation);GO:0072659(protein localization to plasma membrane);GO:0097197(tetraspanin-enriched microdomain);GO:0097197(tetraspanin-en…	NA	K17346	NA	tetraspanin 33 [Source:MGI Symbol;Acc:MGI:1919012]	0.0408331	0	0.0518325	0.0500765	0.0540449	0.0117007
ENSMUSG00000001774	chr9	18292125	18317442	+	Chordc1	ENSMUST00000001825;ENSMUST00000216526;ENSMUST00000214441;ENSMUST00000213605;ENSMUST00000216800;ENSMUST00000217083;ENSMUST00000216666;ENSMUST00000215421	GO:0005515(protein binding);GO:0005524(ATP binding);GO:0008270(zinc ion binding);GO:0010824(regulation of centrosome duplication);GO:0043531(ADP binding);GO:0046872(metal ion binding);GO:0051879(Hsp90 protein binding);GO:0061077(chaperone-mediated protein folding);GO:1900034(regulation of cellular response to heat);GO:2000299(negative regulation of Rho-dependent protein serine/threonine kinase ac…	NA	K16729	NA	cysteine and histidine-rich domain (CHORD)-containing, zinc-binding protein 1 [Source:MGI Symbol;Acc:MGI:1914167]	5.3138	5.53993	5.50063	5.1827	5.32796	5.45874
ENSMUSG00000001786	chr10	86021972	86051873	+	Fbxo7	ENSMUST00000130320;ENSMUST00000147168;ENSMUST00000120344;ENSMUST00000117597;ENSMUST00000134490;ENSMUST00000130383	GO:0000151(ubiquitin ligase complex);GO:0000422(autophagy of mitochondrion);GO:0005515(protein binding);GO:0005634(nucleus);GO:0005737(cytoplasm);GO:0005739(mitochondrion);GO:0005829(cytosol);GO:0006511(ubiquitin-dependent protein catabolic process);GO:0006626(protein targeting to mitochondrion);GO:0010975(regulation of neuron projection development);GO:0016567(protein ubiquitination);GO:0019901(…	NA	K10293	NA	F-box protein 7 [Source:MGI Symbol;Acc:MGI:1917004]	3.24284	3.30766	3.25406	3.20492	3.07134	3.29884
ENSMUSG00000001802	chr7	35200027	35215292	-	Lrp3	ENSMUST00000155404;ENSMUST00000122409	GO:0005515(protein binding);GO:0005575(cellular_component);GO:0008150(biological_process);GO:0016020(membrane);GO:0016021(integral component of membrane);GO:0016021(integral component of membrane)	NA	K20050	NA	low density lipoprotein receptor-related protein 3 [Source:MGI Symbol;Acc:MGI:3584516]	0.022587	0.0123819	0.0193021	0.0528945	0.0256638	0.0489346
ENSMUSG00000001829	chr7	101663633	101790168	+	Clpb	ENSMUST00000137214;ENSMUST00000001884;ENSMUST00000106998;ENSMUST00000142803;ENSMUST00000209579;ENSMUST00000123870;ENSMUST00000150355;ENSMUST00000153473;ENSMUST00000136193;ENSMUST00000150832	GO:0000166(nucleotide binding);GO:0005515(protein binding);GO:0005524(ATP binding);GO:0005739(mitochondrion);GO:0016787(hydrolase activity);GO:0016887(ATPase activity);GO:0034605(cellular response to heat);GO:0034605(cellular response to heat)	04213(Longevity regulating pathway - multiple species);04213(Longevity regulating pathway - multiple species)	K03695	NA	ClpB caseinolytic peptidase B [Source:MGI Symbol;Acc:MGI:1100517]	1.1341	1.15509	1.23808	1.15645	1.29658	1.1166
ENSMUSG00000001844	chr5	143316489	143329256	-	Zdhhc4	ENSMUST00000001900;ENSMUST00000159813;ENSMUST00000161915;ENSMUST00000162287;ENSMUST00000159941;ENSMUST00000162941;ENSMUST00000162358;ENSMUST00000161333;ENSMUST00000162066;ENSMUST00000159718;ENSMUST00000162284;ENSMUST00000160061;ENSMUST00000161199	GO:0005783(endoplasmic reticulum);GO:0005789(endoplasmic reticulum membrane);GO:0005794(Golgi apparatus);GO:0006612(protein targeting to membrane);GO:0016020(membrane);GO:0016021(integral component of membrane);GO:0016740(transferase activity);GO:0016746(transferase activity, transferring acyl groups);GO:0018230(peptidyl-L-cysteine S-palmitoylation);GO:0019706(protein-cysteine S-palmitoyltransfer…	NA	K20003	EC:2.3.1.225	zinc finger, DHHC domain containing 4 [Source:MGI Symbol;Acc:MGI:1920131]	4.34305	4.68818	4.90839	4.47843	4.74771	4.58161
ENSMUSG00000001864	chr2	31950139	31973442	+	Aif1l	ENSMUST00000001920	GO:0003779(actin binding);GO:0005509(calcium ion binding);GO:0005737(cytoplasm);GO:0005856(cytoskeleton);GO:0005884(actin filament);GO:0005886(plasma membrane);GO:0005925(focal adhesion);GO:0015629(actin cytoskeleton);GO:0016020(membrane);GO:0032587(ruffle membrane);GO:0032991(protein-containing complex);GO:0042995(cell projection);GO:0046872(metal ion binding);GO:0051015(actin filament binding);…	NA	K18617	NA	allograft inflammatory factor 1-like [Source:MGI Symbol;Acc:MGI:1919598]	0.0263754	0.028867	0.0168752	0.0129133	0	0.0149689
ENSMUSG00000001865	chr3	20215620	20242181	-	Cpa3	ENSMUST00000001921	GO:0002002(regulation of angiotensin levels in blood);GO:0004180(carboxypeptidase activity);GO:0004181(metallocarboxypeptidase activity);GO:0005615(extracellular space);GO:0006508(proteolysis);GO:0008233(peptidase activity);GO:0008237(metallopeptidase activity);GO:0008270(zinc ion binding);GO:0016787(hydrolase activity);GO:0030133(transport vesicle);GO:0031410(cytoplasmic vesicle);GO:0046872(meta…	04614(Renin-angiotensin system);04972(Pancreatic secretion);04974(Protein digestion and absorption)	K08780	EC:3.4.17.1	carboxypeptidase A3, mast cell [Source:MGI Symbol;Acc:MGI:88479]	0.0267153	0.0571357	0	0.0210989	0	0
ENSMUSG00000001870	chr17	75005568	75392512	+	Ltbp1	ENSMUST00000001927;ENSMUST00000112516;ENSMUST00000127458;ENSMUST00000135750	GO:0001527(microfibril);GO:0003281(ventricular septum development);GO:0005201(extracellular matrix structural constituent);GO:0005509(calcium ion binding);GO:0005576(extracellular region);GO:0005615(extracellular space);GO:0005737(cytoplasm);GO:0005739(mitochondrion);GO:0007179(transforming growth factor beta receptor signaling pathway);GO:0019838(growth factor binding);GO:0030425(dendrite);GO:00…	04350(TGF-beta signaling pathway);04350(TGF-beta signaling pathway)	K19559	NA	latent transforming growth factor beta binding protein 1 [Source:MGI Symbol;Acc:MGI:109151]	0.0630772	0.0324674	0.0230384	0.0702022	0.0166422	0.04486
ENSMUSG00000001911	chr8	84699876	84800140	-	Nfix	ENSMUST00000148644;ENSMUST00000109764;ENSMUST00000076715;ENSMUST00000099070;ENSMUST00000109762;ENSMUST00000132236;ENSMUST00000126806	GO:0000122(negative regulation of transcription by RNA polymerase II);GO:0000977(RNA polymerase II regulatory region sequence-specific DNA binding);GO:0000981(DNA-binding transcription factor activity, RNA polymerase II-specific);GO:0001228(DNA-binding transcription activator activity, RNA polymerase II-specific);GO:0003677(DNA binding);GO:0003700(DNA-binding transcription factor activity);GO:000…	NA	K09171	NA	nuclear factor I/X [Source:MGI Symbol;Acc:MGI:97311]	1.67645	1.25542	0.567489	0.615152	0.92	1.64862
ENSMUSG00000001943	chr9	37539255	37544201	+	Vsig2	ENSMUST00000002008;ENSMUST00000213699;ENSMUST00000215710	GO:0003674(molecular_function);GO:0005887(integral component of plasma membrane);GO:0008150(biological_process);GO:0016020(membrane);GO:0016021(integral component of membrane);GO:0016021(integral component of membrane)	NA	NA	NA	V-set and immunoglobulin domain containing 2 [Source:MGI Symbol;Acc:MGI:1928009]	0	0	0	0	0	0
ENSMUSG00000001946	chr9	37528078	37538319	+	Esam	ENSMUST00000002011;ENSMUST00000131832	GO:0005886(plasma membrane);GO:0005912(adherens junction);GO:0005923(bicellular tight junction);GO:0007155(cell adhesion);GO:0007156(homophilic cell adhesion via plasma membrane adhesion molecules);GO:0016020(membrane);GO:0016021(integral component of membrane);GO:0016338(calcium-independent cell-cell adhesion via plasma membrane cell-adhesion molecules);GO:0030054(cell junction);GO:0098609(cell-…	04514(Cell adhesion molecules (CAMs));04670(Leukocyte transendothelial migration);04670(Leukocyte transendothelial migration)	K06787	NA	endothelial cell-specific adhesion molecule [Source:MGI Symbol;Acc:MGI:1916774]	0.11807	0.0405252	0.077902	0.0361922	0.0211102	0.0424032
ENSMUSG00000001986	chrX	41400854	41676592	+	Gria3	ENSMUST00000128197;ENSMUST00000076349;ENSMUST00000156721;ENSMUST00000148212;ENSMUST00000124169;ENSMUST00000126843	GO:0001540(amyloid-beta binding);GO:0001919(regulation of receptor recycling);GO:0004970(ionotropic glutamate receptor activity);GO:0004971(AMPA glutamate receptor activity);GO:0005216(ion channel activity);GO:0005515(protein binding);GO:0005886(plasma membrane);GO:0006811(ion transport);GO:0014069(postsynaptic density);GO:0016020(membrane);GO:0016021(integral component of membrane);GO:0030054(ce…	04024(cAMP signaling pathway);04080(Neuroactive ligand-receptor interaction);04713(Circadian entrainment);04723(Retrograde endocannabinoid signaling);04724(Glutamatergic synapse);04728(Dopaminergic synapse);04730(Long-term depression);05031(Amphetamine addiction);05033(Nicotine addiction);05202(Transcriptional misregulation in cancer);05202(Transcriptional misregulation in cancer)	K05199	NA	glutamate receptor, ionotropic, AMPA3 (alpha 3) [Source:MGI Symbol;Acc:MGI:95810]	0.0158931	0.0320261	0.0268705	0.0264055	0.0285393	0.0061652
ENSMUSG00000001995	chr8	125418063	125569756	-	Sipa1l2	ENSMUST00000212168;ENSMUST00000212987;ENSMUST00000212604	GO:0003674(molecular_function);GO:0005096(GTPase activator activity);GO:0005515(protein binding);GO:0005575(cellular_component);GO:0008150(biological_process);GO:0043547(positive regulation of GTPase activity);GO:0051056(regulation of small GTPase mediated signal transduction);GO:0051056(regulation of small GTPase mediated signal transduction)	04015(Rap1 signaling pathway);04015(Rap1 signaling pathway)	K17702	NA	signal-induced proliferation-associated 1 like 2 [Source:MGI Symbol;Acc:MGI:2676970]	0.943549	1.09332	0.949529	0.951017	0.904922	0.913689
ENSMUSG00000001998	chr2	127008717	127067909	+	Ap4e1	ENSMUST00000149254;ENSMUST00000129859;ENSMUST00000110394;ENSMUST00000002063;ENSMUST00000110393;ENSMUST00000142740	GO:0005515(protein binding);GO:0005794(Golgi apparatus);GO:0005802(trans-Golgi network);GO:0006886(intracellular protein transport);GO:0015031(protein transport);GO:0016020(membrane);GO:0016192(vesicle-mediated transport);GO:0030117(membrane coat);GO:0030124(AP-4 adaptor complex);GO:0030124(AP-4 adaptor complex)	04142(Lysosome);04142(Lysosome)	K12400	NA	adaptor-related protein complex AP-4, epsilon 1 [Source:MGI Symbol;Acc:MGI:1336993]	1.5886	1.40658	1.44582	1.57413	1.34384	1.50307
ENSMUSG00000002006	chrX	73793359	73824969	-	Pdzd4	ENSMUST00000002080	GO:0005515(protein binding);GO:0005654(nucleoplasm);GO:0005730(nucleolus);GO:0005737(cytoplasm);GO:0005739(mitochondrion);GO:0005938(cell cortex);GO:0016567(protein ubiquitination);GO:0061630(ubiquitin protein ligase activity)	NA	K15682	EC:2.3.2.27	PDZ domain containing 4 [Source:MGI Symbol;Acc:MGI:2443483]	0.013394	0.028799	0.034237	0.039345	0.006723	0.051016
ENSMUSG00000002012	chrX	73655994	73659828	-	Pnck	ENSMUST00000002087	GO:0000166(nucleotide binding);GO:0004672(protein kinase activity);GO:0004674(protein serine/threonine kinase activity);GO:0004683(calmodulin-dependent protein kinase activity);GO:0005516(calmodulin binding);GO:0005524(ATP binding);GO:0005634(nucleus);GO:0005737(cytoplasm);GO:0006468(protein phosphorylation);GO:0016301(kinase activity);GO:0016310(phosphorylation);GO:0016740(transferase activity)	NA	K08795	EC:2.7.11.17	pregnancy upregulated non-ubiquitously expressed CaM kinase [Source:MGI Symbol;Acc:MGI:1347357]	0.0539556	0	0.0345214	0	0.0389658	0
ENSMUSG00000002017	chr17	75537086	75551946	-	Fam98a	ENSMUST00000112507;ENSMUST00000234785;ENSMUST00000140729;ENSMUST00000141969	GO:0005515(protein binding);GO:0006479(protein methylation);GO:0008276(protein methyltransferase activity);GO:0008284(positive regulation of cell population proliferation);GO:0010628(positive regulation of gene expression);GO:0032418(lysosome localization);GO:0072669(tRNA-splicing ligase complex);GO:1900029(positive regulation of ruffle assembly);GO:1900029(positive regulation of ruffle assembly)	NA	NA	NA	family with sequence similarity 98, member A [Source:MGI Symbol;Acc:MGI:1919972]	8.06586	8.75763	8.08016	8.19864	8.0116	7.48027
ENSMUSG00000002020	chr12	84783212	84876532	-	Ltbp2	ENSMUST00000002073;ENSMUST00000163214;ENSMUST00000168699	GO:0005509(calcium ion binding);GO:0097435(supramolecular fiber organization);GO:0097435(supramolecular fiber organization)	NA	K08023	NA	latent transforming growth factor beta binding protein 2 [Source:MGI Symbol;Acc:MGI:99502]	0.21515	0.212209	0.215841	0.227767	0.193038	0.237284
ENSMUSG00000002028	chr9	44803355	44881296	-	Kmt2a	ENSMUST00000002095;ENSMUST00000114689;ENSMUST00000138119	GO:0000980(RNA polymerase II distal enhancer sequence-specific DNA binding);GO:0003677(DNA binding);GO:0003682(chromatin binding);GO:0005515(protein binding);GO:0005634(nucleus);GO:0005654(nucleoplasm);GO:0005829(cytosol);GO:0006306(DNA methylation);GO:0006325(chromatin organization);GO:0006355(regulation of transcription, DNA-templated);GO:0008168(methyltransferase activity);GO:0008270(zinc ion …	00310(Lysine degradation);04934(Cushing syndrome);05202(Transcriptional misregulation in cancer);05202(Transcriptional misregulation in cancer)	K09186	EC:2.1.1.43	lysine (K)-specific methyltransferase 2A [Source:MGI Symbol;Acc:MGI:96995]	3.63365	3.67391	3.89243	3.59244	3.71252	3.50181
ENSMUSG00000002032	chr9	44793769	44799307	-	Tmem25	ENSMUST00000213203;ENSMUST00000132020	GO:0003674(molecular_function);GO:0005575(cellular_component);GO:0005576(extracellular region);GO:0005886(plasma membrane);GO:0008150(biological_process);GO:0016020(membrane);GO:0016021(integral component of membrane);GO:0016021(integral component of membrane)	NA	K22652	NA	transmembrane protein 25 [Source:MGI Symbol;Acc:MGI:1918937]	0.0158498	0	0.0267422	0.0162103	0.0316891	0
ENSMUSG00000002055	chr11	78301529	78322457	+	Spag5	ENSMUST00000045026;ENSMUST00000133579;ENSMUST00000146068;ENSMUST00000141026;ENSMUST00000150016;ENSMUST00000149711;ENSMUST00000128359;ENSMUST00000125477	GO:0000070(mitotic sister chromatid segregation);GO:0000775(chromosome, centromeric region);GO:0000776(kinetochore);GO:0000777(condensed chromosome kinetochore);GO:0000922(spindle pole);GO:0005694(chromosome);GO:0005737(cytoplasm);GO:0005815(microtubule organizing center);GO:0005819(spindle);GO:0005856(cytoskeleton);GO:0005874(microtubule);GO:0005876(spindle microtubule);GO:0007049(cell cycle);GO…	NA	K21764	NA	sperm associated antigen 5 [Source:MGI Symbol;Acc:MGI:1927470]	1.57536	1.80147	1.51431	1.49598	1.7829	1.57962
ENSMUSG00000002076	chr17	31944769	32036349	-	Hsf2bp	ENSMUST00000238192	GO:0005515(protein binding);GO:0005737(cytoplasm)	NA	NA	NA	heat shock transcription factor 2 binding protein [Source:MGI Symbol;Acc:MGI:1921627]	0	0	0.0125043	0	0	0
ENSMUSG00000002100	chr2	91118144	91136510	+	Mybpc3	ENSMUST00000169776	GO:0003007(heart morphogenesis);GO:0005515(protein binding);GO:0005863(striated muscle myosin thick filament);GO:0006942(regulation of striated muscle contraction);GO:0008307(structural constituent of muscle);GO:0017022(myosin binding);GO:0030017(sarcomere);GO:0031672(A band);GO:0032036(myosin heavy chain binding);GO:0042802(identical protein binding);GO:0055010(ventricular cardiac muscle tissue …	05410(Hypertrophic cardiomyopathy (HCM));05414(Dilated cardiomyopathy (DCM))	K12568	NA	myosin binding protein C, cardiac [Source:MGI Symbol;Acc:MGI:102844]	0.256203	0.31937	0.275316	0.297287	0.289193	0.271057
ENSMUSG00000002129	chr11	4160350	4182541	+	Sf3a1	ENSMUST00000002198;ENSMUST00000132666;ENSMUST00000133095	GO:0000398(mRNA splicing, via spliceosome);GO:0003723(RNA binding);GO:0005515(protein binding);GO:0005634(nucleus);GO:0005681(spliceosomal complex);GO:0005684(U2-type spliceosomal complex);GO:0005686(U2 snRNP);GO:0006396(RNA processing);GO:0006397(mRNA processing);GO:0008380(RNA splicing);GO:0016607(nuclear speck);GO:0071004(U2-type prespliceosome);GO:0071005(U2-type precatalytic spliceosome);GO:…	03040(Spliceosome);03040(Spliceosome)	K12825	NA	splicing factor 3a, subunit 1 [Source:MGI Symbol;Acc:MGI:1914715]	5.38325	5.4621	5.39262	5.36648	5.28505	5.63812
ENSMUSG00000002190	chr8	83389867	83428552	+	Clgn	ENSMUST00000002259	GO:0005509(calcium ion binding);GO:0005515(protein binding);GO:0005635(nuclear envelope);GO:0005783(endoplasmic reticulum);GO:0005789(endoplasmic reticulum membrane);GO:0006457(protein folding);GO:0007275(multicellular organism development);GO:0007283(spermatogenesis);GO:0007338(single fertilization);GO:0007339(binding of sperm to zona pellucida);GO:0016020(membrane);GO:0016021(integral component…	NA	K09551	NA	calmegin [Source:MGI Symbol;Acc:MGI:107472]	0.114466	0.070806	0.115469	0.0814621	0.095584	0.0933688
ENSMUSG00000002210	chr7	24399619	24422778	+	Smg9	ENSMUST00000146381;ENSMUST00000002280;ENSMUST00000139481;ENSMUST00000108434;ENSMUST00000148288;ENSMUST00000146686	GO:0000184(nuclear-transcribed mRNA catabolic process, nonsense-mediated decay);GO:0001654(eye development);GO:0007420(brain development);GO:0007507(heart development);GO:0042802(identical protein binding);GO:0042802(identical protein binding)	NA	K18735	NA	smg-9 homolog, nonsense mediated mRNA decay factor (C. elegans) [Source:MGI Symbol;Acc:MGI:1919247]	5.227	5.53624	5.44124	5.511	4.9855	5.33681
ENSMUSG00000002221	chr5	27740080	27791550	-	Paxip1	ENSMUST00000002291;ENSMUST00000197625;ENSMUST00000196641;ENSMUST00000196734;ENSMUST00000196605;ENSMUST00000199714	GO:0000416(positive regulation of histone H3-K36 methylation);GO:0001570(vasculogenesis);GO:0005515(protein binding);GO:0005634(nucleus);GO:0005654(nucleoplasm);GO:0005694(chromosome);GO:0006281(DNA repair);GO:0006310(DNA recombination);GO:0006974(cellular response to DNA damage stimulus);GO:0010212(response to ionizing radiation);GO:0016363(nuclear matrix);GO:0030330(DNA damage response, signal …	NA	K14972	NA	PAX interacting (with transcription-activation domain) protein 1 [Source:MGI Symbol;Acc:MGI:1890430]	1.47278	1.5682	1.47178	1.4126	1.52447	1.4873
ENSMUSG00000002240	chr5	87825686	87846387	+	Prr27	ENSMUST00000101056	GO:0003674(molecular_function);GO:0008150(biological_process)	NA	NA	NA	proline rich 27 [Source:MGI Symbol;Acc:MGI:1921029]	0	0	0	0	0	0
ENSMUSG00000002249	chr17	28331671	28350663	-	Tead3	ENSMUST00000127212;ENSMUST00000233330	GO:0003677(DNA binding);GO:0003700(DNA-binding transcription factor activity);GO:0005634(nucleus);GO:0006355(regulation of transcription, DNA-templated);GO:0035329(hippo signaling);GO:0045944(positive regulation of transcription by RNA polymerase II);GO:0045944(positive regulation of transcription by RNA polymerase II)	04390(Hippo signaling pathway);04392(Hippo signaling pathway - multiple species);04392(Hippo signaling pathway - multiple species)	NA	NA	TEA domain family member 3 [Source:MGI Symbol;Acc:MGI:109241]	0.0237031	0.0122642	0.0134884	0	0.0244543	0.0181073
ENSMUSG00000002265	chr7	6703892	6730431	-	Peg3	ENSMUST00000051209;ENSMUST00000155910	GO:0000122(negative regulation of transcription by RNA polymerase II);GO:0003676(nucleic acid binding);GO:0005634(nucleus);GO:0005737(cytoplasm);GO:0005776(autophagosome);GO:0006915(apoptotic process);GO:0010468(regulation of gene expression);GO:0045944(positive regulation of transcription by RNA polymerase II);GO:0046872(metal ion binding);GO:0046872(metal ion binding)	NA	K09230	NA	paternally expressed 3 [Source:MGI Symbol;Acc:MGI:104748]	0.0199537	0.0174552	0.0374487	0.0351558	0.0713427	0.0430974
ENSMUSG00000002289	chr17	33773750	33781830	-	Angptl4	ENSMUST00000002360;ENSMUST00000174858;ENSMUST00000174872	GO:0001525(angiogenesis);GO:0001666(response to hypoxia);GO:0004857(enzyme inhibitor activity);GO:0005576(extracellular region);GO:0005615(extracellular space);GO:0009267(cellular response to starvation);GO:0042802(identical protein binding);GO:0043066(negative regulation of apoptotic process);GO:0045834(positive regulation of lipid metabolic process);GO:0051005(negative regulation of lipoprotein…	03320(PPAR signaling pathway);04979(Cholesterol metabolism);04979(Cholesterol metabolism)	K08767	NA	angiopoietin-like 4 [Source:MGI Symbol;Acc:MGI:1888999]	2.43934	2.46812	2.37075	2.52528	2.31916	2.25728
ENSMUSG00000002324	chr14	55618037	55625395	+	Rec8	ENSMUST00000002395;ENSMUST00000141425;ENSMUST00000155193	GO:0000724(double-strand break repair via homologous recombination);GO:0000775(chromosome, centromeric region);GO:0000778(condensed nuclear chromosome kinetochore);GO:0000780(condensed nuclear chromosome, centromeric region);GO:0000793(condensed chromosome);GO:0000794(condensed nuclear chromosome);GO:0000795(synaptonemal complex);GO:0000800(lateral element);GO:0001556(oocyte maturation);GO:000167…	04114(Oocyte meiosis);04114(Oocyte meiosis)	K13054	NA	REC8 meiotic recombination protein [Source:MGI Symbol;Acc:MGI:1929645]	0	0	0	0	0	0
ENSMUSG00000002341	chr8	70093085	70120873	-	Ncan	ENSMUST00000002412	GO:0005509(calcium ion binding);GO:0005540(hyaluronic acid binding);GO:0007155(cell adhesion)	NA	K06794	NA	neurocan [Source:MGI Symbol;Acc:MGI:104694]	0.10806	0.040413	0.105589	0.079037	0.051903	0.091962
ENSMUSG00000002343	chr8	70220172	70234466	-	Armc6	ENSMUST00000019679;ENSMUST00000139765;ENSMUST00000136666;ENSMUST00000147387;ENSMUST00000135931;ENSMUST00000130319	GO:0002244(hematopoietic progenitor cell differentiation);GO:0003674(molecular_function);GO:0005515(protein binding);GO:0005829(cytosol);GO:0005829(cytosol)	NA	NA	NA	armadillo repeat containing 6 [Source:MGI Symbol;Acc:MGI:1924063]	0.591195	0.570366	0.354876	0.532043	0.375648	0.331898
ENSMUSG00000002346	chr8	70184340	70212305	-	Slc25a42	ENSMUST00000110127;ENSMUST00000139333;ENSMUST00000150706;ENSMUST00000134596	GO:0005347(ATP transmembrane transporter activity);GO:0005739(mitochondrion);GO:0005743(mitochondrial inner membrane);GO:0015217(ADP transmembrane transporter activity);GO:0015228(coenzyme A transmembrane transporter activity);GO:0015866(ADP transport);GO:0015867(ATP transport);GO:0016020(membrane);GO:0016021(integral component of membrane);GO:0022857(transmembrane transporter activity);GO:003534…	NA	K15085	NA	solute carrier family 25, member 42 [Source:MGI Symbol;Acc:MGI:1920345]	0.140453	0.191499	0.283937	0.171989	0.169057	0.198431
ENSMUSG00000002486	chr5	114707760	114722327	+	Tchp	ENSMUST00000094441;ENSMUST00000152999;ENSMUST00000124242;ENSMUST00000202105;ENSMUST00000112199;ENSMUST00000128625;ENSMUST00000202252	GO:0003674(molecular_function);GO:0003700(DNA-binding transcription factor activity);GO:0005737(cytoplasm);GO:0005739(mitochondrion);GO:0005813(centrosome);GO:0005829(cytosol);GO:0005856(cytoskeleton);GO:0005886(plasma membrane);GO:0006355(regulation of transcription, DNA-templated);GO:0006915(apoptotic process);GO:0016020(membrane);GO:0030030(cell projection organization);GO:0030057(desmosome);G…	NA	K16811	NA	trichoplein, keratin filament binding [Source:MGI Symbol;Acc:MGI:1925082]	0.982568	0.98169	0.959314	0.972387	0.913013	0.892671
ENSMUSG00000002489	chr16	89787111	89974699	-	Tiam1	ENSMUST00000163370;ENSMUST00000002588;ENSMUST00000164263;ENSMUST00000089084;ENSMUST00000134021;ENSMUST00000124433	GO:0003300(cardiac muscle hypertrophy);GO:0005085(guanyl-nucleotide exchange factor activity);GO:0005089(Rho guanyl-nucleotide exchange factor activity);GO:0005515(protein binding);GO:0005634(nucleus);GO:0005737(cytoplasm);GO:0005829(cytosol);GO:0005874(microtubule);GO:0005886(plasma membrane);GO:0005911(cell-cell junction);GO:0006915(apoptotic process);GO:0007160(cell-matrix adhesion);GO:0007165…	04014(Ras signaling pathway);04015(Rap1 signaling pathway);04024(cAMP signaling pathway);04062(Chemokine signaling pathway);04530(Tight junction);04810(Regulation of actin cytoskeleton);05205(Proteoglycans in cancer);05205(Proteoglycans in cancer)	NA	NA	T cell lymphoma invasion and metastasis 1 [Source:MGI Symbol;Acc:MGI:103306]	0.288408	0.236325	0.262381	0.263952	0.282757	0.257801
ENSMUSG00000002496	chr17	24595816	24632630	-	Tsc2	ENSMUST00000226284;ENSMUST00000097373;ENSMUST00000226398;ENSMUST00000227432;ENSMUST00000227094;ENSMUST00000227804;ENSMUST00000227745;ENSMUST00000228412;ENSMUST00000226473;ENSMUST00000226691;ENSMUST00000227607;ENSMUST00000227330;ENSMUST00000226428;ENSMUST00000228729;ENSMUST00000226985;ENSMUST00000226309;ENSMUST00000227543;ENSMUST00000226242;ENSMUST00000228220;ENSMUST00000227754;ENSMUST00000227509	GO:0005096(GTPase activator activity);GO:0005634(nucleus);GO:0005737(cytoplasm);GO:0005764(lysosome);GO:0005794(Golgi apparatus);GO:0005829(cytosol);GO:0014069(postsynaptic density);GO:0016020(membrane);GO:0016239(positive regulation of macroautophagy);GO:0019902(phosphatase binding);GO:0031267(small GTPase binding);GO:0032007(negative regulation of TOR signaling);GO:0033596(TSC1-TSC2 complex);GO…	04072(Phospholipase D signaling pathway);04115(p53 signaling pathway);04140(Autophagy - animal);04150(mTOR signaling pathway);04151(PI3K-Akt signaling pathway);04152(AMPK signaling pathway);04211(Longevity regulating pathway);04218(Cellular senescence);04714(Thermogenesis);04910(Insulin signaling pathway);04919(Thyroid hormone signaling pathway);05163(Human cytomegalovirus infection);05165(Human …	K07207	NA	tuberous sclerosis 2 [Source:MGI Symbol;Acc:MGI:102548]	5.88391	5.51389	5.17045	5.63	5.32976	5.035
ENSMUSG00000002500	chr17	24727820	24736143	+	Rpl3l	ENSMUST00000170239	GO:0000027(ribosomal large subunit assembly);GO:0003735(structural constituent of ribosome);GO:0005622(intracellular);GO:0005840(ribosome);GO:0006412(translation);GO:0022625(cytosolic large ribosomal subunit)	03010(Ribosome)	K02925	NA	ribosomal protein L3-like [Source:MGI Symbol;Acc:MGI:1913461]	0.158948	0.0708405	0.186058	0.136741	0.194506	0.153824
ENSMUSG00000002504	chr17	24639286	24650289	-	Slc9a3r2	ENSMUST00000019684;ENSMUST00000234557;ENSMUST00000002572;ENSMUST00000234121;ENSMUST00000234505;ENSMUST00000235042	GO:0005102(signaling receptor binding);GO:0005515(protein binding);GO:0005886(plasma membrane);GO:0008013(beta-catenin binding);GO:0008022(protein C-terminus binding);GO:0012505(endomembrane system);GO:0016020(membrane);GO:0019902(phosphatase binding);GO:0032947(protein-containing complex scaffold activity);GO:0032947(protein-containing complex scaffold activity)	04960(Aldosterone-regulated sodium reabsorption);04960(Aldosterone-regulated sodium reabsorption)	K13358	NA	solute carrier family 9 (sodium/hydrogen exchanger), member 3 regulator 2 [Source:MGI Symbol;Acc:MGI:1890662]	1.43511	0.921364	1.08281	1.2108	1.12552	1.23233
ENSMUSG00000002565	chr12	40059769	40134228	-	Scin	ENSMUST00000002640	GO:0002102(podosome);GO:0003779(actin binding);GO:0005509(calcium ion binding);GO:0005737(cytoplasm);GO:0005856(cytoskeleton);GO:0005886(plasma membrane);GO:0005903(brush border);GO:0008285(negative regulation of cell population proliferation);GO:0030054(cell junction);GO:0032330(regulation of chondrocyte differentiation);GO:0032991(protein-containing complex);GO:0042989(sequestering of actin mon…	04666(Fc gamma R-mediated phagocytosis);04810(Regulation of actin cytoskeleton);05203(Viral carcinogenesis)	K05768	NA	scinderin [Source:MGI Symbol;Acc:MGI:1306794]	0	0	0.0148062	0	0.0198235	0.0604463
ENSMUSG00000002578	chr10	128630843	128645991	-	Ikzf4	ENSMUST00000133342;ENSMUST00000222901;ENSMUST00000222899	GO:0003676(nucleic acid binding);GO:0003677(DNA binding);GO:0003700(DNA-binding transcription factor activity);GO:0005515(protein binding);GO:0005634(nucleus);GO:0005654(nucleoplasm);GO:0008270(zinc ion binding);GO:0016604(nuclear body);GO:0019904(protein domain specific binding);GO:0032991(protein-containing complex);GO:0043425(bHLH transcription factor binding);GO:0043565(sequence-specific DNA …	NA	K09220	NA	IKAROS family zinc finger 4 [Source:MGI Symbol;Acc:MGI:1343139]	0.0886642	0.101893	0.0882396	0.0649441	0.13441	0.0856094
ENSMUSG00000002617	chr17	23173869	23193252	-	Zfp40	ENSMUST00000037057;ENSMUST00000140313;ENSMUST00000172177;ENSMUST00000135840;ENSMUST00000151447	GO:0003676(nucleic acid binding);GO:0003677(DNA binding);GO:0005622(intracellular);GO:0005634(nucleus);GO:0006355(regulation of transcription, DNA-templated);GO:0046872(metal ion binding);GO:0046872(metal ion binding)	05168(Herpes simplex virus 1 infection);05168(Herpes simplex virus 1 infection)	K09228	NA	zinc finger protein 40 [Source:MGI Symbol;Acc:MGI:99185]	1.48804	1.82433	1.57523	1.86237	1.54207	1.56745
ENSMUSG00000002633	chr5	28456815	28467256	-	Shh	ENSMUST00000002708	GO:0000122(negative regulation of transcription by RNA polymerase II);GO:0001525(angiogenesis);GO:0001569(branching involved in blood vessel morphogenesis);GO:0001570(vasculogenesis);GO:0001656(metanephros development);GO:0001658(branching involved in ureteric bud morphogenesis);GO:0001708(cell fate specification);GO:0001755(neural crest cell migration);GO:0001822(kidney development);GO:0001841(n…	04340(Hedgehog signaling pathway);04360(Axon guidance);05200(Pathways in cancer);05205(Proteoglycans in cancer);05217(Basal cell carcinoma);05226(Gastric cancer)	K11988	NA	sonic hedgehog [Source:MGI Symbol;Acc:MGI:98297]	0.037354	0.081112	0.015933	0	0.021259	0.042701
ENSMUSG00000002664	chr17	56999457	57000018	-	Pspn	ENSMUST00000002740	GO:0005576(extracellular region);GO:0008083(growth factor activity);GO:0010469(regulation of signaling receptor activity)	NA	NA	NA	persephin [Source:MGI Symbol;Acc:MGI:1201684]	0.078821	0.200618	0	0.211291	0.185146	0
ENSMUSG00000002688	chr12	50341231	50649098	-	Prkd1	ENSMUST00000002765	GO:0000166(nucleotide binding);GO:0000421(autophagosome membrane);GO:0001525(angiogenesis);GO:0001938(positive regulation of endothelial cell proliferation);GO:0002376(immune system process);GO:0004672(protein kinase activity);GO:0004674(protein serine/threonine kinase activity);GO:0004697(protein kinase C activity);GO:0005515(protein binding);GO:0005524(ATP binding);GO:0005634(nucleus);GO:000573…	04015(Rap1 signaling pathway);04925(Aldosterone synthesis and secretion)	K06070	EC:2.7.11.13	protein kinase D1 [Source:MGI Symbol;Acc:MGI:99879]	0	0	0.012417	0	0	0
ENSMUSG00000002732	chr2	76663044	76673085	-	Fkbp7	ENSMUST00000002809;ENSMUST00000154097;ENSMUST00000176815;ENSMUST00000147355	GO:0000413(protein peptidyl-prolyl isomerization);GO:0003755(peptidyl-prolyl cis-trans isomerase activity);GO:0005509(calcium ion binding);GO:0005515(protein binding);GO:0005783(endoplasmic reticulum);GO:0005788(endoplasmic reticulum lumen);GO:0016853(isomerase activity);GO:0046872(metal ion binding);GO:0046872(metal ion binding)	NA	K09573	EC:5.2.1.8	FK506 binding protein 7 [Source:MGI Symbol;Acc:MGI:1336879]	0.768201	0.585355	0.705454	0.805408	1.0264	0.672572
ENSMUSG00000002781	chr7	45896941	45917413	+	Tmem143	ENSMUST00000069772;ENSMUST00000210503;ENSMUST00000209292;ENSMUST00000209395;ENSMUST00000209580;ENSMUST00000209350;ENSMUST00000210044;ENSMUST00000210574;ENSMUST00000211280	GO:0005739(mitochondrion);GO:0016020(membrane);GO:0016021(integral component of membrane);GO:0016021(integral component of membrane)	NA	NA	NA	transmembrane protein 143 [Source:MGI Symbol;Acc:MGI:1917459]	0.691282	0.475058	0.567734	0.619401	0.564958	0.629659
ENSMUSG00000002791	chr17	32076083	32100286	-	Pdxk-ps	ENSMUST00000159650;ENSMUST00000183934;ENSMUST00000235497	NA	NA	NA	NA	pyridoxal (pyridoxine, vitamin B6) kinase, pseudogene [Source:MGI Symbol;Acc:MGI:1933201]	0	0.0323811	0.0145431	0.0166936	0.0344784	0
ENSMUSG00000002797	chr6	54982580	54992950	-	Ggct	ENSMUST00000131475;ENSMUST00000002874;ENSMUST00000204301;ENSMUST00000136527;ENSMUST00000204770	GO:0001836(release of cytochrome c from mitochondria);GO:0003839(gamma-glutamylcyclotransferase activity);GO:0005829(cytosol);GO:0016829(lyase activity);GO:0042803(protein homodimerization activity);GO:0042803(protein homodimerization activity)	00480(Glutathione metabolism);00480(Glutathione metabolism)	K00682	EC:4.3.2.9	gamma-glutamyl cyclotransferase [Source:MGI Symbol;Acc:MGI:95700]	1.13082	1.31069	1.35487	1.25229	1.16192	1.00215
ENSMUSG00000002799	chr12	112907819	112929776	-	Jag2	ENSMUST00000075827;ENSMUST00000223304;ENSMUST00000220855;ENSMUST00000221696;ENSMUST00000222402	GO:0001501(skeletal system development);GO:0001701(in utero embryonic development);GO:0001709(cell fate determination);GO:0003016(respiratory system process);GO:0005112(Notch binding);GO:0005509(calcium ion binding);GO:0005515(protein binding);GO:0005886(plasma membrane);GO:0005887(integral component of plasma membrane);GO:0007154(cell communication);GO:0007219(Notch signaling pathway);GO:0007275…	01522(Endocrine resistance);04330(Notch signaling pathway);04658(Th1 and Th2 cell differentiation);05200(Pathways in cancer);05224(Breast cancer);05224(Breast cancer)	K21635	NA	jagged 2 [Source:MGI Symbol;Acc:MGI:1098270]	0.0169742	0.0333924	0.0160276	0.0281801	0.0113395	0.0349088
ENSMUSG00000002803	chr12	112976482	112978930	+	Btbd6	ENSMUST00000165079;ENSMUST00000221500;ENSMUST00000221104;ENSMUST00000002880;ENSMUST00000223287;ENSMUST00000220567;ENSMUST00000222209;ENSMUST00000223368;ENSMUST00000223508	GO:0005515(protein binding);GO:0005737(cytoplasm);GO:0005829(cytosol);GO:0022008(neurogenesis);GO:0022008(neurogenesis)	NA	K10478	NA	BTB (POZ) domain containing 6 [Source:MGI Symbol;Acc:MGI:3026623]	0.612354	0.634096	0.90112	2.84118	0.614511	0.868058
ENSMUSG00000002804	chr12	112934291	112942124	-	Nudt14	ENSMUST00000221397;ENSMUST00000222932;ENSMUST00000222793;ENSMUST00000002881;ENSMUST00000221497	GO:0005737(cytoplasm);GO:0006753(nucleoside phosphate metabolic process);GO:0008768(UDP-sugar diphosphatase activity);GO:0016787(hydrolase activity);GO:0016818(hydrolase activity, acting on acid anhydrides, in phosphorus-containing anhydrides);GO:0019693(ribose phosphate metabolic process);GO:0042802(identical protein binding);GO:0046872(metal ion binding);GO:0047631(ADP-ribose diphosphatase acti…	NA	K08077	EC:3.6.1.45	nudix (nucleoside diphosphate linked moiety X)-type motif 14 [Source:MGI Symbol;Acc:MGI:1913424]	2.01775	2.94684	2.40722	2.5809	2.69401	2.36841
ENSMUSG00000002808	chr13	19591706	19619927	-	Epdr1	ENSMUST00000002885;ENSMUST00000220755	GO:0003674(molecular_function);GO:0005509(calcium ion binding);GO:0005576(extracellular region);GO:0005615(extracellular space);GO:0005764(lysosome);GO:0007160(cell-matrix adhesion);GO:0008150(biological_process);GO:0008150(biological_process)	NA	NA	NA	ependymin related protein 1 (zebrafish) [Source:MGI Symbol;Acc:MGI:2145369]	0	0.157802	0	0.113739	0.0219703	0.0883409
ENSMUSG00000002845	chr16	38558698	38592162	+	Tmem39a	ENSMUST00000002924;ENSMUST00000171687;ENSMUST00000167033;ENSMUST00000163549;ENSMUST00000171064;ENSMUST00000170097;ENSMUST00000165140	GO:0003674(molecular_function);GO:0005575(cellular_component);GO:0016020(membrane);GO:0016021(integral component of membrane);GO:0016021(integral component of membrane)	NA	NA	NA	transmembrane protein 39a [Source:MGI Symbol;Acc:MGI:1915096]	2.59676	2.33439	2.41829	2.53573	2.42583	2.60387
ENSMUSG00000002847	chr16	38396117	38433145	-	Pla1a	ENSMUST00000002926	GO:0002080(acrosomal membrane);GO:0005576(extracellular region);GO:0005615(extracellular space);GO:0006629(lipid metabolic process);GO:0008150(biological_process);GO:0008970(phospholipase A1 activity);GO:0016042(lipid catabolic process);GO:0016787(hydrolase activity);GO:0052689(carboxylic ester hydrolase activity)	04014(Ras signaling pathway)	K13618	EC:3.1.1.-	phospholipase A1 member A [Source:MGI Symbol;Acc:MGI:1934677]	0.678765	0.371561	0.530757	0.407864	0.378608	0.627126
ENSMUSG00000002900	chr12	31265234	31329644	+	Lamb1	ENSMUST00000002979;ENSMUST00000164228;ENSMUST00000164009;ENSMUST00000172134	GO:0005178(integrin binding);GO:0005201(extracellular matrix structural constituent);GO:0005515(protein binding);GO:0005576(extracellular region);GO:0005604(basement membrane);GO:0005606(laminin-1 complex);GO:0005607(laminin-2 complex);GO:0005615(extracellular space);GO:0005634(nucleus);GO:0007155(cell adhesion);GO:0007162(negative regulation of cell adhesion);GO:0007566(embryo implantation);GO:0…	04151(PI3K-Akt signaling pathway);04510(Focal adhesion);04512(ECM-receptor interaction);05145(Toxoplasmosis);05146(Amoebiasis);05165(Human papillomavirus infection);05200(Pathways in cancer);05222(Small cell lung cancer);05222(Small cell lung cancer)	K05636	NA	laminin B1 [Source:MGI Symbol;Acc:MGI:96743]	0.0160665	0.0175841	0.0406312	0.0709319	0.0305152	0.00612928
ENSMUSG00000002908	chr8	70842049	70863258	-	Kcnn1	ENSMUST00000110078	GO:0005516(calmodulin binding);GO:0006813(potassium ion transport);GO:0015269(calcium-activated potassium channel activity);GO:0016020(membrane);GO:0016021(integral component of membrane);GO:0016286(small conductance calcium-activated potassium channel activity);GO:0043025(neuronal cell body);GO:0046982(protein heterodimerization activity);GO:0071805(potassium ion transmembrane transport)	04911(Insulin secretion)	K04942	NA	potassium intermediate/small conductance calcium-activated channel, subfamily N, member 1 [Source:MGI Symbol;Acc:MGI:1933993]	0.0115922	0	0	0	0	0.0132518
ENSMUSG00000002910	chr8	70835129	70839720	-	Arrdc2	ENSMUST00000213095;ENSMUST00000002989;ENSMUST00000212898;ENSMUST00000212770;ENSMUST00000212508;ENSMUST00000212855	GO:0003674(molecular_function);GO:0005886(plasma membrane);GO:0008150(biological_process);GO:0031410(cytoplasmic vesicle);GO:0031410(cytoplasmic vesicle)	NA	NA	NA	arrestin domain containing 2 [Source:MGI Symbol;Acc:MGI:1918057]	1.03167	1.35499	1.39731	1.61605	1.32347	1.35379
ENSMUSG00000002968	chr7	44876765	44892712	-	Med25	ENSMUST00000208253;ENSMUST00000003049;ENSMUST00000208551;ENSMUST00000207278;ENSMUST00000207206;ENSMUST00000209191;ENSMUST00000208552;ENSMUST00000207654;ENSMUST00000123130;ENSMUST00000208556;ENSMUST00000207788;ENSMUST00000207196	GO:0000122(negative regulation of transcription by RNA polymerase II);GO:0005515(protein binding);GO:0005634(nucleus);GO:0005654(nucleoplasm);GO:0008134(transcription factor binding);GO:0016592(mediator complex);GO:0035563(positive regulation of chromatin binding);GO:0042974(retinoic acid receptor binding);GO:0044798(nuclear transcription factor complex);GO:0045944(positive regulation of transcri…	NA	K15168	NA	mediator complex subunit 25 [Source:MGI Symbol;Acc:MGI:1922863]	2.92307	2.76749	2.83609	3.21596	2.74137	2.65753
ENSMUSG00000002992	chr7	19671579	19677941	-	Apoc2	ENSMUST00000003074;ENSMUST00000134116	GO:0005576(extracellular region);GO:0005615(extracellular space);GO:0005829(cytosol);GO:0006629(lipid metabolic process);GO:0006869(lipid transport);GO:0008047(enzyme activator activity);GO:0008289(lipid binding);GO:0010518(positive regulation of phospholipase activity);GO:0010898(positive regulation of triglyceride catabolic process);GO:0010916(negative regulation of very-low-density lipoprotein…	04979(Cholesterol metabolism);04979(Cholesterol metabolism)	K22287	NA	apolipoprotein C-II [Source:MGI Symbol;Acc:MGI:88054]	2.6762	3.39326	2.61205	2.26725	3.20614	3.36833
ENSMUSG00000003031	chr6	134920401	134925513	+	Cdkn1b	ENSMUST00000003115;ENSMUST00000067327;ENSMUST00000204807	GO:0000082(G1/S transition of mitotic cell cycle);GO:0001666(response to hypoxia);GO:0001890(placenta development);GO:0004860(protein kinase inhibitor activity);GO:0004861(cyclin-dependent protein serine/threonine kinase inhibitor activity);GO:0005515(protein binding);GO:0005634(nucleus);GO:0005737(cytoplasm);GO:0005768(endosome);GO:0005829(cytosol);GO:0006813(potassium ion transport);GO:0007049(…	01522(Endocrine resistance);04012(ErbB signaling pathway);04066(HIF-1 signaling pathway);04068(FoxO signaling pathway);04110(Cell cycle);04151(PI3K-Akt signaling pathway);04933(AGE-RAGE signaling pathway in diabetic complications);04934(Cushing syndrome);05162(Measles);05165(Human papillomavirus infection);05169(Epstein-Barr virus infection);05200(Pathways in cancer);05202(Transcriptional misregu…	K06624	NA	cyclin-dependent kinase inhibitor 1B [Source:MGI Symbol;Acc:MGI:104565]	2.87341	3.67175	3.31142	3.1695	3.24084	3.17611
ENSMUSG00000003070	chr10	80179482	80190010	+	Efna2	ENSMUST00000003154	GO:0005515(protein binding);GO:0005886(plasma membrane);GO:0007411(axon guidance);GO:0016020(membrane);GO:0021772(olfactory bulb development);GO:0030316(osteoclast differentiation);GO:0031225(anchored component of membrane);GO:0031594(neuromuscular junction);GO:0043204(perikaryon);GO:0046849(bone remodeling);GO:0046875(ephrin receptor binding);GO:0048013(ephrin receptor signaling pathway)	04010(MAPK signaling pathway);04014(Ras signaling pathway);04015(Rap1 signaling pathway);04151(PI3K-Akt signaling pathway);04360(Axon guidance)	K05462	NA	ephrin A2 [Source:MGI Symbol;Acc:MGI:102707]	0	0.08183	0.042572	0.071306	0.170208	0.156176
ENSMUSG00000003119	chr11	98203059	98268011	+	Cdk12	ENSMUST00000107539;ENSMUST00000003203;ENSMUST00000107538;ENSMUST00000145113;ENSMUST00000147441;ENSMUST00000125152	GO:0000166(nucleotide binding);GO:0000307(cyclin-dependent protein kinase holoenzyme complex);GO:0000790(nuclear chromatin);GO:0001650(fibrillar center);GO:0002944(cyclin K-CDK12 complex);GO:0004672(protein kinase activity);GO:0004674(protein serine/threonine kinase activity);GO:0004693(cyclin-dependent protein serine/threonine kinase activity);GO:0005524(ATP binding);GO:0005634(nucleus);GO:00056…	NA	K08819	2.7.11.23;EC:2.7.11.22	cyclin-dependent kinase 12 [Source:MGI Symbol;Acc:MGI:1098802]	2.87286	3.22968	2.80268	2.75886	2.86442	2.85256
ENSMUSG00000003135	chr1	39534992	39546889	+	Cnot11	ENSMUST00000161515;ENSMUST00000003219;ENSMUST00000160145	GO:0003674(molecular_function);GO:0005634(nucleus);GO:0005737(cytoplasm);GO:0006417(regulation of translation);GO:0008150(biological_process);GO:0030014(CCR4-NOT complex);GO:0031047(gene silencing by RNA);GO:0031047(gene silencing by RNA)	NA	NA	NA	CCR4-NOT transcription complex, subunit 11 [Source:MGI Symbol;Acc:MGI:106580]	3.6045	3.61867	3.05388	3.62675	3.89227	3.34491
ENSMUSG00000003153	chr6	122727809	122779957	-	Slc2a3	ENSMUST00000032476;ENSMUST00000168704;ENSMUST00000169979;ENSMUST00000165884	GO:0002080(acrosomal membrane);GO:0005215(transporter activity);GO:0005355(glucose transmembrane transporter activity);GO:0005536(glucose binding);GO:0005737(cytoplasm);GO:0005886(plasma membrane);GO:0005887(integral component of plasma membrane);GO:0005901(caveola);GO:0008643(carbohydrate transport);GO:0015145(monosaccharide transmembrane transporter activity);GO:0016020(membrane);GO:0016021(int…	NA	K08142	NA	solute carrier family 2 (facilitated glucose transporter), member 3 [Source:MGI Symbol;Acc:MGI:95757]	0.0477052	0.0467953	0.0861272	0.0605762	0.100647	0.0909043
ENSMUSG00000003154	chr6	122819914	122845366	+	Foxj2	ENSMUST00000003238;ENSMUST00000203075	GO:0000978(RNA polymerase II proximal promoter sequence-specific DNA binding);GO:0001228(DNA-binding transcription activator activity, RNA polymerase II-specific);GO:0001650(fibrillar center);GO:0003677(DNA binding);GO:0003700(DNA-binding transcription factor activity);GO:0005634(nucleus);GO:0006355(regulation of transcription, DNA-templated);GO:0016525(negative regulation of angiogenesis);GO:004…	NA	K09403	NA	forkhead box J2 [Source:MGI Symbol;Acc:MGI:1926805]	3.44366	3.45683	3.35711	3.18897	3.34668	3.14647
ENSMUSG00000003198	chr17	55892093	55898928	+	Zfp959	ENSMUST00000224379;ENSMUST00000054780;ENSMUST00000224294	GO:0003674(molecular_function);GO:0003676(nucleic acid binding);GO:0005622(intracellular);GO:0005634(nucleus);GO:0006355(regulation of transcription, DNA-templated);GO:0046872(metal ion binding);GO:0046872(metal ion binding)	05168(Herpes simplex virus 1 infection);05168(Herpes simplex virus 1 infection)	K09228	NA	zinc finger protein 959 [Source:MGI Symbol;Acc:MGI:2385058]	1.40486	1.36894	1.59388	1.40104	1.70822	1.52146
ENSMUSG00000003233	chr16	20516982	20534010	+	Dvl3	ENSMUST00000003318;ENSMUST00000171572;ENSMUST00000169552	GO:0000790(nuclear chromatin);GO:0001934(positive regulation of protein phosphorylation);GO:0002020(protease binding);GO:0003007(heart morphogenesis);GO:0003148(outflow tract septum morphogenesis);GO:0005102(signaling receptor binding);GO:0005109(frizzled binding);GO:0005515(protein binding);GO:0005737(cytoplasm);GO:0005829(cytosol);GO:0007275(multicellular organism development);GO:0008013(beta-c…	04150(mTOR signaling pathway);04310(Wnt signaling pathway);04330(Notch signaling pathway);04390(Hippo signaling pathway);04550(Signaling pathways regulating pluripotency of stem cells);04916(Melanogenesis);04934(Cushing syndrome);05165(Human papillomavirus infection);05200(Pathways in cancer);05217(Basal cell carcinoma);05224(Breast cancer);05225(Hepatocellular carcinoma);05226(Gastric cancer);05…	K02353	NA	dishevelled segment polarity protein 3 [Source:MGI Symbol;Acc:MGI:108100]	2.48327	2.38337	2.62313	2.47854	2.25012	2.36485
ENSMUSG00000003271	chr7	45729983	45784669	-	Sult2b1	ENSMUST00000075571;ENSMUST00000209739;ENSMUST00000210754;ENSMUST00000210147;ENSMUST00000209435;ENSMUST00000209464;ENSMUST00000210021	GO:0000103(sulfate assimilation);GO:0003676(nucleic acid binding);GO:0004027(alcohol sulfotransferase activity);GO:0005737(cytoplasm);GO:0005783(endoplasmic reticulum);GO:0005829(cytosol);GO:0006629(lipid metabolic process);GO:0008146(sulfotransferase activity);GO:0008202(steroid metabolic process);GO:0008203(cholesterol metabolic process);GO:0008285(negative regulation of cell population prolife…	00140(Steroid hormone biosynthesis);00140(Steroid hormone biosynthesis)	K01015	EC:2.8.2.2	sulfotransferase family, cytosolic, 2B, member 1 [Source:MGI Symbol;Acc:MGI:1926342]	0.147249	0.08701	0.177378	0.0620454	0.213378	0.0302318
ENSMUSG00000003273	chr7	45699843	45704682	+	Car11	ENSMUST00000003360;ENSMUST00000210872	GO:0004089(carbonate dehydratase activity);GO:0005576(extracellular region);GO:0008150(biological_process);GO:0008270(zinc ion binding);GO:0016323(basolateral plasma membrane);GO:0016323(basolateral plasma membrane)	NA	NA	NA	carbonic anhydrase 11 [Source:MGI Symbol;Acc:MGI:1336193]	0.0217275	0.0947	0	0	0.160994	0
ENSMUSG00000003279	chr17	69969073	70821413	+	Dlgap1	ENSMUST00000133983;ENSMUST00000233173	GO:0005515(protein binding);GO:0005886(plasma membrane);GO:0007268(chemical synaptic transmission);GO:0014069(postsynaptic density);GO:0016020(membrane);GO:0019904(protein domain specific binding);GO:0023052(signaling);GO:0030054(cell junction);GO:0035418(protein localization to synapse);GO:0044877(protein-containing complex binding);GO:0045202(synapse);GO:0045211(postsynaptic membrane);GO:006113…	04724(Glutamatergic synapse);04724(Glutamatergic synapse)	K15008	NA	DLG associated protein 1 [Source:MGI Symbol;Acc:MGI:1346065]	0	0.00325291	0	0	0	0.00285132
ENSMUSG00000003282	chr4	3900996	3938405	-	Plag1	ENSMUST00000003369;ENSMUST00000137439;ENSMUST00000151543;ENSMUST00000147035	GO:0000978(RNA polymerase II proximal promoter sequence-specific DNA binding);GO:0001228(DNA-binding transcription activator activity, RNA polymerase II-specific);GO:0003676(nucleic acid binding);GO:0003677(DNA binding);GO:0003700(DNA-binding transcription factor activity);GO:0005634(nucleus);GO:0006351(transcription, DNA-templated);GO:0006355(regulation of transcription, DNA-templated);GO:001062…	NA	K19484	NA	pleiomorphic adenoma gene 1 [Source:MGI Symbol;Acc:MGI:1891916]	0.151429	0.302696	0.276547	0.247785	0.213068	0.230398
ENSMUSG00000003309	chr9	21294275	21312337	-	Ap1m2	ENSMUST00000213762;ENSMUST00000003397	GO:0006886(intracellular protein transport);GO:0015031(protein transport);GO:0016020(membrane);GO:0016192(vesicle-mediated transport);GO:0030131(clathrin adaptor complex);GO:0043231(intracellular membrane-bounded organelle);GO:0043231(intracellular membrane-bounded organelle)	04142(Lysosome);05170(Human immunodeficiency virus 1 infection);05170(Human immunodeficiency virus 1 infection)	K12393	NA	adaptor protein complex AP-1, mu 2 subunit [Source:MGI Symbol;Acc:MGI:1336974]	0	0	0.0136263	0	0	0
ENSMUSG00000003341	chr10	80519584	80539124	-	Atp8b3	ENSMUST00000020383	GO:0000166(nucleotide binding);GO:0000287(magnesium ion binding);GO:0001669(acrosomal vesicle);GO:0002080(acrosomal membrane);GO:0004012(phospholipid-translocating ATPase activity);GO:0005524(ATP binding);GO:0005783(endoplasmic reticulum);GO:0005789(endoplasmic reticulum membrane);GO:0005794(Golgi apparatus);GO:0005886(plasma membrane);GO:0006869(lipid transport);GO:0007030(Golgi organization);GO…	NA	K01530	EC:7.6.2.1	ATPase, class I, type 8B, member 3 [Source:MGI Symbol;Acc:MGI:1914581]	0.0329266	0.0123476	0	0.0274222	0	0
ENSMUSG00000003344	chr10	80642617	80657071	-	Btbd2	ENSMUST00000126980;ENSMUST00000003434;ENSMUST00000147162;ENSMUST00000151794;ENSMUST00000131876	GO:0000932(P-body);GO:0005515(protein binding);GO:0005829(cytosol);GO:0022008(neurogenesis);GO:0022008(neurogenesis)	NA	K10477	NA	BTB (POZ) domain containing 2 [Source:MGI Symbol;Acc:MGI:1933831]	2.38053	1.60141	2.75392	2.46399	2.60089	2.24535
ENSMUSG00000003352	chr15	98630840	98644529	+	Cacnb3	ENSMUST00000109150;ENSMUST00000003442;ENSMUST00000230490;ENSMUST00000230064	GO:0005244(voltage-gated ion channel activity);GO:0005245(voltage-gated calcium channel activity);GO:0005246(calcium channel regulator activity);GO:0005262(calcium channel activity);GO:0005515(protein binding);GO:0005737(cytoplasm);GO:0005886(plasma membrane);GO:0005891(voltage-gated calcium channel complex);GO:0006811(ion transport);GO:0006816(calcium ion transport);GO:0007268(chemical synaptic …	04010(MAPK signaling pathway);04260(Cardiac muscle contraction);04261(Adrenergic signaling in cardiomyocytes);04921(Oxytocin signaling pathway);05410(Hypertrophic cardiomyopathy (HCM));05412(Arrhythmogenic right ventricular cardiomyopathy (ARVC));05414(Dilated cardiomyopathy (DCM));05414(Dilated cardiomyopathy (DCM))	K04864	NA	calcium channel, voltage-dependent, beta 3 subunit [Source:MGI Symbol;Acc:MGI:103307]	0.542579	0.59543	0.558716	0.514627	0.568006	0.644717
ENSMUSG00000003378	chr7	25009849	25072292	-	Grik5	ENSMUST00000206134;ENSMUST00000206132;ENSMUST00000205661;ENSMUST00000206095	GO:0004970(ionotropic glutamate receptor activity);GO:0005216(ion channel activity);GO:0005515(protein binding);GO:0005634(nucleus);GO:0005783(endoplasmic reticulum);GO:0005886(plasma membrane);GO:0006621(protein retention in ER lumen);GO:0006811(ion transport);GO:0007268(chemical synaptic transmission);GO:0008066(glutamate receptor activity);GO:0008328(ionotropic glutamate receptor complex);GO:0…	04080(Neuroactive ligand-receptor interaction);04724(Glutamatergic synapse);04724(Glutamatergic synapse)	K05205	NA	glutamate receptor, ionotropic, kainate 5 (gamma 2) [Source:MGI Symbol;Acc:MGI:95818]	0.160457	0.0953992	0.172647	0.100086	0.157265	0.0862538
ENSMUSG00000003379	chr7	24897381	24902197	+	Cd79a	ENSMUST00000003469	GO:0002250(adaptive immune response);GO:0002376(immune system process);GO:0004888(transmembrane signaling receptor activity);GO:0005515(protein binding);GO:0005771(multivesicular body);GO:0005886(plasma membrane);GO:0007166(cell surface receptor signaling pathway);GO:0009897(external side of plasma membrane);GO:0016020(membrane);GO:0016021(integral component of membrane);GO:0019815(B cell recepto…	04662(B cell receptor signaling pathway);05340(Primary immunodeficiency)	K06506	NA	CD79A antigen (immunoglobulin-associated alpha) [Source:MGI Symbol;Acc:MGI:101774]	0	0.039942	0.031133	0.067855	0.040281	0.030484
ENSMUSG00000003410	chr9	22015005	22052010	-	Elavl3	ENSMUST00000003501	GO:0003676(nucleic acid binding);GO:0003723(RNA binding);GO:0007275(multicellular organism development);GO:0007399(nervous system development);GO:0017091(AU-rich element binding);GO:0030154(cell differentiation)	NA	K13208	NA	ELAV like RNA binding protein 3 [Source:MGI Symbol;Acc:MGI:109157]	0	0	0	0.00755666	0	0
ENSMUSG00000003411	chr4	108879063	108943324	+	Rab3b	ENSMUST00000106650;ENSMUST00000003502	GO:0000166(nucleotide binding);GO:0003924(GTPase activity);GO:0005515(protein binding);GO:0005525(GTP binding);GO:0005737(cytoplasm);GO:0005768(endosome);GO:0005794(Golgi apparatus);GO:0005829(cytosol);GO:0005886(plasma membrane);GO:0006886(intracellular protein transport);GO:0006904(vesicle docking involved in exocytosis);GO:0008021(synaptic vesicle);GO:0009306(protein secretion);GO:0015031(prot…	NA	K06108	NA	RAB3B, member RAS oncogene family [Source:MGI Symbol;Acc:MGI:1917158]	0.0150886	0	0	0	0	0
ENSMUSG00000003418	chr2	13651021	13794064	-	St8sia6	ENSMUST00000003509	GO:0000139(Golgi membrane);GO:0001574(ganglioside biosynthetic process);GO:0001835(blastocyst hatching);GO:0005794(Golgi apparatus);GO:0006486(protein glycosylation);GO:0006493(protein O-linked glycosylation);GO:0008373(sialyltransferase activity);GO:0009100(glycoprotein metabolic process);GO:0009247(glycolipid biosynthetic process);GO:0009311(oligosaccharide metabolic process);GO:0016020(membran…	NA	K06615	EC:2.4.99.-	ST8 alpha-N-acetyl-neuraminide alpha-2,8-sialyltransferase 6 [Source:MGI Symbol;Acc:MGI:2386797]	0	0	0	0	0	0
ENSMUSG00000003452	chr6	149408886	149563329	+	Bicd1	ENSMUST00000203502;ENSMUST00000086829;ENSMUST00000130270;ENSMUST00000003544;ENSMUST00000140759	GO:0005794(Golgi apparatus);GO:0005802(trans-Golgi network);GO:0005813(centrosome);GO:0005829(cytosol);GO:0005881(cytoplasmic microtubule);GO:0008093(cytoskeletal adaptor activity);GO:0016020(membrane);GO:0016032(viral process);GO:0017137(Rab GTPase binding);GO:0019901(protein kinase binding);GO:0031410(cytoplasmic vesicle);GO:0031871(proteinase activated receptor binding);GO:0033365(protein loca…	NA	K18739	NA	BICD cargo adaptor 1 [Source:MGI Symbol;Acc:MGI:1101760]	0.0177169	0.0243776	0.0115821	0.00569962	0.00729978	0.0133004
ENSMUSG00000003484	chr8	71988482	72009626	-	Cyp4f18	ENSMUST00000003574;ENSMUST00000125448	GO:0000038(very long-chain fatty acid metabolic process);GO:0001676(long-chain fatty acid metabolic process);GO:0004497(monooxygenase activity);GO:0005506(iron ion binding);GO:0005737(cytoplasm);GO:0005783(endoplasmic reticulum);GO:0005789(endoplasmic reticulum membrane);GO:0008217(regulation of blood pressure);GO:0008392(arachidonic acid epoxygenase activity);GO:0016020(membrane);GO:0016021(inte…	00590(Arachidonic acid metabolism);00590(Arachidonic acid metabolism)	K17726	1.14.14.79;1.14.14.94;EC:1.14.14.78	cytochrome P450, family 4, subfamily f, polypeptide 18 [Source:MGI Symbol;Acc:MGI:1919304]	3.01004	3.03683	2.68314	2.87933	3.10196	3.17557
ENSMUSG00000003505	chr7	18345422	18354944	-	Psg18	ENSMUST00000182983;ENSMUST00000003597;ENSMUST00000098783	GO:0009691(cytokinin biosynthetic process);GO:0010628(positive regulation of gene expression);GO:2001179(regulation of interleukin-10 secretion);GO:2001179(regulation of interleukin-10 secretion)	NA	NA	NA	pregnancy specific glycoprotein 18 [Source:MGI Symbol;Acc:MGI:1347251]	0.120593	0.0360122	0	0.0453012	0.0542532	0.046685
ENSMUSG00000003527	chr16	17900709	17911348	-	Ess2	ENSMUST00000232423;ENSMUST00000003621;ENSMUST00000232366;ENSMUST00000232111;ENSMUST00000231921	GO:0003674(molecular_function);GO:0005634(nucleus);GO:0005681(spliceosomal complex);GO:0006397(mRNA processing);GO:0007399(nervous system development);GO:0008380(RNA splicing);GO:0071013(catalytic step 2 spliceosome);GO:0071013(catalytic step 2 spliceosome)	NA	K13118	NA	ess-2 splicing factor [Source:MGI Symbol;Acc:MGI:107854]	2.9235	2.98587	2.60949	2.96297	3.09411	2.61577
ENSMUSG00000003534	chr17	35681567	35704599	-	Ddr1	ENSMUST00000119825;ENSMUST00000117301;ENSMUST00000155628;ENSMUST00000134995;ENSMUST00000146472;ENSMUST00000135078	GO:0000166(nucleotide binding);GO:0001558(regulation of cell growth);GO:0001952(regulation of cell-matrix adhesion);GO:0004672(protein kinase activity);GO:0004713(protein tyrosine kinase activity);GO:0004714(transmembrane receptor protein tyrosine kinase activity);GO:0005518(collagen binding);GO:0005524(ATP binding);GO:0005737(cytoplasm);GO:0005886(plasma membrane);GO:0005887(integral component o…	NA	K05124	EC:2.7.10.1	discoidin domain receptor family, member 1 [Source:MGI Symbol;Acc:MGI:99216]	0.277135	0.297924	0.33973	0.310295	0.318922	0.15176
ENSMUSG00000003545	chr7	19302696	19310051	-	Fosb	ENSMUST00000003640;ENSMUST00000208230	GO:0000978(RNA polymerase II proximal promoter sequence-specific DNA binding);GO:0001228(DNA-binding transcription activator activity, RNA polymerase II-specific);GO:0003677(DNA binding);GO:0003690(double-stranded DNA binding);GO:0003700(DNA-binding transcription factor activity);GO:0005634(nucleus);GO:0005654(nucleoplasm);GO:0006355(regulation of transcription, DNA-templated);GO:0006357(regulati…	04380(Osteoclast differentiation);04657(IL-17 signaling pathway);05030(Cocaine addiction);05031(Amphetamine addiction);05034(Alcoholism);05034(Alcoholism)	K09029	NA	FBJ osteosarcoma oncogene B [Source:MGI Symbol;Acc:MGI:95575]	0.00851708	0	0	0	0.00969459	0
ENSMUSG00000003559	chr19	46707458	46741099	+	As3mt	ENSMUST00000003655;ENSMUST00000236063;ENSMUST00000236473;ENSMUST00000236465;ENSMUST00000237219;ENSMUST00000235266	GO:0005737(cytoplasm);GO:0005739(mitochondrion);GO:0005829(cytosol);GO:0008168(methyltransferase activity);GO:0009404(toxin metabolic process);GO:0016740(transferase activity);GO:0018872(arsonoacetate metabolic process);GO:0030791(arsenite methyltransferase activity);GO:0030792(methylarsonite methyltransferase activity);GO:0032259(methylation);GO:0046685(response to arsenic-containing substance);…	NA	K07755	EC:2.1.1.137	arsenic (+3 oxidation state) methyltransferase [Source:MGI Symbol;Acc:MGI:1929882]	3.4537	3.97824	3.25751	4.41132	4.26854	3.81893
ENSMUSG00000003575	chr8	70382355	70439579	-	Crtc1	ENSMUST00000076615;ENSMUST00000142769;ENSMUST00000125273;ENSMUST00000125613;ENSMUST00000153632	GO:0005515(protein binding);GO:0005634(nucleus);GO:0005654(nucleoplasm);GO:0005737(cytoplasm);GO:0005829(cytosol);GO:0005886(plasma membrane);GO:0007613(memory);GO:0008140(cAMP response element binding protein binding);GO:0014069(postsynaptic density);GO:0016604(nuclear body);GO:0030425(dendrite);GO:0032793(positive regulation of CREB transcription factor activity);GO:0043025(neuronal cell body);…	05166(Human T-cell leukemia virus 1 infection);05166(Human T-cell leukemia virus 1 infection)	K15309	NA	CREB regulated transcription coactivator 1 [Source:MGI Symbol;Acc:MGI:2142523]	0.762683	0.856634	0.702529	0.730912	0.703013	0.686203
ENSMUSG00000003581	chr11	4135202	4141172	+	Rnf215	ENSMUST00000003677;ENSMUST00000145705;ENSMUST00000124670;ENSMUST00000127165	GO:0005770(late endosome);GO:0005794(Golgi apparatus);GO:0006511(ubiquitin-dependent protein catabolic process);GO:0016020(membrane);GO:0016021(integral component of membrane);GO:0016567(protein ubiquitination);GO:0046872(metal ion binding);GO:0061630(ubiquitin protein ligase activity);GO:0061630(ubiquitin protein ligase activity)	NA	NA	NA	ring finger protein 215 [Source:MGI Symbol;Acc:MGI:1918923]	4.41441	4.24243	4.13653	4.66493	4.01683	3.77011
ENSMUSG00000003585	chr11	4097039	4118831	-	Sec14l2	ENSMUST00000003681;ENSMUST00000132421;ENSMUST00000123901;ENSMUST00000133631;ENSMUST00000145173;ENSMUST00000136420	GO:0005634(nucleus);GO:0005737(cytoplasm);GO:0005829(cytosol);GO:0008047(enzyme activator activity);GO:0008289(lipid binding);GO:0016765(transferase activity, transferring alkyl or aryl (other than methyl) groups);GO:0043085(positive regulation of catalytic activity);GO:0045542(positive regulation of cholesterol biosynthetic process);GO:0045542(positive regulation of cholesterol biosynthetic proc…	NA	NA	NA	SEC14-like lipid binding 2 [Source:MGI Symbol;Acc:MGI:1915065]	2.0831	1.98932	1.95761	1.99484	1.81569	1.89941
ENSMUSG00000003604	chr2	112492964	112634573	+	Aven	ENSMUST00000003705;ENSMUST00000127894;ENSMUST00000099588	GO:0003674(molecular_function);GO:0006915(apoptotic process);GO:0012505(endomembrane system);GO:0016020(membrane);GO:0043066(negative regulation of apoptotic process);GO:0043066(negative regulation of apoptotic process)	NA	NA	NA	apoptosis, caspase activation inhibitor [Source:MGI Symbol;Acc:MGI:1921518]	1.42748	1.41059	1.32142	1.54168	1.48515	1.55765
ENSMUSG00000003665	chr17	17843323	17855205	-	Has1	ENSMUST00000003762;ENSMUST00000232410	GO:0005737(cytoplasm);GO:0005887(integral component of plasma membrane);GO:0010764(negative regulation of fibroblast migration);GO:0016020(membrane);GO:0016021(integral component of membrane);GO:0016740(transferase activity);GO:0016757(transferase activity, transferring glycosyl groups);GO:0030213(hyaluronan biosynthetic process);GO:0036120(cellular response to platelet-derived growth factor stim…	NA	K00752	EC:2.4.1.212	hyaluronan synthase 1 [Source:MGI Symbol;Acc:MGI:106590]	0.160816	0.0635163	0.0403063	0.262235	0.15969	0.222145
ENSMUSG00000003746	chr10	53904785	54076609	-	Man1a	ENSMUST00000003843;ENSMUST00000105470;ENSMUST00000218317;ENSMUST00000220088;ENSMUST00000219234;ENSMUST00000146483;ENSMUST00000105469;ENSMUST00000133330	GO:0000139(Golgi membrane);GO:0003824(catalytic activity);GO:0004571(mannosyl-oligosaccharide 1,2-alpha-mannosidase activity);GO:0005509(calcium ion binding);GO:0005783(endoplasmic reticulum);GO:0005793(endoplasmic reticulum-Golgi intermediate compartment);GO:0005794(Golgi apparatus);GO:0005829(cytosol);GO:0006486(protein glycosylation);GO:0006491(N-glycan processing);GO:0008152(metabolic process…	00510(N-Glycan biosynthesis);04141(Protein processing in endoplasmic reticulum);04141(Protein processing in endoplasmic reticulum)	K01230	EC:3.2.1.113	mannosidase 1, alpha [Source:MGI Symbol;Acc:MGI:104677]	2.25303	2.29628	2.47859	2.40333	2.3642	2.35994
ENSMUSG00000003848	chr8	107412486	107425041	-	Nob1	ENSMUST00000170796;ENSMUST00000003946;ENSMUST00000163757;ENSMUST00000163973;ENSMUST00000076585;ENSMUST00000109273;ENSMUST00000165266	GO:0000469(cleavage involved in rRNA processing);GO:0004521(endoribonuclease activity);GO:0005634(nucleus);GO:0005730(nucleolus);GO:0005737(cytoplasm);GO:0007601(visual perception);GO:0030490(maturation of SSU-rRNA);GO:0030688(preribosome, small subunit precursor);GO:0042274(ribosomal small subunit biogenesis);GO:0046872(metal ion binding);GO:0090502(RNA phosphodiester bond hydrolysis, endonucleo…	03008(Ribosome biogenesis in eukaryotes);03008(Ribosome biogenesis in eukaryotes)	K11883	NA	NIN1/RPN12 binding protein 1 homolog [Source:MGI Symbol;Acc:MGI:1914869]	1.88651	1.87166	1.97663	2.19112	3.03017	2.37437
ENSMUSG00000003863	chr7	45339122	45366964	-	Ppfia3	ENSMUST00000210479;ENSMUST00000211067;ENSMUST00000211098;ENSMUST00000003961;ENSMUST00000210586;ENSMUST00000210248;ENSMUST00000210844	GO:0001669(acrosomal vesicle);GO:0003674(molecular_function);GO:0005515(protein binding);GO:0005737(cytoplasm);GO:0007269(neurotransmitter secretion);GO:0016079(synaptic vesicle exocytosis);GO:0016081(synaptic vesicle docking);GO:0031410(cytoplasmic vesicle);GO:0045202(synapse);GO:0048172(regulation of short-term neuronal synaptic plasticity);GO:0048786(presynaptic active zone);GO:0098831(presyna…	NA	NA	NA	protein tyrosine phosphatase, receptor type, f polypeptide (PTPRF), interacting protein (liprin), alpha 3 [Source:MGI Symbol;Acc:MGI:1924037]	0.854325	0.85331	0.544809	0.543144	0.804801	0.964229
ENSMUSG00000003872	chr7	45367891	45370583	-	Lin7b	ENSMUST00000210865;ENSMUST00000003971;ENSMUST00000211416;ENSMUST00000210216;ENSMUST00000209756;ENSMUST00000209226	GO:0005515(protein binding);GO:0005886(plasma membrane);GO:0005911(cell-cell junction);GO:0005923(bicellular tight junction);GO:0006887(exocytosis);GO:0007269(neurotransmitter secretion);GO:0014069(postsynaptic density);GO:0015031(protein transport);GO:0016020(membrane);GO:0016323(basolateral plasma membrane);GO:0019904(protein domain specific binding);GO:0030054(cell junction);GO:0030165(PDZ dom…	NA	K19931	NA	lin-7 homolog B (C. elegans) [Source:MGI Symbol;Acc:MGI:1330858]	0	0	0.0587624	0.0355886	0	0.0685841
ENSMUSG00000003923	chr10	71225464	71238280	-	Tfam	ENSMUST00000092430;ENSMUST00000145220;ENSMUST00000121685;ENSMUST00000152505	GO:0001018(mitochondrial promoter sequence-specific DNA binding);GO:0001223(transcription coactivator binding);GO:0003677(DNA binding);GO:0003682(chromatin binding);GO:0003700(DNA-binding transcription factor activity);GO:0005634(nucleus);GO:0005739(mitochondrion);GO:0005759(mitochondrial matrix);GO:0006390(mitochondrial transcription);GO:0006391(transcription initiation from mitochondrial promot…	04371(Apelin signaling pathway);05016(Huntington disease);05016(Huntington disease)	K11830	NA	transcription factor A, mitochondrial [Source:MGI Symbol;Acc:MGI:107810]	3.79317	4.43474	4.16911	4.12352	4.21212	3.92682
ENSMUSG00000003929	chr17	33329342	33358878	-	Zfp81	ENSMUST00000054072;ENSMUST00000234016;ENSMUST00000235063	GO:0003674(molecular_function);GO:0003676(nucleic acid binding);GO:0005622(intracellular);GO:0005634(nucleus);GO:0006355(regulation of transcription, DNA-templated);GO:0008150(biological_process);GO:0046872(metal ion binding);GO:0046872(metal ion binding)	05168(Herpes simplex virus 1 infection);05168(Herpes simplex virus 1 infection)	K09228	NA	zinc finger protein 81 [Source:MGI Symbol;Acc:MGI:1890752]	0.884783	0.783849	1.07161	0.98216	0.971809	0.912091
ENSMUSG00000003934	chr11	69554092	69560205	-	Efnb3	ENSMUST00000004036	GO:0005515(protein binding);GO:0005886(plasma membrane);GO:0007275(multicellular organism development);GO:0007399(nervous system development);GO:0007411(axon guidance);GO:0007628(adult walking behavior);GO:0016020(membrane);GO:0016021(integral component of membrane);GO:0016198(axon choice point recognition);GO:0030154(cell differentiation);GO:0031295(T cell costimulation);GO:0046875(ephrin recept…	04360(Axon guidance)	K05463	NA	ephrin B3 [Source:MGI Symbol;Acc:MGI:109196]	0.033351	0	0	0	0	0
ENSMUSG00000003949	chr11	90336536	90390895	-	Hlf	ENSMUST00000004051	GO:0000977(RNA polymerase II regulatory region sequence-specific DNA binding);GO:0001228(DNA-binding transcription activator activity, RNA polymerase II-specific);GO:0003677(DNA binding);GO:0003700(DNA-binding transcription factor activity);GO:0005634(nucleus);GO:0006355(regulation of transcription, DNA-templated);GO:0006357(regulation of transcription by RNA polymerase II);GO:0035914(skeletal mu…	NA	K09057	NA	hepatic leukemia factor [Source:MGI Symbol;Acc:MGI:96108]	0	0	0	0	0	0
ENSMUSG00000003992	chr13	91460283	91703429	+	Ssbp2	ENSMUST00000004094;ENSMUST00000042122;ENSMUST00000137493;ENSMUST00000144659;ENSMUST00000231481;ENSMUST00000141381;ENSMUST00000137658	GO:0000978(RNA polymerase II proximal promoter sequence-specific DNA binding);GO:0003677(DNA binding);GO:0003697(single-stranded DNA binding);GO:0005515(protein binding);GO:0005634(nucleus);GO:0005737(cytoplasm);GO:0045944(positive regulation of transcription by RNA polymerase II);GO:0045944(positive regulation of transcription by RNA polymerase II)	NA	NA	NA	single-stranded DNA binding protein 2 [Source:MGI Symbol;Acc:MGI:1914220]	0.126326	0.0903924	0.127189	0.0780079	0.075367	0.100757
ENSMUSG00000004031	chr1	158245269	158356326	-	Brinp2	ENSMUST00000195271	GO:0003674(molecular_function);GO:0005576(extracellular region);GO:0005783(endoplasmic reticulum);GO:0007049(cell cycle);GO:0007050(cell cycle arrest);GO:0030425(dendrite);GO:0043025(neuronal cell body);GO:0045666(positive regulation of neuron differentiation);GO:0045786(negative regulation of cell cycle);GO:0045930(negative regulation of mitotic cell cycle);GO:0071300(cellular response to retino…	NA	NA	NA	bone morphogenic protein/retinoic acid inducible neural-specific 2 [Source:MGI Symbol;Acc:MGI:2443333]	0	0	0.00517405	0	0	0
ENSMUSG00000004032	chr3	107895821	107898686	+	Gstm5	ENSMUST00000004134;ENSMUST00000167523;ENSMUST00000170058;ENSMUST00000172247;ENSMUST00000169365	GO:0004364(glutathione transferase activity);GO:0005515(protein binding);GO:0005737(cytoplasm);GO:0005829(cytosol);GO:0006749(glutathione metabolic process);GO:0016740(transferase activity);GO:0018916(nitrobenzene metabolic process);GO:0019899(enzyme binding);GO:0035686(sperm fibrous sheath);GO:0042178(xenobiotic catabolic process);GO:0042802(identical protein binding);GO:0042803(protein homodime…	00480(Glutathione metabolism);00980(Metabolism of xenobiotics by cytochrome P450);00982(Drug metabolism - cytochrome P450);00983(Drug metabolism - other enzymes);01524(Platinum drug resistance);05200(Pathways in cancer);05204(Chemical carcinogenesis);05225(Hepatocellular carcinoma);05418(Fluid shear stress and atherosclerosis);05418(Fluid shear stress and atherosclerosis)	K00799	EC:2.5.1.18	glutathione S-transferase, mu 5 [Source:MGI Symbol;Acc:MGI:1309466]	1.7543	2.01636	1.57314	2.14552	2.10458	2.24478
ENSMUSG00000004035	chr3	107926334	107931817	-	Gstm7	ENSMUST00000004137	GO:0004364(glutathione transferase activity);GO:0004602(glutathione peroxidase activity);GO:0005102(signaling receptor binding);GO:0005515(protein binding);GO:0005737(cytoplasm);GO:0005829(cytosol);GO:0006749(glutathione metabolic process);GO:0010880(regulation of release of sequestered calcium ion into cytosol by sarcoplasmic reticulum);GO:0016529(sarcoplasmic reticulum);GO:0016740(transferase a…	00480(Glutathione metabolism);00980(Metabolism of xenobiotics by cytochrome P450);00982(Drug metabolism - cytochrome P450);00983(Drug metabolism - other enzymes);01524(Platinum drug resistance);05200(Pathways in cancer);05204(Chemical carcinogenesis);05225(Hepatocellular carcinoma);05418(Fluid shear stress and atherosclerosis)	K00799	EC:2.5.1.18	glutathione S-transferase, mu 7 [Source:MGI Symbol;Acc:MGI:1915562]	0.0332123	0	0.048871	0.0648119	0.0378034	0.0759345
ENSMUSG00000004038	chr3	107963696	107969283	-	Gstm3	ENSMUST00000004136	GO:0004364(glutathione transferase activity);GO:0005515(protein binding);GO:0005737(cytoplasm);GO:0009617(response to bacterium);GO:0016740(transferase activity);GO:0035690(cellular response to drug);GO:0042803(protein homodimerization activity);GO:0071407(cellular response to organic cyclic compound)	00480(Glutathione metabolism);00980(Metabolism of xenobiotics by cytochrome P450);00982(Drug metabolism - cytochrome P450);00983(Drug metabolism - other enzymes);01524(Platinum drug resistance);05200(Pathways in cancer);05204(Chemical carcinogenesis);05225(Hepatocellular carcinoma);05418(Fluid shear stress and atherosclerosis)	K00799	EC:2.5.1.18	glutathione S-transferase, mu 3 [Source:MGI Symbol;Acc:MGI:106026]	0.160798	0.278777	0.19754	0.097644	0.222563	0.173871
ENSMUSG00000004044	chr11	100956733	100970887	-	Cavin1	ENSMUST00000060792;ENSMUST00000132934	GO:0003723(RNA binding);GO:0005515(protein binding);GO:0005634(nucleus);GO:0005737(cytoplasm);GO:0005739(mitochondrion);GO:0005783(endoplasmic reticulum);GO:0005829(cytosol);GO:0005886(plasma membrane);GO:0005901(caveola);GO:0006353(DNA-templated transcription, termination);GO:0006361(transcription initiation from RNA polymerase I promoter);GO:0006363(termination of RNA polymerase I transcription…	NA	K19387	NA	caveolae associated 1 [Source:MGI Symbol;Acc:MGI:1277968]	1.89145	1.54698	1.80379	2.05376	1.79746	1.71972
ENSMUSG00000004085	chr2	72285637	72442610	+	Map3k20	ENSMUST00000090824;ENSMUST00000135469;ENSMUST00000112073;ENSMUST00000150126;ENSMUST00000135204;ENSMUST00000144111	GO:0000077(DNA damage checkpoint);GO:0000165(MAPK cascade);GO:0000166(nucleotide binding);GO:0000186(activation of MAPKK activity);GO:0000287(magnesium ion binding);GO:0004672(protein kinase activity);GO:0004674(protein serine/threonine kinase activity);GO:0004709(MAP kinase kinase kinase activity);GO:0005515(protein binding);GO:0005524(ATP binding);GO:0005634(nucleus);GO:0005737(cytoplasm);GO:00…	04010(MAPK signaling pathway);04010(MAPK signaling pathway)	K04424	EC:2.7.11.25	mitogen-activated protein kinase kinase kinase 20 [Source:MGI Symbol;Acc:MGI:2443258]	2.31208	2.25004	2.37173	2.25806	2.23052	1.96625
ENSMUSG00000004098	chr9	20770050	20815067	-	Col5a3	ENSMUST00000004201;ENSMUST00000145974	GO:0005198(structural molecule activity);GO:0005201(extracellular matrix structural constituent);GO:0005581(collagen trimer);GO:0005588(collagen type V trimer);GO:0005615(extracellular space);GO:0007155(cell adhesion);GO:0007160(cell-matrix adhesion);GO:0008201(heparin binding);GO:0030020(extracellular matrix structural constituent conferring tensile strength);GO:0030198(extracellular matrix orga…	04974(Protein digestion and absorption);04974(Protein digestion and absorption)	K19721	NA	collagen, type V, alpha 3 [Source:MGI Symbol;Acc:MGI:1858212]	2.74781	3.16032	3.27677	3.14482	2.96331	3.06143
ENSMUSG00000004100	chr9	20888175	20892178	+	Ppan	ENSMUST00000004203;ENSMUST00000135608;ENSMUST00000145231;ENSMUST00000157047;ENSMUST00000214331;ENSMUST00000147780;ENSMUST00000153227	GO:0000027(ribosomal large subunit assembly);GO:0001560(regulation of cell growth by extracellular stimulus);GO:0005634(nucleus);GO:0005730(nucleolus);GO:0030687(preribosome, large subunit precursor);GO:0030687(preribosome, large subunit precursor)	NA	K14859	NA	peter pan homolog [Source:MGI Symbol;Acc:MGI:2178445]	2.12635	2.23137	2.01103	2.70288	2.21285	2.20726
ENSMUSG00000004105	chr2	33216069	33247717	+	Angptl2	ENSMUST00000004208;ENSMUST00000143252;ENSMUST00000139148	GO:0005576(extracellular region);GO:0005615(extracellular space);GO:0005615(extracellular space)	NA	NA	NA	angiopoietin-like 2 [Source:MGI Symbol;Acc:MGI:1347002]	1.08969	1.11898	1.07853	1.21305	1.06349	1.04923
ENSMUSG00000004110	chr1	154390731	154884024	-	Cacna1e	ENSMUST00000187541	GO:0005216(ion channel activity);GO:0005244(voltage-gated ion channel activity);GO:0005245(voltage-gated calcium channel activity);GO:0005262(calcium channel activity);GO:0005509(calcium ion binding);GO:0005891(voltage-gated calcium channel complex);GO:0006811(ion transport);GO:0006816(calcium ion transport);GO:0016020(membrane);GO:0016021(integral component of membrane);GO:0034765(regulation of …	04010(MAPK signaling pathway);04020(Calcium signaling pathway);04930(Type II diabetes mellitus)	K04852	NA	calcium channel, voltage-dependent, R type, alpha 1E subunit [Source:MGI Symbol;Acc:MGI:106217]	0.00421524	0	0.00179149	0	0.00239891	0
ENSMUSG00000004113	chr2	24603887	24763152	-	Cacna1b	ENSMUST00000070864;ENSMUST00000102939;ENSMUST00000100348;ENSMUST00000124183	GO:0000166(nucleotide binding);GO:0001956(positive regulation of neurotransmitter secretion);GO:0005216(ion channel activity);GO:0005244(voltage-gated ion channel activity);GO:0005245(voltage-gated calcium channel activity);GO:0005262(calcium channel activity);GO:0005509(calcium ion binding);GO:0005515(protein binding);GO:0005524(ATP binding);GO:0005886(plasma membrane);GO:0005891(voltage-gated c…	04010(MAPK signaling pathway);04020(Calcium signaling pathway);04721(Synaptic vesicle cycle);04723(Retrograde endocannabinoid signaling);04725(Cholinergic synapse);04726(Serotonergic synapse);04727(GABAergic synapse);04728(Dopaminergic synapse);04930(Type II diabetes mellitus);05032(Morphine addiction);05033(Nicotine addiction);05033(Nicotine addiction)	K04849	NA	calcium channel, voltage-dependent, N type, alpha 1B subunit [Source:MGI Symbol;Acc:MGI:88296]	0.16412	0.118145	0.218689	0.241971	0.19936	0.177794
ENSMUSG00000004127	chr3	138143448	138159821	+	Trmt10a	ENSMUST00000040321;ENSMUST00000161791;ENSMUST00000159622;ENSMUST00000159481;ENSMUST00000161141	GO:0000049(tRNA binding);GO:0005634(nucleus);GO:0005654(nucleoplasm);GO:0005730(nucleolus);GO:0005829(cytosol);GO:0008168(methyltransferase activity);GO:0009019(tRNA (guanine-N1-)-methyltransferase activity);GO:0015629(actin cytoskeleton);GO:0030488(tRNA methylation);GO:0032259(methylation);GO:0032259(methylation)	NA	K15445	EC:2.1.1.221	tRNA methyltransferase 10A [Source:MGI Symbol;Acc:MGI:1920421]	0.498577	0.576194	0.41371	0.348917	0.457572	0.504664
ENSMUSG00000004151	chr12	38779380	38870484	+	Etv1	ENSMUST00000160244;ENSMUST00000095767;ENSMUST00000161164;ENSMUST00000159334;ENSMUST00000220492	GO:0000978(RNA polymerase II proximal promoter sequence-specific DNA binding);GO:0000981(DNA-binding transcription factor activity, RNA polymerase II-specific);GO:0001228(DNA-binding transcription activator activity, RNA polymerase II-specific);GO:0003677(DNA binding);GO:0003700(DNA-binding transcription factor activity);GO:0005634(nucleus);GO:0006355(regulation of transcription, DNA-templated);G…	05202(Transcriptional misregulation in cancer);05202(Transcriptional misregulation in cancer)	K09431	NA	ets variant 1 [Source:MGI Symbol;Acc:MGI:99254]	0.548283	0.456679	0.486581	0.495123	0.601918	0.570755
ENSMUSG00000004233	chr3	99141068	99220203	+	Wars2	ENSMUST00000004343;ENSMUST00000135960;ENSMUST00000145650;ENSMUST00000198044;ENSMUST00000126875	GO:0000166(nucleotide binding);GO:0001570(vasculogenesis);GO:0004812(aminoacyl-tRNA ligase activity);GO:0004830(tryptophan-tRNA ligase activity);GO:0005524(ATP binding);GO:0005739(mitochondrion);GO:0005759(mitochondrial matrix);GO:0005886(plasma membrane);GO:0006412(translation);GO:0006418(tRNA aminoacylation for protein translation);GO:0006436(tryptophanyl-tRNA aminoacylation);GO:0016874(ligase …	00970(Aminoacyl-tRNA biosynthesis);00970(Aminoacyl-tRNA biosynthesis)	K01867	EC:6.1.1.2	tryptophanyl tRNA synthetase 2 (mitochondrial) [Source:MGI Symbol;Acc:MGI:1917810]	1.37331	1.22665	1.30752	1.19792	1.31364	1.05832
ENSMUSG00000004267	chr6	124760053	124769621	-	Eno2	ENSMUST00000147307;ENSMUST00000112476;ENSMUST00000004378;ENSMUST00000125436;ENSMUST00000139763;ENSMUST00000146712;ENSMUST00000128598;ENSMUST00000138770;ENSMUST00000135626;ENSMUST00000151214;ENSMUST00000127274;ENSMUST00000149652;ENSMUST00000128701;ENSMUST00000147004;ENSMUST00000156033	GO:0000015(phosphopyruvate hydratase complex);GO:0000287(magnesium ion binding);GO:0001917(photoreceptor inner segment);GO:0004634(phosphopyruvate hydratase activity);GO:0005737(cytoplasm);GO:0005829(cytosol);GO:0005886(plasma membrane);GO:0006096(glycolytic process);GO:0009986(cell surface);GO:0016020(membrane);GO:0016829(lyase activity);GO:0019899(enzyme binding);GO:0030426(growth cone);GO:0042…	00010(Glycolysis / Gluconeogenesis);03018(RNA degradation);04066(HIF-1 signaling pathway);04066(HIF-1 signaling pathway)	K01689	EC:4.2.1.11	enolase 2, gamma neuronal [Source:MGI Symbol;Acc:MGI:95394]	0.87113	0.77559	1.02919	0.927313	1.07194	0.954802
ENSMUSG00000004319	chr8	60910389	60983300	-	Clcn3	ENSMUST00000056508;ENSMUST00000093490;ENSMUST00000145741;ENSMUST00000110302;ENSMUST00000129672;ENSMUST00000004430;ENSMUST00000110301;ENSMUST00000132234;ENSMUST00000147824;ENSMUST00000145493	GO:0000166(nucleotide binding);GO:0005216(ion channel activity);GO:0005244(voltage-gated ion channel activity);GO:0005247(voltage-gated chloride channel activity);GO:0005254(chloride channel activity);GO:0005524(ATP binding);GO:0005768(endosome);GO:0005769(early endosome);GO:0005770(late endosome);GO:0005794(Golgi apparatus);GO:0005886(plasma membrane);GO:0005887(integral component of plasma memb…	NA	K05012	NA	chloride channel, voltage-sensitive 3 [Source:MGI Symbol;Acc:MGI:103555]	2.09934	2.01364	2.08772	2.07316	1.88049	2.07625
ENSMUSG00000004328	chr7	17031507	17062427	-	Hif3a	ENSMUST00000108492	GO:0000981(DNA-binding transcription factor activity, RNA polymerase II-specific);GO:0001525(angiogenesis);GO:0001666(response to hypoxia);GO:0003677(DNA binding);GO:0003700(DNA-binding transcription factor activity);GO:0003713(transcription coactivator activity);GO:0003714(transcription corepressor activity);GO:0005515(protein binding);GO:0005634(nucleus);GO:0005654(nucleoplasm);GO:0005737(cytop…	NA	K09096	NA	hypoxia inducible factor 3, alpha subunit [Source:MGI Symbol;Acc:MGI:1859778]	0	0.00867275	0	0	0	0
ENSMUSG00000004347	chr6	56069804	56569103	-	Pde1c	ENSMUST00000044505;ENSMUST00000203372;ENSMUST00000114327;ENSMUST00000166102;ENSMUST00000166890	GO:0004114(3',5'-cyclic-nucleotide phosphodiesterase activity);GO:0004117(calmodulin-dependent cyclic-nucleotide phosphodiesterase activity);GO:0005516(calmodulin binding);GO:0005764(lysosome);GO:0005929(cilium);GO:0007165(signal transduction);GO:0007608(sensory perception of smell);GO:0008081(phosphoric diester hydrolase activity);GO:0016787(hydrolase activity);GO:0030552(cAMP binding);GO:004302…	00230(Purine metabolism);04020(Calcium signaling pathway);04740(Olfactory transduction);04742(Taste transduction);04924(Renin secretion);05032(Morphine addiction);05032(Morphine addiction)	K13755	EC:3.1.4.17	phosphodiesterase 1C [Source:MGI Symbol;Acc:MGI:108413]	0.0870945	0.0687621	0.0666233	0.0783267	0.0836153	0.0780891
ENSMUSG00000004356	chr10	88746607	88826804	-	Utp20	ENSMUST00000004470;ENSMUST00000218990;ENSMUST00000220188;ENSMUST00000218967;ENSMUST00000219662;ENSMUST00000220275;ENSMUST00000220439	GO:0005730(nucleolus);GO:0005886(plasma membrane);GO:0006364(rRNA processing);GO:0006364(rRNA processing)	NA	K14772	NA	UTP20 small subunit processome component [Source:MGI Symbol;Acc:MGI:1917933]	3.82784	4.09592	4.05223	3.67167	3.8358	3.52173
ENSMUSG00000004359	chr10	88674772	88683023	-	Spic	ENSMUST00000004473;ENSMUST00000144338	GO:0000978(RNA polymerase II proximal promoter sequence-specific DNA binding);GO:0000981(DNA-binding transcription factor activity, RNA polymerase II-specific);GO:0001228(DNA-binding transcription activator activity, RNA polymerase II-specific);GO:0001824(blastocyst development);GO:0003677(DNA binding);GO:0003700(DNA-binding transcription factor activity);GO:0005634(nucleus);GO:0006355(regulation…	NA	K09440	NA	Spi-C transcription factor (Spi-1/PU.1 related) [Source:MGI Symbol;Acc:MGI:1341168]	0.136048	0.0602285	0.130032	0.107511	0.0838712	0.0607201
ENSMUSG00000004360	chr10	29211606	29230779	+	9330159F19Rik	ENSMUST00000092627	GO:0003674(molecular_function);GO:0005575(cellular_component);GO:0008150(biological_process)	NA	NA	NA	RIKEN cDNA 9330159F19 gene [Source:MGI Symbol;Acc:MGI:3036239]	0	0	0	0.00902833	0	0
ENSMUSG00000004371	chr7	4772373	4782857	-	Il11	ENSMUST00000094892	GO:0005125(cytokine activity);GO:0005142(interleukin-11 receptor binding);GO:0005576(extracellular region);GO:0005615(extracellular space);GO:0005737(cytoplasm);GO:0008083(growth factor activity);GO:0008284(positive regulation of cell population proliferation);GO:0010469(regulation of signaling receptor activity);GO:0033138(positive regulation of peptidyl-serine phosphorylation);GO:0043410(positi…	04060(Cytokine-cytokine receptor interaction);04630(Jak-STAT signaling pathway);04640(Hematopoietic cell lineage);05323(Rheumatoid arthritis)	K05417	NA	interleukin 11 [Source:MGI Symbol;Acc:MGI:107613]	0	0.108973	0.0428218	0.0250195	0	0.0876291
ENSMUSG00000004415	chr5	136741759	136883184	-	Col26a1	ENSMUST00000111103	GO:0005515(protein binding);GO:0005576(extracellular region);GO:0005581(collagen trimer);GO:0005783(endoplasmic reticulum);GO:0005794(Golgi apparatus);GO:0010811(positive regulation of cell-substrate adhesion);GO:0031012(extracellular matrix)	NA	NA	NA	collagen, type XXVI, alpha 1 [Source:MGI Symbol;Acc:MGI:2155345]	0	0	0	0	0.00740251	0
ENSMUSG00000004473	chr7	44302687	44306902	-	Clec11a	ENSMUST00000004587	GO:0001503(ossification);GO:0005576(extracellular region);GO:0005615(extracellular space);GO:0005737(cytoplasm);GO:0008083(growth factor activity);GO:0008284(positive regulation of cell population proliferation);GO:0010469(regulation of signaling receptor activity);GO:0030246(carbohydrate binding)	NA	K17521	NA	C-type lectin domain family 11, member a [Source:MGI Symbol;Acc:MGI:1298219]	0.017855	0.039084	0.03041	0.034967	0.080141	0.010342
ENSMUSG00000004500	chr7	12965838	12974236	+	Zfp324	ENSMUST00000038701;ENSMUST00000124387;ENSMUST00000128293	GO:0003674(molecular_function);GO:0003676(nucleic acid binding);GO:0005575(cellular_component);GO:0005622(intracellular);GO:0006355(regulation of transcription, DNA-templated);GO:0008150(biological_process);GO:0046872(metal ion binding);GO:0046872(metal ion binding)	05168(Herpes simplex virus 1 infection);05168(Herpes simplex virus 1 infection)	K09228	NA	zinc finger protein 324 [Source:MGI Symbol;Acc:MGI:2444641]	1.02701	0.848057	0.86264	0.791414	1.04659	0.755467
ENSMUSG00000004552	chr1	131638306	131675505	+	Ctse	ENSMUST00000073350	GO:0004190(aspartic-type endopeptidase activity);GO:0005768(endosome);GO:0006508(proteolysis);GO:0008233(peptidase activity);GO:0016540(protein autoprocessing);GO:0016787(hydrolase activity);GO:0019886(antigen processing and presentation of exogenous peptide antigen via MHC class II);GO:0030163(protein catabolic process);GO:0042803(protein homodimerization activity)	04142(Lysosome)	K01382	EC:3.4.23.34	cathepsin E [Source:MGI Symbol;Acc:MGI:107361]	0	0	0	0	0	0
ENSMUSG00000004558	chr14	51905271	51914158	-	Ndrg2	ENSMUST00000004673;ENSMUST00000111632;ENSMUST00000227237;ENSMUST00000226122;ENSMUST00000227402;ENSMUST00000226366;ENSMUST00000228620;ENSMUST00000226364;ENSMUST00000228173	GO:0001818(negative regulation of cytokine production);GO:0005634(nucleus);GO:0005737(cytoplasm);GO:0005794(Golgi apparatus);GO:0007165(signal transduction);GO:0007275(multicellular organism development);GO:0007399(nervous system development);GO:0010574(regulation of vascular endothelial growth factor production);GO:0016055(Wnt signaling pathway);GO:0030154(cell differentiation);GO:0030426(growth…	NA	NA	NA	N-myc downstream regulated gene 2 [Source:MGI Symbol;Acc:MGI:1352498]	0.077876	0.259481	0.192873	0.182582	0.164995	0.166438
ENSMUSG00000004562	chr14	51984719	52005655	+	Arhgef40	ENSMUST00000182649;ENSMUST00000182905;ENSMUST00000093813;ENSMUST00000182740;ENSMUST00000100639;ENSMUST00000183208;ENSMUST00000182909;ENSMUST00000182760;ENSMUST00000182609;ENSMUST00000182061;ENSMUST00000182961;ENSMUST00000182193;ENSMUST00000182480;ENSMUST00000182019;ENSMUST00000182412;ENSMUST00000183167;ENSMUST00000182644;ENSMUST00000183022;ENSMUST00000182931;ENSMUST00000183213;ENSMUST00000182777;…	GO:0003674(molecular_function);GO:0005085(guanyl-nucleotide exchange factor activity);GO:0005089(Rho guanyl-nucleotide exchange factor activity);GO:0005575(cellular_component);GO:0005737(cytoplasm);GO:0008150(biological_process);GO:0035023(regulation of Rho protein signal transduction);GO:0035023(regulation of Rho protein signal transduction)	NA	NA	NA	Rho guanine nucleotide exchange factor (GEF) 40 [Source:MGI Symbol;Acc:MGI:2685515]	0.904183	0.987939	0.96532	0.975441	0.85459	0.834897
ENSMUSG00000004568	chr8	3393006	3456601	+	Arhgef18	ENSMUST00000131773;ENSMUST00000004684;ENSMUST00000130587;ENSMUST00000145394;ENSMUST00000156085;ENSMUST00000145360	GO:0005085(guanyl-nucleotide exchange factor activity);GO:0005089(Rho guanyl-nucleotide exchange factor activity);GO:0005737(cytoplasm);GO:0005829(cytosol);GO:0005856(cytoskeleton);GO:0005886(plasma membrane);GO:0007264(small GTPase mediated signal transduction);GO:0008360(regulation of cell shape);GO:0016020(membrane);GO:0016324(apical plasma membrane);GO:0030036(actin cytoskeleton organization)…	04530(Tight junction);04530(Tight junction)	K21066	NA	rho/rac guanine nucleotide exchange factor (GEF) 18 [Source:MGI Symbol;Acc:MGI:2142567]	3.32837	3.12647	3.19271	3.38145	3.24033	3.04971
ENSMUSG00000004631	chr6	4674350	4747207	-	Sgce	ENSMUST00000115577;ENSMUST00000115579;ENSMUST00000126151;ENSMUST00000090686;ENSMUST00000133306;ENSMUST00000101677;ENSMUST00000153284;ENSMUST00000128109;ENSMUST00000139029;ENSMUST00000203556;ENSMUST00000204897	GO:0005515(protein binding);GO:0005737(cytoplasm);GO:0005794(Golgi apparatus);GO:0005856(cytoskeleton);GO:0005886(plasma membrane);GO:0005887(integral component of plasma membrane);GO:0016010(dystrophin-associated glycoprotein complex);GO:0016012(sarcoglycan complex);GO:0016020(membrane);GO:0016021(integral component of membrane);GO:0030425(dendrite);GO:0032590(dendrite membrane);GO:0042383(sarco…	NA	NA	NA	sarcoglycan, epsilon [Source:MGI Symbol;Acc:MGI:1329042]	0.39071	0.458458	0.416358	0.335178	0.402869	0.331207
ENSMUSG00000004637	chr8	114439655	115352708	+	Wwox	ENSMUST00000004756;ENSMUST00000160862;ENSMUST00000109108;ENSMUST00000160005;ENSMUST00000109107;ENSMUST00000161753;ENSMUST00000160205	GO:0001649(osteoblast differentiation);GO:0003713(transcription coactivator activity);GO:0005515(protein binding);GO:0005634(nucleus);GO:0005737(cytoplasm);GO:0005739(mitochondrion);GO:0005794(Golgi apparatus);GO:0005829(cytosol);GO:0005886(plasma membrane);GO:0005902(microvillus);GO:0006915(apoptotic process);GO:0016055(Wnt signaling pathway);GO:0016491(oxidoreductase activity);GO:0019899(enzyme…	NA	K19329	NA	WW domain-containing oxidoreductase [Source:MGI Symbol;Acc:MGI:1931237]	0.812229	0.728842	0.663069	0.794596	0.657655	0.70668
ENSMUSG00000004655	chr6	55336432	55348555	+	Aqp1	ENSMUST00000004774	GO:0003094(glomerular filtration);GO:0003097(renal water transport);GO:0005223(intracellular cGMP-activated cation channel activity);GO:0005267(potassium channel activity);GO:0005372(water transmembrane transporter activity);GO:0005634(nucleus);GO:0005737(cytoplasm);GO:0005886(plasma membrane);GO:0005887(integral component of plasma membrane);GO:0005901(caveola);GO:0005903(brush border);GO:000681…	04924(Renin secretion);04964(Proximal tubule bicarbonate reclamation);04976(Bile secretion)	K09864	NA	aquaporin 1 [Source:MGI Symbol;Acc:MGI:103201]	0	0	0.017267	0.039429	0.045098	0
ENSMUSG00000004661	chr9	57790353	57836793	-	Arid3b	ENSMUST00000164010;ENSMUST00000171444;ENSMUST00000004780;ENSMUST00000114165;ENSMUST00000164035;ENSMUST00000098686;ENSMUST00000170477;ENSMUST00000167670	GO:0000977(RNA polymerase II regulatory region sequence-specific DNA binding);GO:0000978(RNA polymerase II proximal promoter sequence-specific DNA binding);GO:0000980(RNA polymerase II distal enhancer sequence-specific DNA binding);GO:0001228(DNA-binding transcription activator activity, RNA polymerase II-specific);GO:0003677(DNA binding);GO:0005634(nucleus);GO:0005654(nucleoplasm);GO:0007275(mul…	NA	NA	NA	AT rich interactive domain 3B (BRIGHT-like) [Source:MGI Symbol;Acc:MGI:1930768]	1.10207	1.0749	1.18365	1.02146	1.13684	0.88885
ENSMUSG00000004665	chr10	79988584	79996062	+	Cnn2	ENSMUST00000004784	GO:0001725(stress fiber);GO:0003779(actin binding);GO:0005515(protein binding);GO:0005516(calmodulin binding);GO:0005856(cytoskeleton);GO:0007010(cytoskeleton organization);GO:0010628(positive regulation of gene expression);GO:0030097(hemopoiesis);GO:0030336(negative regulation of cell migration);GO:0031032(actomyosin structure organization);GO:0032970(regulation of actin filament-based process);…	NA	NA	NA	calponin 2 [Source:MGI Symbol;Acc:MGI:105093]	4.61549	4.59013	4.24419	4.75774	4.55454	4.14489
ENSMUSG00000004668	chr11	9191942	9684259	+	Abca13	ENSMUST00000042740	GO:0000166(nucleotide binding);GO:0005215(transporter activity);GO:0005319(lipid transporter activity);GO:0005524(ATP binding);GO:0006869(lipid transport);GO:0016020(membrane);GO:0016021(integral component of membrane);GO:0016887(ATPase activity);GO:0042626(ATPase activity, coupled to transmembrane movement of substances);GO:0043231(intracellular membrane-bounded organelle);GO:0055085(transmembra…	02010(ABC transporters)	K05647	NA	ATP-binding cassette, sub-family A (ABC1), member 13 [Source:MGI Symbol;Acc:MGI:2388707]	0.00525588	0	0	0	0	0.00307938
ENSMUSG00000004698	chr12	34047580	34917095	-	Hdac9	ENSMUST00000209902;ENSMUST00000209990;ENSMUST00000211752;ENSMUST00000210724;ENSMUST00000110819;ENSMUST00000211107;ENSMUST00000209667;ENSMUST00000211632	GO:0000118(histone deacetylase complex);GO:0000122(negative regulation of transcription by RNA polymerase II);GO:0004407(histone deacetylase activity);GO:0005080(protein kinase C binding);GO:0005634(nucleus);GO:0005667(transcription factor complex);GO:0005737(cytoplasm);GO:0006325(chromatin organization);GO:0008134(transcription factor binding);GO:0016575(histone deacetylation);GO:0016787(hydrola…	05034(Alcoholism);05203(Viral carcinogenesis);05203(Viral carcinogenesis)	K11409	EC:3.5.1.98	histone deacetylase 9 [Source:MGI Symbol;Acc:MGI:1931221]	1.35563	1.41613	1.36887	1.28065	1.44217	1.22815
ENSMUSG00000004748	chr11	4091480	4095445	-	Mtfp1	ENSMUST00000004868;ENSMUST00000123607	GO:0000266(mitochondrial fission);GO:0003674(molecular_function);GO:0005739(mitochondrion);GO:0005743(mitochondrial inner membrane);GO:0006915(apoptotic process);GO:0007006(mitochondrial membrane organization);GO:0014850(response to muscle activity);GO:0016020(membrane);GO:0016021(integral component of membrane);GO:0016021(integral component of membrane)	NA	K17981	NA	mitochondrial fission process 1 [Source:MGI Symbol;Acc:MGI:1916686]	0.596155	0.34078	0.423052	0.83892	0.93666	0.531684
ENSMUSG00000004768	chr1	33719887	33742557	+	Rab23	ENSMUST00000195006;ENSMUST00000140354;ENSMUST00000088287;ENSMUST00000135330;ENSMUST00000151482;ENSMUST00000115174;ENSMUST00000150593;ENSMUST00000122822;ENSMUST00000132066	GO:0000045(autophagosome assembly);GO:0003924(GTPase activity);GO:0005525(GTP binding);GO:0005737(cytoplasm);GO:0005776(autophagosome);GO:0005813(centrosome);GO:0005829(cytosol);GO:0005886(plasma membrane);GO:0006968(cellular defense response);GO:0030054(cell junction);GO:0042308(negative regulation of protein import into nucleus);GO:0045335(phagocytic vesicle);GO:0046039(GTP metabolic process);G…	NA	K06234	NA	RAB23, member RAS oncogene family [Source:MGI Symbol;Acc:MGI:99833]	0.563502	0.44573	0.421665	0.506303	0.418347	0.349834
ENSMUSG00000004791	chr12	85166635	85177790	-	Pgf	ENSMUST00000223220;ENSMUST00000222850	GO:0001525(angiogenesis);GO:0001658(branching involved in ureteric bud morphogenesis);GO:0001666(response to hypoxia);GO:0001934(positive regulation of protein phosphorylation);GO:0001938(positive regulation of endothelial cell proliferation);GO:0002040(sprouting angiogenesis);GO:0005172(vascular endothelial growth factor receptor binding);GO:0005576(extracellular region);GO:0005615(extracellular…	04010(MAPK signaling pathway);04014(Ras signaling pathway);04015(Rap1 signaling pathway);04151(PI3K-Akt signaling pathway);04510(Focal adhesion);05200(Pathways in cancer);05200(Pathways in cancer)	K16859	NA	placental growth factor [Source:MGI Symbol;Acc:MGI:105095]	0.0365678	0.0212551	0.175445	0.0578174	0.0744939	0.12437
ENSMUSG00000004814	chr5	135569937	135573049	-	Ccl24	ENSMUST00000004936	GO:0001938(positive regulation of endothelial cell proliferation);GO:0002548(monocyte chemotaxis);GO:0005125(cytokine activity);GO:0005576(extracellular region);GO:0005615(extracellular space);GO:0006935(chemotaxis);GO:0006954(inflammatory response);GO:0006955(immune response);GO:0007010(cytoskeleton organization);GO:0007186(G protein-coupled receptor signaling pathway);GO:0008009(chemokine activ…	04060(Cytokine-cytokine receptor interaction);04062(Chemokine signaling pathway)	K21097	NA	chemokine (C-C motif) ligand 24 [Source:MGI Symbol;Acc:MGI:1928953]	0.04106	0.044939	0	0.120617	0.068116	0
ENSMUSG00000004842	chr16	65520511	65534297	+	Pou1f1	ENSMUST00000004964	GO:0000122(negative regulation of transcription by RNA polymerase II);GO:0000785(chromatin);GO:0000978(RNA polymerase II proximal promoter sequence-specific DNA binding);GO:0000981(DNA-binding transcription factor activity, RNA polymerase II-specific);GO:0001085(RNA polymerase II transcription factor binding);GO:0001102(RNA polymerase II activating transcription factor binding);GO:0001228(DNA-bin…	NA	K09363	NA	POU domain, class 1, transcription factor 1 [Source:MGI Symbol;Acc:MGI:97588]	0	0	0	0	0	0
ENSMUSG00000004864	chr17	28769297	28780233	+	Mapk13	ENSMUST00000233984;ENSMUST00000124099;ENSMUST00000133786	GO:0000165(MAPK cascade);GO:0000166(nucleotide binding);GO:0004672(protein kinase activity);GO:0004674(protein serine/threonine kinase activity);GO:0004707(MAP kinase activity);GO:0005524(ATP binding);GO:0005634(nucleus);GO:0005654(nucleoplasm);GO:0005737(cytoplasm);GO:0006468(protein phosphorylation);GO:0006970(response to osmotic stress);GO:0007049(cell cycle);GO:0010468(regulation of gene expr…	01522(Endocrine resistance);04010(MAPK signaling pathway);04015(Rap1 signaling pathway);04068(FoxO signaling pathway);04071(Sphingolipid signaling pathway);04218(Cellular senescence);04261(Adrenergic signaling in cardiomyocytes);04370(VEGF signaling pathway);04380(Osteoclast differentiation);04550(Signaling pathways regulating pluripotency of stem cells);04611(Platelet activation);04620(Toll-like…	K04441	EC:2.7.11.24	mitogen-activated protein kinase 13 [Source:MGI Symbol;Acc:MGI:1346864]	0.141977	0.0820891	0.0983853	0.115341	0.0855544	0.0762986
ENSMUSG00000004872	chr1	78101267	78197134	-	Pax3	ENSMUST00000087086;ENSMUST00000172555	GO:0000122(negative regulation of transcription by RNA polymerase II);GO:0000981(DNA-binding transcription factor activity, RNA polymerase II-specific);GO:0001755(neural crest cell migration);GO:0001843(neural tube closure);GO:0003677(DNA binding);GO:0003682(chromatin binding);GO:0003700(DNA-binding transcription factor activity);GO:0005515(protein binding);GO:0005634(nucleus);GO:0005654(nucleopl…	05202(Transcriptional misregulation in cancer);05202(Transcriptional misregulation in cancer)	K09381	NA	paired box 3 [Source:MGI Symbol;Acc:MGI:97487]	0.0792385	0.0560032	0.0481498	0.00841531	0.0276822	0.0949373
ENSMUSG00000004880	chr1	181815335	181842379	-	Lbr	ENSMUST00000005003;ENSMUST00000192075;ENSMUST00000194415;ENSMUST00000194302;ENSMUST00000191878;ENSMUST00000193028	GO:0003677(DNA binding);GO:0005634(nucleus);GO:0005635(nuclear envelope);GO:0005637(nuclear inner membrane);GO:0005643(nuclear pore);GO:0005652(nuclear lamina);GO:0005737(cytoplasm);GO:0005783(endoplasmic reticulum);GO:0005789(endoplasmic reticulum membrane);GO:0006629(lipid metabolic process);GO:0006694(steroid biosynthetic process);GO:0006695(cholesterol biosynthetic process);GO:0008139(nuclear…	NA	K19532	NA	lamin B receptor [Source:MGI Symbol;Acc:MGI:2138281]	0.88092	0.809311	0.776638	0.802342	0.769685	0.873841
ENSMUSG00000004885	chr3	87948666	87953376	+	Crabp2	ENSMUST00000005019;ENSMUST00000163040	GO:0001972(retinoic acid binding);GO:0002138(retinoic acid biosynthetic process);GO:0005634(nucleus);GO:0005654(nucleoplasm);GO:0005737(cytoplasm);GO:0005783(endoplasmic reticulum);GO:0005829(cytosol);GO:0008289(lipid binding);GO:0016918(retinal binding);GO:0019841(retinol binding);GO:0030332(cyclin binding);GO:0035115(embryonic forelimb morphogenesis);GO:0042573(retinoic acid metabolic process);…	NA	K17289	NA	cellular retinoic acid binding protein II [Source:MGI Symbol;Acc:MGI:88491]	0.279411	0.512017	0.303822	0.177231	0.201635	0.22778
ENSMUSG00000004891	chr3	87971078	87980451	+	Nes	ENSMUST00000159830;ENSMUST00000090973	GO:0000086(G2/M transition of mitotic cell cycle);GO:0005198(structural molecule activity);GO:0005515(protein binding);GO:0005737(cytoplasm);GO:0005882(intermediate filament);GO:0007275(multicellular organism development);GO:0007399(nervous system development);GO:0007420(brain development);GO:0019215(intermediate filament binding);GO:0030844(positive regulation of intermediate filament depolymeri…	NA	K07609	NA	nestin [Source:MGI Symbol;Acc:MGI:101784]	1.85832	1.68391	1.52771	1.56618	1.65142	1.56352
ENSMUSG00000004892	chr3	87987531	88000230	-	Bcan	ENSMUST00000090971;ENSMUST00000192274	GO:0001501(skeletal system development);GO:0005509(calcium ion binding);GO:0005540(hyaluronic acid binding);GO:0005576(extracellular region);GO:0005615(extracellular space);GO:0007155(cell adhesion);GO:0007417(central nervous system development);GO:0021766(hippocampus development);GO:0030246(carbohydrate binding);GO:0030425(dendrite);GO:0031012(extracellular matrix);GO:0031225(anchored component …	NA	K06795	NA	brevican [Source:MGI Symbol;Acc:MGI:1096385]	0	0.0108382	0	0	0	0
ENSMUSG00000004929	chr10	81070035	81082559	+	Thop1	ENSMUST00000005057;ENSMUST00000167658;ENSMUST00000166015;ENSMUST00000166404	GO:0004222(metalloendopeptidase activity);GO:0006508(proteolysis);GO:0008233(peptidase activity);GO:0008237(metallopeptidase activity);GO:0016787(hydrolase activity);GO:0042277(peptide binding);GO:0046872(metal ion binding);GO:0046872(metal ion binding)	04614(Renin-angiotensin system);05143(African trypanosomiasis);05143(African trypanosomiasis)	K01392	EC:3.4.24.15	thimet oligopeptidase 1 [Source:MGI Symbol;Acc:MGI:1354165]	2.50994	2.51542	2.58912	2.6509	2.55309	2.53503
ENSMUSG00000004933	chr10	81252935	81263365	+	Matk	ENSMUST00000117488;ENSMUST00000105328;ENSMUST00000128576;ENSMUST00000121205;ENSMUST00000150605;ENSMUST00000126720;ENSMUST00000151660;ENSMUST00000148735	GO:0000166(nucleotide binding);GO:0004672(protein kinase activity);GO:0004713(protein tyrosine kinase activity);GO:0004715(non-membrane spanning protein tyrosine kinase activity);GO:0005515(protein binding);GO:0005524(ATP binding);GO:0006468(protein phosphorylation);GO:0016301(kinase activity);GO:0016310(phosphorylation);GO:0016740(transferase activity);GO:0018108(peptidyl-tyrosine phosphorylatio…	04722(Neurotrophin signaling pathway);04722(Neurotrophin signaling pathway)	K08888	EC:2.7.10.2	megakaryocyte-associated tyrosine kinase [Source:MGI Symbol;Acc:MGI:99259]	1.05641	1.14247	0.96159	1.12367	0.932173	0.907798
ENSMUSG00000004947	chr5	135994800	136032872	+	Dtx2	ENSMUST00000111142;ENSMUST00000111145;ENSMUST00000199239;ENSMUST00000005072;ENSMUST00000130345;ENSMUST00000140146;ENSMUST00000142041	GO:0005515(protein binding);GO:0005634(nucleus);GO:0005654(nucleoplasm);GO:0005737(cytoplasm);GO:0007219(Notch signaling pathway);GO:0008270(zinc ion binding);GO:0016567(protein ubiquitination);GO:0016740(transferase activity);GO:0031965(nuclear membrane);GO:0046872(metal ion binding);GO:0046872(metal ion binding)	04330(Notch signaling pathway);04330(Notch signaling pathway)	K06058	EC:2.3.2.27	deltex 2, E3 ubiquitin ligase [Source:MGI Symbol;Acc:MGI:1921448]	1.22039	0.961248	1.28912	1.37057	1.15786	1.3662
ENSMUSG00000004951	chr5	135887919	135889563	+	Hspb1	ENSMUST00000005077;ENSMUST00000111155	GO:0000502(proteasome complex);GO:0001932(regulation of protein phosphorylation);GO:0005080(protein kinase C binding);GO:0005634(nucleus);GO:0005737(cytoplasm);GO:0005819(spindle);GO:0005856(cytoskeleton);GO:0005886(plasma membrane);GO:0006469(negative regulation of protein kinase activity);GO:0006986(response to unfolded protein);GO:0008426(protein kinase C inhibitor activity);GO:0009615(respons…	04010(MAPK signaling pathway);04370(VEGF signaling pathway);05146(Amoebiasis);05146(Amoebiasis)	K04455	NA	heat shock protein 1 [Source:MGI Symbol;Acc:MGI:96240]	0.20593	0.172541	0.175832	0.328076	0.198695	0.353745
ENSMUSG00000004961	chr7	4539765	4547541	-	Syt5	ENSMUST00000065957;ENSMUST00000206023	GO:0000149(SNARE binding);GO:0001786(phosphatidylserine binding);GO:0005509(calcium ion binding);GO:0005544(calcium-dependent phospholipid binding);GO:0005546(phosphatidylinositol-4,5-bisphosphate binding);GO:0005768(endosome);GO:0005886(plasma membrane);GO:0014059(regulation of dopamine secretion);GO:0016020(membrane);GO:0016021(integral component of membrane);GO:0016079(synaptic vesicle exocyto…	NA	K19905	NA	synaptotagmin V [Source:MGI Symbol;Acc:MGI:1926368]	0.0320596	0.0244522	0.0571776	0.0218767	0.075686	0.0255404
ENSMUSG00000004988	chr6	117933559	117937692	-	Fxyd4	ENSMUST00000203082;ENSMUST00000203433;ENSMUST00000005114	GO:0005267(potassium channel activity);GO:0005890(sodium:potassium-exchanging ATPase complex);GO:0006811(ion transport);GO:0015672(monovalent inorganic cation transport);GO:0016020(membrane);GO:0016021(integral component of membrane);GO:0017080(sodium channel regulator activity);GO:0043269(regulation of ion transport);GO:0051117(ATPase binding);GO:0071805(potassium ion transmembrane transport);GO…	04960(Aldosterone-regulated sodium reabsorption);04960(Aldosterone-regulated sodium reabsorption)	K13359	NA	FXYD domain-containing ion transport regulator 4 [Source:MGI Symbol;Acc:MGI:1889005]	0.0172553	0	0	0.0266053	0.0363797	0.0310607
ENSMUSG00000004994	chr8	84257795	84270380	-	Ccdc130	ENSMUST00000098578;ENSMUST00000005120;ENSMUST00000164476;ENSMUST00000172320;ENSMUST00000166285;ENSMUST00000166728	GO:0003674(molecular_function);GO:0005575(cellular_component);GO:0008150(biological_process);GO:0009615(response to virus);GO:0009615(response to virus)	NA	K13115	NA	coiled-coil domain containing 130 [Source:MGI Symbol;Acc:MGI:1914986]	1.77594	1.93442	1.75616	2.67209	1.98482	1.75021
ENSMUSG00000005043	chr11	119343425	119355536	-	Sgsh	ENSMUST00000136523;ENSMUST00000005173	GO:0003824(catalytic activity);GO:0005515(protein binding);GO:0005764(lysosome);GO:0006027(glycosaminoglycan catabolic process);GO:0008484(sulfuric ester hydrolase activity);GO:0016250(N-sulfoglucosamine sulfohydrolase activity);GO:0016787(hydrolase activity);GO:0030200(heparan sulfate proteoglycan catabolic process);GO:0030201(heparan sulfate proteoglycan metabolic process);GO:0030201(heparan su…	00531(Glycosaminoglycan degradation);04142(Lysosome);04142(Lysosome)	K01565	EC:3.10.1.1	N-sulfoglucosamine sulfohydrolase (sulfamidase) [Source:MGI Symbol;Acc:MGI:1350341]	2.71299	2.96832	2.78822	2.95123	2.73014	2.8031
ENSMUSG00000005045	chr4	152338651	152390194	+	Chd5	ENSMUST00000030775;ENSMUST00000164662;ENSMUST00000005175	GO:0000166(nucleotide binding);GO:0000785(chromatin);GO:0000792(heterochromatin);GO:0003677(DNA binding);GO:0003682(chromatin binding);GO:0004386(helicase activity);GO:0005515(protein binding);GO:0005524(ATP binding);GO:0005634(nucleus);GO:0005654(nucleoplasm);GO:0005829(cytosol);GO:0006325(chromatin organization);GO:0006366(transcription by RNA polymerase II);GO:0007283(spermatogenesis);GO:00073…	NA	K14435	EC:3.6.4.12	chromodomain helicase DNA binding protein 5 [Source:MGI Symbol;Acc:MGI:3036258]	0.222611	0.310711	0.241158	0.295469	0.272988	0.275864
ENSMUSG00000005069	chr6	124396816	124415067	-	Pex5	ENSMUST00000112532;ENSMUST00000112530;ENSMUST00000112531;ENSMUST00000080557;ENSMUST00000035861;ENSMUST00000156415;ENSMUST00000150899;ENSMUST00000150812	GO:0000038(very long-chain fatty acid metabolic process);GO:0000268(peroxisome targeting sequence binding);GO:0001764(neuron migration);GO:0005052(peroxisome matrix targeting signal-1 binding);GO:0005515(protein binding);GO:0005737(cytoplasm);GO:0005739(mitochondrion);GO:0005777(peroxisome);GO:0005778(peroxisomal membrane);GO:0005782(peroxisomal matrix);GO:0005794(Golgi apparatus);GO:0005829(cyto…	04146(Peroxisome);04146(Peroxisome)	NA	NA	peroxisomal biogenesis factor 5 [Source:MGI Symbol;Acc:MGI:1098808]	6.82547	6.90585	6.8722	7.43402	7.56443	7.43868
ENSMUSG00000005089	chr2	102658659	102790784	+	Slc1a2	ENSMUST00000080210;ENSMUST00000111213;ENSMUST00000137466;ENSMUST00000005220;ENSMUST00000154446	GO:0005313(L-glutamate transmembrane transporter activity);GO:0005314(high-affinity glutamate transmembrane transporter activity);GO:0005886(plasma membrane);GO:0005887(integral component of plasma membrane);GO:0006865(amino acid transport);GO:0007399(nervous system development);GO:0007632(visual behavior);GO:0008509(anion transmembrane transporter activity);GO:0009416(response to light stimulus)…	04721(Synaptic vesicle cycle);04724(Glutamatergic synapse);05014(Amyotrophic lateral sclerosis (ALS));05014(Amyotrophic lateral sclerosis (ALS))	K05613	NA	solute carrier family 1 (glial high affinity glutamate transporter), member 2 [Source:MGI Symbol;Acc:MGI:101931]	0.618735	0.601004	0.678876	0.666737	0.645983	0.742884
ENSMUSG00000005107	chr5	38349273	38503143	-	Slc2a9	ENSMUST00000067886;ENSMUST00000067872;ENSMUST00000005238;ENSMUST00000122970;ENSMUST00000155634;ENSMUST00000143758;ENSMUST00000144290;ENSMUST00000147664;ENSMUST00000140462;ENSMUST00000156076	GO:0005215(transporter activity);GO:0005355(glucose transmembrane transporter activity);GO:0005635(nuclear envelope);GO:0005886(plasma membrane);GO:0005887(integral component of plasma membrane);GO:0008643(carbohydrate transport);GO:0015143(urate transmembrane transporter activity);GO:0015747(urate transport);GO:0016020(membrane);GO:0016021(integral component of membrane);GO:0022857(transmembrane…	NA	K08146	NA	solute carrier family 2 (facilitated glucose transporter), member 9 [Source:MGI Symbol;Acc:MGI:2152844]	1.93775	1.92158	1.54957	1.91933	1.78433	2.00899
ENSMUSG00000005124	chr15	66891320	66923201	+	Ccn4	ENSMUST00000005255	GO:0005178(integrin binding);GO:0005515(protein binding);GO:0005520(insulin-like growth factor binding);GO:0005576(extracellular region);GO:0005615(extracellular space);GO:0005829(cytosol);GO:0007155(cell adhesion);GO:0008201(heparin binding);GO:0016055(Wnt signaling pathway);GO:0031012(extracellular matrix);GO:0048661(positive regulation of smooth muscle cell proliferation);GO:0060548(negative r…	04310(Wnt signaling pathway)	NA	NA	cellular communication network factor 4 [Source:MGI Symbol;Acc:MGI:1197008]	0.0381858	0.0418302	0.0393683	0.0187119	0.0925776	0.0218452
ENSMUSG00000005131	chr9	53402325	53434402	+	4930550C14Rik	ENSMUST00000214790;ENSMUST00000215668;ENSMUST00000005262;ENSMUST00000217318	GO:0003674(molecular_function);GO:0005575(cellular_component);GO:0008150(biological_process);GO:0008150(biological_process)	NA	NA	NA	RIKEN cDNA 4930550C14 gene [Source:MGI Symbol;Acc:MGI:1922561]	0.105228	0.045134	0.0529512	0.0293202	0.0350695	0.0707888
ENSMUSG00000005148	chr14	99298691	99315036	+	Klf5	ENSMUST00000005279;ENSMUST00000226784	GO:0000122(negative regulation of transcription by RNA polymerase II);GO:0000978(RNA polymerase II proximal promoter sequence-specific DNA binding);GO:0000981(DNA-binding transcription factor activity, RNA polymerase II-specific);GO:0001228(DNA-binding transcription activator activity, RNA polymerase II-specific);GO:0001525(angiogenesis);GO:0003676(nucleic acid binding);GO:0003677(DNA binding);GO…	NA	K09206	NA	Kruppel-like factor 5 [Source:MGI Symbol;Acc:MGI:1338056]	0.0766771	0.0877537	0.0688356	0.0690817	0.0779093	0.132322
ENSMUSG00000005202	chr11	69614804	69617905	-	Shbg	ENSMUST00000005334	GO:0005496(steroid binding);GO:0005576(extracellular region);GO:0007285(primary spermatocyte growth);GO:0008289(lipid binding)	NA	NA	NA	sex hormone binding globulin [Source:MGI Symbol;Acc:MGI:98295]	0	0	0	0	0	0
ENSMUSG00000005220	chr5	72300025	72504473	-	Corin	ENSMUST00000005352	GO:0003050(regulation of systemic arterial blood pressure by atrial natriuretic peptide);GO:0004252(serine-type endopeptidase activity);GO:0005044(scavenger receptor activity);GO:0005515(protein binding);GO:0005576(extracellular region);GO:0005886(plasma membrane);GO:0005887(integral component of plasma membrane);GO:0006508(proteolysis);GO:0006898(receptor-mediated endocytosis);GO:0007565(female …	NA	K09614	EC:3.4.21.-	corin [Source:MGI Symbol;Acc:MGI:1349451]	0	0	0	0.00964207	0.0211497	0.0112168
ENSMUSG00000005225	chr6	54595111	54645839	+	Plekha8	ENSMUST00000119706	GO:0005654(nucleoplasm);GO:0005737(cytoplasm);GO:0005794(Golgi apparatus);GO:0005802(trans-Golgi network);GO:0005829(cytosol);GO:0006869(lipid transport);GO:0008289(lipid binding);GO:0016020(membrane);GO:0017089(glycolipid transporter activity);GO:0035621(ER to Golgi ceramide transport);GO:0035627(ceramide transport);GO:0046836(glycolipid transport);GO:0051861(glycolipid binding);GO:0070273(phosp…	NA	K08051	NA	pleckstrin homology domain containing, family A (phosphoinositide binding specific) member 8 [Source:MGI Symbol;Acc:MGI:2681164]	2.05245	1.7522	1.84598	1.91352	1.77932	1.835
ENSMUSG00000005233	chr2	69193895	69206190	-	Spc25	ENSMUST00000112320;ENSMUST00000127243;ENSMUST00000005365;ENSMUST00000149045;ENSMUST00000149643;ENSMUST00000126638;ENSMUST00000149401;ENSMUST00000150505	GO:0000775(chromosome, centromeric region);GO:0000776(kinetochore);GO:0000777(condensed chromosome kinetochore);GO:0003674(molecular_function);GO:0005634(nucleus);GO:0005694(chromosome);GO:0005829(cytosol);GO:0007049(cell cycle);GO:0007052(mitotic spindle organization);GO:0007059(chromosome segregation);GO:0031262(Ndc80 complex);GO:0051301(cell division);GO:0051301(cell division)	NA	K11550	NA	SPC25, NDC80 kinetochore complex component, homolog (S. cerevisiae) [Source:MGI Symbol;Acc:MGI:1913692]	2.31841	2.48836	2.50565	2.54267	2.51412	2.5962
ENSMUSG00000005237	chr11	69420809	69549110	-	Dnah2	ENSMUST00000108659;ENSMUST00000154985	GO:0000166(nucleotide binding);GO:0003774(motor activity);GO:0003777(microtubule motor activity);GO:0005524(ATP binding);GO:0005737(cytoplasm);GO:0005856(cytoskeleton);GO:0005874(microtubule);GO:0005929(cilium);GO:0007018(microtubule-based movement);GO:0008569(ATP-dependent microtubule motor activity, minus-end-directed);GO:0030286(dynein complex);GO:0031514(motile cilium);GO:0036156(inner dynein…	05016(Huntington disease);05016(Huntington disease)	K10408	NA	dynein, axonemal, heavy chain 2 [Source:MGI Symbol;Acc:MGI:107731]	0.00570664	0.00461347	0.00981401	0.0101187	0	0
ENSMUSG00000005251	chr16	97741933	97763787	-	Ripk4	ENSMUST00000019386	GO:0000166(nucleotide binding);GO:0002009(morphogenesis of an epithelium);GO:0004672(protein kinase activity);GO:0004674(protein serine/threonine kinase activity);GO:0005515(protein binding);GO:0005524(ATP binding);GO:0005737(cytoplasm);GO:0006468(protein phosphorylation);GO:0016020(membrane);GO:0016301(kinase activity);GO:0016310(phosphorylation);GO:0016740(transferase activity);GO:0051092(posit…	NA	NA	NA	receptor-interacting serine-threonine kinase 4 [Source:MGI Symbol;Acc:MGI:1919638]	0	0	0	0	0.016854	0
ENSMUSG00000005267	chr11	62700356	62731905	-	Zfp287	ENSMUST00000150336;ENSMUST00000149228;ENSMUST00000185656;ENSMUST00000005399;ENSMUST00000128370;ENSMUST00000127732	GO:0003676(nucleic acid binding);GO:0003677(DNA binding);GO:0003700(DNA-binding transcription factor activity);GO:0005622(intracellular);GO:0005634(nucleus);GO:0006355(regulation of transcription, DNA-templated);GO:0042035(regulation of cytokine biosynthetic process);GO:0045893(positive regulation of transcription, DNA-templated);GO:0046872(metal ion binding);GO:0046872(metal ion binding)	NA	K09229	NA	zinc finger protein 287 [Source:MGI Symbol;Acc:MGI:2176561]	0.536378	0.628272	0.631298	0.597255	0.540614	0.665578
ENSMUSG00000005268	chr15	10177238	10349180	+	Prlr	ENSMUST00000124470	GO:0004896(cytokine receptor activity);GO:0004925(prolactin receptor activity);GO:0005515(protein binding);GO:0007171(activation of transmembrane receptor protein tyrosine kinase activity);GO:0007259(receptor signaling pathway via JAK-STAT);GO:0007595(lactation);GO:0009617(response to bacterium);GO:0009897(external side of plasma membrane);GO:0009986(cell surface);GO:0016020(membrane);GO:0016021(…	04060(Cytokine-cytokine receptor interaction);04080(Neuroactive ligand-receptor interaction);04151(PI3K-Akt signaling pathway);04630(Jak-STAT signaling pathway);04917(Prolactin signaling pathway)	K05081	NA	prolactin receptor [Source:MGI Symbol;Acc:MGI:97763]	0	0	0	0.00339423	0	0
ENSMUSG00000005357	chr10	78780496	78814765	+	Slc1a6	ENSMUST00000005490	GO:0001504(neurotransmitter uptake);GO:0005313(L-glutamate transmembrane transporter activity);GO:0005314(high-affinity glutamate transmembrane transporter activity);GO:0005794(Golgi apparatus);GO:0005886(plasma membrane);GO:0005887(integral component of plasma membrane);GO:0006865(amino acid transport);GO:0008509(anion transmembrane transporter activity);GO:0015293(symporter activity);GO:0015813…	04721(Synaptic vesicle cycle);04724(Glutamatergic synapse)	K05617	NA	solute carrier family 1 (high affinity aspartate/glutamate transporter), member 6 [Source:MGI Symbol;Acc:MGI:1096331]	0	0	0	0.0241943	0	0
ENSMUSG00000005360	chr15	8634124	8710764	-	Slc1a3	ENSMUST00000005493;ENSMUST00000125997;ENSMUST00000128879;ENSMUST00000153455;ENSMUST00000129325;ENSMUST00000133309	GO:0005313(L-glutamate transmembrane transporter activity);GO:0005314(high-affinity glutamate transmembrane transporter activity);GO:0005515(protein binding);GO:0005743(mitochondrial inner membrane);GO:0005886(plasma membrane);GO:0005887(integral component of plasma membrane);GO:0006536(glutamate metabolic process);GO:0006537(glutamate biosynthetic process);GO:0006865(amino acid transport);GO:000…	04721(Synaptic vesicle cycle);04724(Glutamatergic synapse);04724(Glutamatergic synapse)	K05614	NA	solute carrier family 1 (glial high affinity glutamate transporter), member 3 [Source:MGI Symbol;Acc:MGI:99917]	0.142768	0.195564	0.129614	0.114562	0.076376	0.127472
ENSMUSG00000005364	chr6	106710357	106749037	-	Il5ra	ENSMUST00000204659	GO:0002437(inflammatory response to antigenic stimulus);GO:0004896(cytokine receptor activity);GO:0005515(protein binding);GO:0009897(external side of plasma membrane);GO:0016020(membrane);GO:0016021(integral component of membrane);GO:0019221(cytokine-mediated signaling pathway);GO:0019955(cytokine binding);GO:0032674(regulation of interleukin-5 production);GO:0043235(receptor complex);GO:0071310…	04060(Cytokine-cytokine receptor interaction);04630(Jak-STAT signaling pathway);04640(Hematopoietic cell lineage);05200(Pathways in cancer)	K05067	NA	interleukin 5 receptor, alpha [Source:MGI Symbol;Acc:MGI:96558]	0	0	0.012688	0	0	0
ENSMUSG00000005373	chr5	135089890	135138382	+	Mlxipl	ENSMUST00000141770;ENSMUST00000142385;ENSMUST00000128691;ENSMUST00000005507;ENSMUST00000154840;ENSMUST00000123370	GO:0000122(negative regulation of transcription by RNA polymerase II);GO:0000978(RNA polymerase II proximal promoter sequence-specific DNA binding);GO:0001227(DNA-binding transcription repressor activity, RNA polymerase II-specific);GO:0003677(DNA binding);GO:0003700(DNA-binding transcription factor activity);GO:0005515(protein binding);GO:0005634(nucleus);GO:0005654(nucleoplasm);GO:0005667(trans…	04931(Insulin resistance);04932(Non-alcoholic fatty liver disease (NAFLD));04932(Non-alcoholic fatty liver disease (NAFLD))	K09113	NA	MLX interacting protein-like [Source:MGI Symbol;Acc:MGI:1927999]	0.0184867	0.0508717	0.0434522	0.00940163	0.0523025	0.0433201
ENSMUSG00000005374	chr5	135149657	135165760	+	Tbl2	ENSMUST00000153183;ENSMUST00000139565;ENSMUST00000152013	GO:0005515(protein binding);GO:0005783(endoplasmic reticulum);GO:0019901(protein kinase binding);GO:0030968(endoplasmic reticulum unfolded protein response);GO:0031369(translation initiation factor binding);GO:0042149(cellular response to glucose starvation);GO:0051219(phosphoprotein binding);GO:0071456(cellular response to hypoxia);GO:0071456(cellular response to hypoxia)	NA	NA	NA	transducin (beta)-like 2 [Source:MGI Symbol;Acc:MGI:1351652]	1.08855	0.961658	0.954149	0.988271	0.886877	1.04526
ENSMUSG00000005417	chr11	59661305	59780860	+	Mprip	ENSMUST00000072031;ENSMUST00000066330;ENSMUST00000108751;ENSMUST00000116371;ENSMUST00000133861;ENSMUST00000132620;ENSMUST00000153531;ENSMUST00000156111	GO:0001725(stress fiber);GO:0001934(positive regulation of protein phosphorylation);GO:0003779(actin binding);GO:0005737(cytoplasm);GO:0005829(cytosol);GO:0005856(cytoskeleton);GO:0015629(actin cytoskeleton);GO:0032507(maintenance of protein location in cell);GO:0035509(negative regulation of myosin-light-chain-phosphatase activity);GO:0035509(negative regulation of myosin-light-chain-phosphatase…	NA	NA	NA	myosin phosphatase Rho interacting protein [Source:MGI Symbol;Acc:MGI:1349438]	3.14754	3.51051	3.13199	3.15269	3.16177	2.95083
ENSMUSG00000005465	chr8	84030294	84042589	-	Il27ra	ENSMUST00000005601;ENSMUST00000210245;ENSMUST00000210790	GO:0002692(negative regulation of cellular extravasation);GO:0002827(positive regulation of T-helper 1 type immune response);GO:0002829(negative regulation of type 2 immune response);GO:0004896(cytokine receptor activity);GO:0005515(protein binding);GO:0005576(extracellular region);GO:0005737(cytoplasm);GO:0005886(plasma membrane);GO:0009897(external side of plasma membrane);GO:0016020(membrane);…	04060(Cytokine-cytokine receptor interaction);04630(Jak-STAT signaling pathway);04659(Th17 cell differentiation);04659(Th17 cell differentiation)	K19598	NA	interleukin 27 receptor, alpha [Source:MGI Symbol;Acc:MGI:1355318]	0.89463	0.686563	0.835506	0.752934	0.80807	0.739843
ENSMUSG00000005506	chr2	90940382	91019497	+	Celf1	ENSMUST00000150546;ENSMUST00000005643;ENSMUST00000111451;ENSMUST00000177642;ENSMUST00000068726;ENSMUST00000127580;ENSMUST00000154442;ENSMUST00000068747;ENSMUST00000133657;ENSMUST00000111452;ENSMUST00000111455;ENSMUST00000111448;ENSMUST00000111449;ENSMUST00000127385	GO:0000381(regulation of alternative mRNA splicing, via spliceosome);GO:0003676(nucleic acid binding);GO:0003723(RNA binding);GO:0003729(mRNA binding);GO:0005634(nucleus);GO:0005654(nucleoplasm);GO:0005737(cytoplasm);GO:0006376(mRNA splice site selection);GO:0006397(mRNA processing);GO:0007286(spermatid development);GO:0008380(RNA splicing);GO:0031369(translation initiation factor binding);GO:004…	NA	K13207	NA	CUGBP, Elav-like family member 1 [Source:MGI Symbol;Acc:MGI:1342295]	9.70901	10.2123	9.95385	8.54471	10.3502	10.799
ENSMUSG00000005533	chr7	67952827	68233668	+	Igf1r	ENSMUST00000005671;ENSMUST00000207621;ENSMUST00000207487;ENSMUST00000208348;ENSMUST00000208731;ENSMUST00000208871	GO:0000166(nucleotide binding);GO:0004672(protein kinase activity);GO:0004713(protein tyrosine kinase activity);GO:0004714(transmembrane receptor protein tyrosine kinase activity);GO:0005010(insulin-like growth factor-activated receptor activity);GO:0005158(insulin receptor binding);GO:0005515(protein binding);GO:0005520(insulin-like growth factor binding);GO:0005524(ATP binding);GO:0006468(prote…	01521(EGFR tyrosine kinase inhibitor resistance);01522(Endocrine resistance);04010(MAPK signaling pathway);04014(Ras signaling pathway);04015(Rap1 signaling pathway);04066(HIF-1 signaling pathway);04068(FoxO signaling pathway);04114(Oocyte meiosis);04140(Autophagy - animal);04144(Endocytosis);04150(mTOR signaling pathway);04151(PI3K-Akt signaling pathway);04152(AMPK signaling pathway);04211(Longe…	K05087	EC:2.7.10.1	insulin-like growth factor I receptor [Source:MGI Symbol;Acc:MGI:96433]	0.614675	0.495517	0.542272	0.562644	0.493833	0.545144
ENSMUSG00000005534	chr8	3122061	3279617	-	Insr	ENSMUST00000091291;ENSMUST00000207100;ENSMUST00000207295;ENSMUST00000139504	GO:0000166(nucleotide binding);GO:0000187(activation of MAPK activity);GO:0001540(amyloid-beta binding);GO:0001933(negative regulation of protein phosphorylation);GO:0001934(positive regulation of protein phosphorylation);GO:0003007(heart morphogenesis);GO:0004672(protein kinase activity);GO:0004713(protein tyrosine kinase activity);GO:0004714(transmembrane receptor protein tyrosine kinase activi…	04010(MAPK signaling pathway);04014(Ras signaling pathway);04015(Rap1 signaling pathway);04022(cGMP-PKG signaling pathway);04066(HIF-1 signaling pathway);04068(FoxO signaling pathway);04072(Phospholipase D signaling pathway);04150(mTOR signaling pathway);04151(PI3K-Akt signaling pathway);04152(AMPK signaling pathway);04211(Longevity regulating pathway);04213(Longevity regulating pathway - multipl…	K04527	EC:2.7.10.1	insulin receptor [Source:MGI Symbol;Acc:MGI:96575]	3.16694	3.52004	3.31035	3.19565	3.16016	3.11899
ENSMUSG00000005580	chr16	4287529	4420498	-	Adcy9	ENSMUST00000117801;ENSMUST00000120080;ENSMUST00000005719	GO:0000166(nucleotide binding);GO:0004016(adenylate cyclase activity);GO:0005524(ATP binding);GO:0005886(plasma membrane);GO:0005887(integral component of plasma membrane);GO:0006171(cAMP biosynthetic process);GO:0007189(adenylate cyclase-activating G protein-coupled receptor signaling pathway);GO:0009190(cyclic nucleotide biosynthetic process);GO:0016020(membrane);GO:0016021(integral component o…	00230(Purine metabolism);01522(Endocrine resistance);04015(Rap1 signaling pathway);04020(Calcium signaling pathway);04022(cGMP-PKG signaling pathway);04024(cAMP signaling pathway);04062(Chemokine signaling pathway);04072(Phospholipase D signaling pathway);04114(Oocyte meiosis);04211(Longevity regulating pathway);04213(Longevity regulating pathway - multiple species);04261(Adrenergic signaling in …	K08049	EC:4.6.1.1	adenylate cyclase 9 [Source:MGI Symbol;Acc:MGI:108450]	1.88118	1.86868	1.76765	1.93808	1.53406	1.66819
ENSMUSG00000005583	chr13	83504034	83667078	+	Mef2c	ENSMUST00000005722;ENSMUST00000163888;ENSMUST00000200394;ENSMUST00000199019;ENSMUST00000199105;ENSMUST00000196832;ENSMUST00000199432;ENSMUST00000198069;ENSMUST00000197938;ENSMUST00000197146;ENSMUST00000197022;ENSMUST00000195904;ENSMUST00000200138;ENSMUST00000197145	GO:0000122(negative regulation of transcription by RNA polymerase II);GO:0000165(MAPK cascade);GO:0000790(nuclear chromatin);GO:0000977(RNA polymerase II regulatory region sequence-specific DNA binding);GO:0000978(RNA polymerase II proximal promoter sequence-specific DNA binding);GO:0000980(RNA polymerase II distal enhancer sequence-specific DNA binding);GO:0000981(DNA-binding transcription facto…	04010(MAPK signaling pathway);04022(cGMP-PKG signaling pathway);04371(Apelin signaling pathway);04921(Oxytocin signaling pathway);04928(Parathyroid hormone synthesis, secretion and action);05202(Transcriptional misregulation in cancer);05418(Fluid shear stress and atherosclerosis);05418(Fluid shear stress and atherosclerosis)	K04454	NA	myocyte enhancer factor 2C [Source:MGI Symbol;Acc:MGI:99458]	0.263864	0.305077	0.263428	0.256528	0.306527	0.325326
ENSMUSG00000005611	chr7	110868266	110982461	-	Mrvi1	ENSMUST00000005751	GO:0005515(protein binding);GO:0005737(cytoplasm);GO:0016020(membrane);GO:0016021(integral component of membrane);GO:0016529(sarcoplasmic reticulum);GO:0019934(cGMP-mediated signaling);GO:0045986(negative regulation of smooth muscle contraction);GO:0048471(perinuclear region of cytoplasm);GO:0060087(relaxation of vascular smooth muscle)	04022(cGMP-PKG signaling pathway);04270(Vascular smooth muscle contraction)	K12337	NA	MRV integration site 1 [Source:MGI Symbol;Acc:MGI:1338023]	0	0	0.0132884	0	0	0.0267112
ENSMUSG00000005621	chr7	80993681	81045164	+	Zfp592	ENSMUST00000107353;ENSMUST00000149508;ENSMUST00000125137	GO:0003676(nucleic acid binding);GO:0003677(DNA binding);GO:0005515(protein binding);GO:0005634(nucleus);GO:0008150(biological_process);GO:0046872(metal ion binding);GO:0046872(metal ion binding)	NA	K19325	NA	zinc finger protein 592 [Source:MGI Symbol;Acc:MGI:2443541]	3.97484	3.81346	3.69421	3.59582	3.7326	3.49836
ENSMUSG00000005628	chr3	95124476	95129209	+	Tmod4	ENSMUST00000131597;ENSMUST00000005769;ENSMUST00000107227	GO:0003779(actin binding);GO:0005523(tropomyosin binding);GO:0005737(cytoplasm);GO:0005856(cytoskeleton);GO:0005865(striated muscle thin filament);GO:0006936(muscle contraction);GO:0030016(myofibril);GO:0030239(myofibril assembly);GO:0051015(actin filament binding);GO:0051694(pointed-end actin filament capping);GO:0051694(pointed-end actin filament capping)	NA	K10370	NA	tropomodulin 4 [Source:MGI Symbol;Acc:MGI:1355285]	0.0179158	0	0.0338879	0	0.0118397	0.0492344
ENSMUSG00000005672	chr5	75574916	75656722	+	Kit	ENSMUST00000144270	GO:0000166(nucleotide binding);GO:0000187(activation of MAPK activity);GO:0001541(ovarian follicle development);GO:0001669(acrosomal vesicle);GO:0002020(protease binding);GO:0002244(hematopoietic progenitor cell differentiation);GO:0002318(myeloid progenitor cell differentiation);GO:0002320(lymphoid progenitor cell differentiation);GO:0002327(immature B cell differentiation);GO:0002371(dendritic …	04010(MAPK signaling pathway);04014(Ras signaling pathway);04015(Rap1 signaling pathway);04072(Phospholipase D signaling pathway);04151(PI3K-Akt signaling pathway);04640(Hematopoietic cell lineage);04916(Melanogenesis);05200(Pathways in cancer);05221(Acute myeloid leukemia);05224(Breast cancer);05230(Central carbon metabolism in cancer)	K05091	EC:2.7.10.1	KIT proto-oncogene receptor tyrosine kinase [Source:MGI Symbol;Acc:MGI:96677]	0	0.00650787	0	0	0	0
ENSMUSG00000005674	chr1	171216011	171222514	-	Tomm40l	ENSMUST00000005817;ENSMUST00000111327;ENSMUST00000138184;ENSMUST00000154106;ENSMUST00000130529	GO:0005739(mitochondrion);GO:0005741(mitochondrial outer membrane);GO:0005742(mitochondrial outer membrane translocase complex);GO:0006811(ion transport);GO:0008320(protein transmembrane transporter activity);GO:0015031(protein transport);GO:0015288(porin activity);GO:0016020(membrane);GO:0016021(integral component of membrane);GO:0030150(protein import into mitochondrial matrix);GO:0030943(mitoc…	05014(Amyotrophic lateral sclerosis (ALS));05014(Amyotrophic lateral sclerosis (ALS))	K11518	NA	translocase of outer mitochondrial membrane 40-like [Source:MGI Symbol;Acc:MGI:3589112]	2.71999	2.60012	2.58018	3.07822	2.73438	2.64349
ENSMUSG00000005677	chr1	171213970	171219001	+	Nr1i3	ENSMUST00000005820;ENSMUST00000155126	GO:0000976(transcription regulatory region sequence-specific DNA binding);GO:0000977(RNA polymerase II regulatory region sequence-specific DNA binding);GO:0000981(DNA-binding transcription factor activity, RNA polymerase II-specific);GO:0001228(DNA-binding transcription activator activity, RNA polymerase II-specific);GO:0003677(DNA binding);GO:0003700(DNA-binding transcription factor activity);GO…	NA	K08541	NA	nuclear receptor subfamily 1, group I, member 3 [Source:MGI Symbol;Acc:MGI:1346307]	0.0530376	0.0839835	0.0502868	0.0456072	0.0383315	0.117261
ENSMUSG00000005681	chr1	171225054	171226379	+	Apoa2	ENSMUST00000111321	GO:0002740(negative regulation of cytokine secretion involved in immune response);GO:0005102(signaling receptor binding);GO:0005319(lipid transporter activity);GO:0005543(phospholipid binding);GO:0005576(extracellular region);GO:0005615(extracellular space);GO:0005829(cytosol);GO:0006631(fatty acid metabolic process);GO:0006656(phosphatidylcholine biosynthetic process);GO:0006869(lipid transport)…	03320(PPAR signaling pathway);04979(Cholesterol metabolism)	K08758	NA	apolipoprotein A-II [Source:MGI Symbol;Acc:MGI:88050]	0	0	0.335861	0.132006	0	0
ENSMUSG00000005682	chr10	128303335	128321358	+	Pan2	ENSMUST00000005825;ENSMUST00000218496;ENSMUST00000218315;ENSMUST00000219801;ENSMUST00000219255	GO:0000175(3'-5'-exoribonuclease activity);GO:0000288(nuclear-transcribed mRNA catabolic process, deadenylation-dependent decay);GO:0000289(nuclear-transcribed mRNA poly(A) tail shortening);GO:0000291(nuclear-transcribed mRNA catabolic process, exonucleolytic);GO:0000932(P-body);GO:0003676(nucleic acid binding);GO:0004518(nuclease activity);GO:0004527(exonuclease activity);GO:0004535(poly(A)-spec…	03018(RNA degradation);03018(RNA degradation)	K12571	EC:3.1.13.4	PAN2 poly(A) specific ribonuclease subunit [Source:MGI Symbol;Acc:MGI:1918984]	1.2118	1.25042	1.26207	1.31675	1.30753	1.33766
ENSMUSG00000005696	chrX	42502453	42529326	+	Sh2d1a	ENSMUST00000101619	GO:0002250(adaptive immune response);GO:0002376(immune system process);GO:0005070(SH3/SH2 adaptor activity);GO:0005515(protein binding);GO:0005737(cytoplasm);GO:0006959(humoral immune response);GO:0006968(cellular defense response);GO:0007267(cell-cell signaling);GO:0009967(positive regulation of signal transduction);GO:0045087(innate immune response);GO:0045954(positive regulation of natural kil…	04650(Natural killer cell mediated cytotoxicity)	K07990	NA	SH2 domain containing 1A [Source:MGI Symbol;Acc:MGI:1328352]	0	0	0.00824	0	0	0
ENSMUSG00000005699	chr8	105701148	105703496	+	Pard6a	ENSMUST00000212634;ENSMUST00000212972;ENSMUST00000098444;ENSMUST00000212352;ENSMUST00000093195;ENSMUST00000211888;ENSMUST00000212430	GO:0001933(negative regulation of protein phosphorylation);GO:0005080(protein kinase C binding);GO:0005515(protein binding);GO:0005634(nucleus);GO:0005737(cytoplasm);GO:0005813(centrosome);GO:0005815(microtubule organizing center);GO:0005856(cytoskeleton);GO:0005886(plasma membrane);GO:0005923(bicellular tight junction);GO:0005938(cell cortex);GO:0007049(cell cycle);GO:0007098(centrosome cycle);G…	04015(Rap1 signaling pathway);04144(Endocytosis);04360(Axon guidance);04390(Hippo signaling pathway);04530(Tight junction);05165(Human papillomavirus infection);05165(Human papillomavirus infection)	K06093	NA	par-6 family cell polarity regulator alpha [Source:MGI Symbol;Acc:MGI:1927223]	0.825363	1.01004	0.959875	1.08937	0.828255	0.957555
ENSMUSG00000005718	chr16	4544661	4559854	-	Tfap4	ENSMUST00000005862;ENSMUST00000230875	GO:0000978(RNA polymerase II proximal promoter sequence-specific DNA binding);GO:0000981(DNA-binding transcription factor activity, RNA polymerase II-specific);GO:0001228(DNA-binding transcription activator activity, RNA polymerase II-specific);GO:0003677(DNA binding);GO:0003700(DNA-binding transcription factor activity);GO:0005515(protein binding);GO:0005634(nucleus);GO:0005739(mitochondrion);GO…	05205(Proteoglycans in cancer);05205(Proteoglycans in cancer)	K09108	NA	transcription factor AP4 [Source:MGI Symbol;Acc:MGI:103239]	0.202508	0.165395	0.140217	0.150046	0.130834	0.0352888
ENSMUSG00000005763	chr1	165788681	165871153	+	Cd247	ENSMUST00000161971;ENSMUST00000187313;ENSMUST00000005907;ENSMUST00000159070;ENSMUST00000162411	GO:0002250(adaptive immune response);GO:0002376(immune system process);GO:0004888(transmembrane signaling receptor activity);GO:0005515(protein binding);GO:0005737(cytoplasm);GO:0005886(plasma membrane);GO:0007166(cell surface receptor signaling pathway);GO:0016020(membrane);GO:0016021(integral component of membrane);GO:0032623(interleukin-2 production);GO:0042101(T cell receptor complex);GO:0042…	04650(Natural killer cell mediated cytotoxicity);04658(Th1 and Th2 cell differentiation);04659(Th17 cell differentiation);04660(T cell receptor signaling pathway);05142(Chagas disease (American trypanosomiasis));05169(Epstein-Barr virus infection);05170(Human immunodeficiency virus 1 infection);05170(Human immunodeficiency virus 1 infection)	K06453	NA	CD247 antigen [Source:MGI Symbol;Acc:MGI:88334]	0.0137995	0.0413589	0.0592198	0.0316327	0.050464	0.0397206
ENSMUSG00000005774	chr3	94954075	94961561	+	Rfx5	ENSMUST00000107260;ENSMUST00000142311;ENSMUST00000137088;ENSMUST00000152869;ENSMUST00000144132;ENSMUST00000140294;ENSMUST00000140331;ENSMUST00000107254;ENSMUST00000148803;ENSMUST00000107253;ENSMUST00000147237;ENSMUST00000145031;ENSMUST00000107255;ENSMUST00000029772;ENSMUST00000142708	GO:0000122(negative regulation of transcription by RNA polymerase II);GO:0000978(RNA polymerase II proximal promoter sequence-specific DNA binding);GO:0003677(DNA binding);GO:0003700(DNA-binding transcription factor activity);GO:0005634(nucleus);GO:0006355(regulation of transcription, DNA-templated);GO:0006357(regulation of transcription by RNA polymerase II);GO:0043565(sequence-specific DNA bind…	04612(Antigen processing and presentation);05152(Tuberculosis);05340(Primary immunodeficiency);05340(Primary immunodeficiency)	K08061	NA	regulatory factor X, 5 (influences HLA class II expression) [Source:MGI Symbol;Acc:MGI:1858421]	3.0508	3.41909	3.04646	2.88296	2.53319	2.78692
ENSMUSG00000005824	chr17	57189492	57194177	-	Tnfsf14	ENSMUST00000005976	GO:0005102(signaling receptor binding);GO:0005125(cytokine activity);GO:0005164(tumor necrosis factor receptor binding);GO:0005515(protein binding);GO:0005576(extracellular region);GO:0005615(extracellular space);GO:0005886(plasma membrane);GO:0006915(apoptotic process);GO:0006955(immune response);GO:0010469(regulation of signaling receptor activity);GO:0010820(positive regulation of T cell chemo…	04060(Cytokine-cytokine receptor interaction);04064(NF-kappa B signaling pathway);05168(Herpes simplex virus 1 infection)	K05477	NA	tumor necrosis factor (ligand) superfamily, member 14 [Source:MGI Symbol;Acc:MGI:1355317]	1.34103	1.5991	1.5616	1.48366	1.44449	1.57655
ENSMUSG00000005836	chr18	11052064	11085635	+	Gata6	ENSMUST00000047762;ENSMUST00000231831;ENSMUST00000234722;ENSMUST00000234971	GO:0000122(negative regulation of transcription by RNA polymerase II);GO:0000978(RNA polymerase II proximal promoter sequence-specific DNA binding);GO:0000981(DNA-binding transcription factor activity, RNA polymerase II-specific);GO:0001103(RNA polymerase II repressing transcription factor binding);GO:0001158(enhancer sequence-specific DNA binding);GO:0001701(in utero embryonic development);GO:00…	NA	K17897	NA	GATA binding protein 6 [Source:MGI Symbol;Acc:MGI:107516]	0.024482	0.065825	0.0243951	0.0364865	0.0277678	0
ENSMUSG00000005864	chrX	71991849	72010218	+	Cnga2	ENSMUST00000006020	GO:0000166(nucleotide binding);GO:0005216(ion channel activity);GO:0005222(intracellular cAMP-activated cation channel activity);GO:0005223(intracellular cGMP-activated cation channel activity);GO:0005249(voltage-gated potassium channel activity);GO:0005516(calmodulin binding);GO:0005886(plasma membrane);GO:0006811(ion transport);GO:0006813(potassium ion transport);GO:0007608(sensory perception o…	04024(cAMP signaling pathway);04740(Olfactory transduction)	K04949	NA	cyclic nucleotide gated channel alpha 2 [Source:MGI Symbol;Acc:MGI:108040]	0	0	0	0	0.0123075	0
ENSMUSG00000005871	chr18	34220924	34322189	+	Apc	ENSMUST00000171187;ENSMUST00000079362;ENSMUST00000170023;ENSMUST00000163295;ENSMUST00000170195;ENSMUST00000066133;ENSMUST00000167136	GO:0000281(mitotic cytokinesis);GO:0000776(kinetochore);GO:0005515(protein binding);GO:0005634(nucleus);GO:0005737(cytoplasm);GO:0005813(centrosome);GO:0005874(microtubule);GO:0005886(plasma membrane);GO:0005913(cell-cell adherens junction);GO:0005923(bicellular tight junction);GO:0006974(cellular response to DNA damage stimulus);GO:0007026(negative regulation of microtubule depolymerization);GO:…	04310(Wnt signaling pathway);04390(Hippo signaling pathway);04550(Signaling pathways regulating pluripotency of stem cells);04810(Regulation of actin cytoskeleton);04934(Cushing syndrome);05165(Human papillomavirus infection);05200(Pathways in cancer);05206(MicroRNAs in cancer);05210(Colorectal cancer);05213(Endometrial cancer);05217(Basal cell carcinoma);05224(Breast cancer);05225(Hepatocellular…	K02085	NA	APC, WNT signaling pathway regulator [Source:MGI Symbol;Acc:MGI:88039]	1.49776	1.16537	1.19642	1.63666	1.86955	2.84161
ENSMUSG00000005883	chr2	172977700	172993576	+	Spo11	ENSMUST00000144044	GO:0000706(meiotic DNA double-strand break processing);GO:0000737(DNA catabolic process, endonucleolytic);GO:0000781(chromosome, telomeric region);GO:0001541(ovarian follicle development);GO:0003677(DNA binding);GO:0003824(catalytic activity);GO:0005524(ATP binding);GO:0005634(nucleus);GO:0005654(nucleoplasm);GO:0005694(chromosome);GO:0006259(DNA metabolic process);GO:0007129(synapsis);GO:0007130…	NA	K10878	NA	SPO11 meiotic protein covalently bound to DSB [Source:MGI Symbol;Acc:MGI:1349669]	0	0	0	0	0	0
ENSMUSG00000005886	chr1	13139105	13374083	-	Ncoa2	ENSMUST00000081713;ENSMUST00000068304;ENSMUST00000006037;ENSMUST00000185275;ENSMUST00000146784;ENSMUST00000133232;ENSMUST00000147927;ENSMUST00000143603;ENSMUST00000139970;ENSMUST00000124088	GO:0000122(negative regulation of transcription by RNA polymerase II);GO:0000978(RNA polymerase II proximal promoter sequence-specific DNA binding);GO:0001162(RNA polymerase II intronic transcription regulatory region sequence-specific DNA binding);GO:0003682(chromatin binding);GO:0003713(transcription coactivator activity);GO:0005102(signaling receptor binding);GO:0005515(protein binding);GO:000…	04915(Estrogen signaling pathway);04919(Thyroid hormone signaling pathway);04919(Thyroid hormone signaling pathway)	K11255	NA	nuclear receptor coactivator 2 [Source:MGI Symbol;Acc:MGI:1276533]	1.92082	1.88874	2.01363	1.74504	1.91994	1.66836
ENSMUSG00000005892	chr6	92242061	92244650	-	Trh	ENSMUST00000006046	GO:0001666(response to hypoxia);GO:0001692(histamine metabolic process);GO:0005179(hormone activity);GO:0005515(protein binding);GO:0005576(extracellular region);GO:0005634(nucleus);GO:0005737(cytoplasm);GO:0005886(plasma membrane);GO:0007628(adult walking behavior);GO:0008437(thyrotropin-releasing hormone activity);GO:0009409(response to cold);GO:0009749(response to glucose);GO:0009755(hormone-m…	04080(Neuroactive ligand-receptor interaction)	K05253	NA	thyrotropin releasing hormone [Source:MGI Symbol;Acc:MGI:98823]	0.03842	0.042049	0	0	0	0
ENSMUSG00000005893	chr6	92091390	92174294	+	Nr2c2	ENSMUST00000113460;ENSMUST00000113463;ENSMUST00000133133;ENSMUST00000204661;ENSMUST00000146175;ENSMUST00000133321;ENSMUST00000204497;ENSMUST00000204349	GO:0000977(RNA polymerase II regulatory region sequence-specific DNA binding);GO:0000978(RNA polymerase II proximal promoter sequence-specific DNA binding);GO:0001228(DNA-binding transcription activator activity, RNA polymerase II-specific);GO:0003677(DNA binding);GO:0003700(DNA-binding transcription factor activity);GO:0003707(steroid hormone receptor activity);GO:0005515(protein binding);GO:000…	NA	K08544	NA	nuclear receptor subfamily 2, group C, member 2 [Source:MGI Symbol;Acc:MGI:1352466]	0.59696	0.771412	0.987309	1.39856	0.953371	0.934647
ENSMUSG00000005897	chr10	94148023	94197211	+	Nr2c1	ENSMUST00000105290;ENSMUST00000092213;ENSMUST00000099343	GO:0000122(negative regulation of transcription by RNA polymerase II);GO:0000978(RNA polymerase II proximal promoter sequence-specific DNA binding);GO:0001227(DNA-binding transcription repressor activity, RNA polymerase II-specific);GO:0003677(DNA binding);GO:0003700(DNA-binding transcription factor activity);GO:0003707(steroid hormone receptor activity);GO:0005515(protein binding);GO:0005634(nuc…	NA	K08543	NA	nuclear receptor subfamily 2, group C, member 1 [Source:MGI Symbol;Acc:MGI:1352465]	1.66345	1.91181	2.07188	1.72639	1.86324	1.82498
ENSMUSG00000005899	chr16	17619354	17644828	+	Smpd4	ENSMUST00000006053;ENSMUST00000231311;ENSMUST00000163476;ENSMUST00000231257;ENSMUST00000231949;ENSMUST00000232578;ENSMUST00000232043;ENSMUST00000090159;ENSMUST00000232417;ENSMUST00000232116;ENSMUST00000231736;ENSMUST00000232468;ENSMUST00000232442;ENSMUST00000232271;ENSMUST00000231722;ENSMUST00000232487;ENSMUST00000231378;ENSMUST00000232270	GO:0000139(Golgi membrane);GO:0004767(sphingomyelin phosphodiesterase activity);GO:0005783(endoplasmic reticulum);GO:0005789(endoplasmic reticulum membrane);GO:0005794(Golgi apparatus);GO:0005802(trans-Golgi network);GO:0006685(sphingomyelin catabolic process);GO:0016020(membrane);GO:0016021(integral component of membrane);GO:0016787(hydrolase activity);GO:0046475(glycerophospholipid catabolic pr…	00600(Sphingolipid metabolism);00600(Sphingolipid metabolism)	K12353	EC:3.1.4.12	sphingomyelin phosphodiesterase 4 [Source:MGI Symbol;Acc:MGI:1924876]	3.41825	3.65102	3.60727	3.72055	3.71207	3.18437
ENSMUSG00000005917	chr11	21994764	22001710	-	Otx1	ENSMUST00000006071;ENSMUST00000172395	GO:0000978(RNA polymerase II proximal promoter sequence-specific DNA binding);GO:0001228(DNA-binding transcription activator activity, RNA polymerase II-specific);GO:0003677(DNA binding);GO:0003700(DNA-binding transcription factor activity);GO:0005515(protein binding);GO:0005634(nucleus);GO:0006355(regulation of transcription, DNA-templated);GO:0006357(regulation of transcription by RNA polymeras…	04550(Signaling pathways regulating pluripotency of stem cells);04550(Signaling pathways regulating pluripotency of stem cells)	K09326	NA	orthodenticle homeobox 1 [Source:MGI Symbol;Acc:MGI:97450]	0.0547373	0	0.00621486	0.0287059	0.0446107	0.0110916
ENSMUSG00000005947	chr11	73090583	73147446	+	Itgae	ENSMUST00000102537;ENSMUST00000006101	GO:0007155(cell adhesion);GO:0007229(integrin-mediated signaling pathway);GO:0008305(integrin complex);GO:0009897(external side of plasma membrane);GO:0016020(membrane);GO:0016021(integral component of membrane);GO:0046872(metal ion binding);GO:0046872(metal ion binding)	04810(Regulation of actin cytoskeleton);04810(Regulation of actin cytoskeleton)	K06524	NA	integrin alpha E, epithelial-associated [Source:MGI Symbol;Acc:MGI:1298377]	0.102877	0.00449045	0.0995643	0.0442415	0.0394949	0.0566325
ENSMUSG00000005950	chr11	73160421	73172685	+	P2rx5	ENSMUST00000006104	GO:0001614(purinergic nucleotide receptor activity);GO:0004931(extracellularly ATP-gated cation channel activity);GO:0005216(ion channel activity);GO:0005524(ATP binding);GO:0005525(GTP binding);GO:0005639(integral component of nuclear inner membrane);GO:0005829(cytosol);GO:0005886(plasma membrane);GO:0005887(integral component of plasma membrane);GO:0006811(ion transport);GO:0006812(cation trans…	04020(Calcium signaling pathway);04080(Neuroactive ligand-receptor interaction)	K05219	NA	purinergic receptor P2X, ligand-gated ion channel, 5 [Source:MGI Symbol;Acc:MGI:2137026]	4.11269	3.97924	3.78212	4.33774	4.13321	3.80553
ENSMUSG00000005951	chr11	73199460	73224511	+	Shpk	ENSMUST00000131927;ENSMUST00000006105	GO:0000166(nucleotide binding);GO:0005524(ATP binding);GO:0005737(cytoplasm);GO:0005975(carbohydrate metabolic process);GO:0009052(pentose-phosphate shunt, non-oxidative branch);GO:0016301(kinase activity);GO:0016310(phosphorylation);GO:0016740(transferase activity);GO:0016773(phosphotransferase activity, alcohol group as acceptor);GO:0035963(cellular response to interleukin-13);GO:0043030(regula…	NA	NA	NA	sedoheptulokinase [Source:MGI Symbol;Acc:MGI:1921887]	1.06682	1.20177	1.20406	0.997015	0.947008	1.04714
ENSMUSG00000005958	chr16	21204755	21223304	+	Ephb3	ENSMUST00000006112;ENSMUST00000161063	GO:0000166(nucleotide binding);GO:0001525(angiogenesis);GO:0001655(urogenital system development);GO:0004672(protein kinase activity);GO:0004713(protein tyrosine kinase activity);GO:0004714(transmembrane receptor protein tyrosine kinase activity);GO:0005003(ephrin receptor activity);GO:0005005(transmembrane-ephrin receptor activity);GO:0005515(protein binding);GO:0005524(ATP binding);GO:0005886(p…	04360(Axon guidance);04360(Axon guidance)	K05112	EC:2.7.10.1	Eph receptor B3 [Source:MGI Symbol;Acc:MGI:104770]	0	0.0256675	0	0	0.0091135	0.00915282
ENSMUSG00000005968	chr3	94612757	94658872	-	Tuft1	ENSMUST00000006123;ENSMUST00000196733;ENSMUST00000198456;ENSMUST00000200407;ENSMUST00000196496	GO:0005515(protein binding);GO:0005576(extracellular region);GO:0005737(cytoplasm);GO:0031214(biomineral tissue development);GO:0035556(intracellular signal transduction);GO:0035556(intracellular signal transduction)	NA	NA	NA	tuftelin 1 [Source:MGI Symbol;Acc:MGI:109572]	1.86689	2.22349	2.57166	2.5777	2.23689	2.28694
ENSMUSG00000005986	chr19	4270180	4283137	-	Ankrd13d	ENSMUST00000056888;ENSMUST00000163858;ENSMUST00000166031;ENSMUST00000169653	GO:0002091(negative regulation of receptor internalization);GO:0005515(protein binding);GO:0005737(cytoplasm);GO:0005768(endosome);GO:0005770(late endosome);GO:0005886(plasma membrane);GO:0016020(membrane);GO:0048471(perinuclear region of cytoplasm);GO:0140036(ubiquitin-dependent protein binding);GO:0140036(ubiquitin-dependent protein binding)	NA	K21437	NA	ankyrin repeat domain 13 family, member D [Source:MGI Symbol;Acc:MGI:1915673]	0.979074	1.09018	0.987408	1.22399	1.0123	0.975397
ENSMUSG00000006019	chr7	16197147	16222037	-	Dhx34	ENSMUST00000128452;ENSMUST00000121123;ENSMUST00000118795;ENSMUST00000119102;ENSMUST00000163968;ENSMUST00000094816;ENSMUST00000133518	GO:0000166(nucleotide binding);GO:0000956(nuclear-transcribed mRNA catabolic process);GO:0004386(helicase activity);GO:0005524(ATP binding);GO:0016787(hydrolase activity);GO:2000623(negative regulation of nuclear-transcribed mRNA catabolic process, nonsense-mediated decay);GO:2000623(negative regulation of nuclear-transcribed mRNA catabolic process, nonsense-mediated decay)	NA	K20101	EC:3.6.4.13	DEAH (Asp-Glu-Ala-His) box polypeptide 34 [Source:MGI Symbol;Acc:MGI:1918973]	2.45783	2.80347	2.59406	2.80343	2.83829	2.27144
ENSMUSG00000006021	chr7	16119895	16127516	+	Kptn	ENSMUST00000130170;ENSMUST00000006178;ENSMUST00000152044;ENSMUST00000149388;ENSMUST00000149255;ENSMUST00000141430;ENSMUST00000127584;ENSMUST00000129080	GO:0003779(actin binding);GO:0007015(actin filament organization);GO:0015629(actin cytoskeleton);GO:0030027(lamellipodium);GO:0031941(filamentous actin);GO:0034198(cellular response to amino acid starvation);GO:0042149(cellular response to glucose starvation);GO:0051015(actin filament binding);GO:0061462(protein localization to lysosome);GO:0098871(postsynaptic actin cytoskeleton);GO:0140007(KICS…	NA	K23295	NA	kaptin [Source:MGI Symbol;Acc:MGI:1890380]	0.76158	1.00394	0.898759	1.02491	1.20193	0.875459
ENSMUSG00000006143	chr5	136054492	136064326	+	Upk3bl	ENSMUST00000111137;ENSMUST00000006303	GO:0004601(peroxidase activity);GO:0006979(response to oxidative stress);GO:0016020(membrane);GO:0016021(integral component of membrane);GO:0020037(heme binding);GO:0055114(oxidation-reduction process);GO:0098869(cellular oxidant detoxification);GO:0098869(cellular oxidant detoxification)	NA	NA	NA	uroplakin 3B-like [Source:MGI Symbol;Acc:MGI:1916915]	0	0	0.0226219	0	0	0
ENSMUSG00000006179	chr13	22002173	22009742	-	Prss16	ENSMUST00000006341;ENSMUST00000150547;ENSMUST00000129665;ENSMUST00000223857	GO:0005764(lysosome);GO:0005768(endosome);GO:0006508(proteolysis);GO:0008233(peptidase activity);GO:0008236(serine-type peptidase activity);GO:0008239(dipeptidyl-peptidase activity);GO:0016787(hydrolase activity);GO:0031410(cytoplasmic vesicle);GO:0031410(cytoplasmic vesicle)	NA	K09649	EC:3.4.-.-	protease, serine 16 (thymus) [Source:MGI Symbol;Acc:MGI:1859181]	0.16123	0.0672321	0.074113	0.123586	0.171775	0.0989023
ENSMUSG00000006191	chr13	29191746	29855674	-	Cdkal1	ENSMUST00000006353;ENSMUST00000154209;ENSMUST00000131792;ENSMUST00000153086;ENSMUST00000137225;ENSMUST00000123641;ENSMUST00000124532;ENSMUST00000091674;ENSMUST00000129231	GO:0003824(catalytic activity);GO:0005783(endoplasmic reticulum);GO:0005789(endoplasmic reticulum membrane);GO:0005791(rough endoplasmic reticulum);GO:0006400(tRNA modification);GO:0008033(tRNA processing);GO:0016020(membrane);GO:0016021(integral component of membrane);GO:0016740(transferase activity);GO:0035598(N6-threonylcarbomyladenosine methylthiotransferase activity);GO:0035600(tRNA methylth…	NA	K15865	EC:2.8.4.5	CDK5 regulatory subunit associated protein 1-like 1 [Source:MGI Symbol;Acc:MGI:1921765]	0.800411	0.700578	0.786654	0.688604	0.669583	0.871189
ENSMUSG00000006215	chr4	141444654	141467930	+	Zbtb17	ENSMUST00000006377;ENSMUST00000142438;ENSMUST00000142020;ENSMUST00000144899;ENSMUST00000142695;ENSMUST00000123477;ENSMUST00000130482	GO:0000978(RNA polymerase II proximal promoter sequence-specific DNA binding);GO:0001047(core promoter binding);GO:0001223(transcription coactivator binding);GO:0001228(DNA-binding transcription activator activity, RNA polymerase II-specific);GO:0001702(gastrulation with mouth forming second);GO:0003676(nucleic acid binding);GO:0003677(DNA binding);GO:0003700(DNA-binding transcription factor acti…	04110(Cell cycle);05200(Pathways in cancer);05202(Transcriptional misregulation in cancer);05222(Small cell lung cancer);05222(Small cell lung cancer)	NA	NA	zinc finger and BTB domain containing 17 [Source:MGI Symbol;Acc:MGI:107410]	4.53503	5.02057	4.50211	4.78075	4.32206	3.75435
ENSMUSG00000006216	chr4	141404353	141416014	-	Clcnkb	ENSMUST00000135486;ENSMUST00000006378;ENSMUST00000105788	GO:0005244(voltage-gated ion channel activity);GO:0005247(voltage-gated chloride channel activity);GO:0005254(chloride channel activity);GO:0005515(protein binding);GO:0005886(plasma membrane);GO:0005887(integral component of plasma membrane);GO:0006811(ion transport);GO:0006821(chloride transport);GO:0016020(membrane);GO:0016021(integral component of membrane);GO:0034220(ion transmembrane transp…	04966(Collecting duct acid secretion);04966(Collecting duct acid secretion)	K05018	NA	chloride channel, voltage-sensitive Kb [Source:MGI Symbol;Acc:MGI:1930643]	0	0.0156753	0	0	0.0119763	0.0158977
ENSMUSG00000006221	chr4	141420779	141425311	+	Hspb7	ENSMUST00000102486	GO:0005634(nucleus);GO:0005654(nucleoplasm);GO:0005737(cytoplasm);GO:0005739(mitochondrion);GO:0007507(heart development);GO:0009408(response to heat);GO:0015030(Cajal body);GO:0015629(actin cytoskeleton);GO:0016235(aggresome);GO:0031005(filamin binding)	NA	K09546	NA	heat shock protein family, member 7 (cardiovascular) [Source:MGI Symbol;Acc:MGI:1352494]	0	0.062007	0.077862	0.14956	0.113305	0.081662
ENSMUSG00000006235	chr9	21958897	21963506	-	Epor	ENSMUST00000006397;ENSMUST00000213181	GO:0003007(heart morphogenesis);GO:0004888(transmembrane signaling receptor activity);GO:0004896(cytokine receptor activity);GO:0004900(erythropoietin receptor activity);GO:0005515(protein binding);GO:0005576(extracellular region);GO:0005737(cytoplasm);GO:0005886(plasma membrane);GO:0007165(signal transduction);GO:0007204(positive regulation of cytosolic calcium ion concentration);GO:0007420(brai…	04060(Cytokine-cytokine receptor interaction);04151(PI3K-Akt signaling pathway);04630(Jak-STAT signaling pathway);04640(Hematopoietic cell lineage);05200(Pathways in cancer);05200(Pathways in cancer)	K05079	NA	erythropoietin receptor [Source:MGI Symbol;Acc:MGI:95408]	0.717158	0.627387	0.686924	0.621476	0.602778	0.620323
ENSMUSG00000006276	chr8	72340999	72421460	-	Eps15l1	ENSMUST00000163643;ENSMUST00000212121;ENSMUST00000212257;ENSMUST00000212950;ENSMUST00000212590;ENSMUST00000211977	GO:0005509(calcium ion binding);GO:0005515(protein binding);GO:0005634(nucleus);GO:0005886(plasma membrane);GO:0005905(clathrin-coated pit);GO:0006897(endocytosis);GO:0016020(membrane);GO:0030132(clathrin coat of coated pit);GO:0046872(metal ion binding);GO:0046872(metal ion binding)	04144(Endocytosis);04144(Endocytosis)	K12472	NA	epidermal growth factor receptor pathway substrate 15-like 1 [Source:MGI Symbol;Acc:MGI:104582]	6.08026	6.54134	6.47917	6.41998	6.36917	5.55749
ENSMUSG00000006307	chr7	30568858	30588726	-	Kmt2b	ENSMUST00000006470;ENSMUST00000108154;ENSMUST00000131002;ENSMUST00000136959;ENSMUST00000128456;ENSMUST00000152931;ENSMUST00000125836;ENSMUST00000125372	GO:0001541(ovarian follicle development);GO:0003677(DNA binding);GO:0005515(protein binding);GO:0005634(nucleus);GO:0006325(chromatin organization);GO:0006355(regulation of transcription, DNA-templated);GO:0007613(memory);GO:0008168(methyltransferase activity);GO:0008270(zinc ion binding);GO:0009994(oocyte differentiation);GO:0016458(gene silencing);GO:0016740(transferase activity);GO:0018024(his…	00310(Lysine degradation);00310(Lysine degradation)	K14959	EC:2.1.1.43	lysine (K)-specific methyltransferase 2B [Source:MGI Symbol;Acc:MGI:109565]	3.76551	4.13156	4.15968	4.08604	3.24495	3.81194
ENSMUSG00000006310	chr7	30589681	30598869	-	Zbtb32	ENSMUST00000108151;ENSMUST00000144532	GO:0000228(nuclear chromosome);GO:0001817(regulation of cytokine production);GO:0003676(nucleic acid binding);GO:0003677(DNA binding);GO:0003714(transcription corepressor activity);GO:0005515(protein binding);GO:0005634(nucleus);GO:0008270(zinc ion binding);GO:0030097(hemopoiesis);GO:0042098(T cell proliferation);GO:0046872(metal ion binding);GO:1903507(negative regulation of nucleic acid-templat…	NA	K10506	NA	zinc finger and BTB domain containing 32 [Source:MGI Symbol;Acc:MGI:1891838]	0.20742	0.205267	0.234944	0.284868	0.334968	0.299474
ENSMUSG00000006313	chr7	30603092	30612847	-	Upk1a	ENSMUST00000006476	GO:0005515(protein binding);GO:0005783(endoplasmic reticulum);GO:0005886(plasma membrane);GO:0005887(integral component of plasma membrane);GO:0007166(cell surface receptor signaling pathway);GO:0009986(cell surface);GO:0016020(membrane);GO:0016021(integral component of membrane);GO:0016324(apical plasma membrane);GO:0030855(epithelial cell differentiation);GO:0042803(protein homodimerization act…	NA	K17347	NA	uroplakin 1A [Source:MGI Symbol;Acc:MGI:98911]	0.076431	0.027904	0	0.161143	0.089486	0.205236
ENSMUSG00000006344	chr10	75589340	75617200	+	Ggt5	ENSMUST00000219247;ENSMUST00000072217;ENSMUST00000219214;ENSMUST00000189991;ENSMUST00000188444	GO:0000048(peptidyltransferase activity);GO:0002951(leukotriene-C(4) hydrolase);GO:0005886(plasma membrane);GO:0006412(translation);GO:0006508(proteolysis);GO:0006520(cellular amino acid metabolic process);GO:0006536(glutamate metabolic process);GO:0006631(fatty acid metabolic process);GO:0006749(glutathione metabolic process);GO:0006750(glutathione biosynthetic process);GO:0006751(glutathione ca…	00430(Taurine and hypotaurine metabolism);00480(Glutathione metabolism);00590(Arachidonic acid metabolism);00590(Arachidonic acid metabolism)	NA	NA	gamma-glutamyltransferase 5 [Source:MGI Symbol;Acc:MGI:1346063]	0.0536513	0.0823796	0.0719913	0.104496	0.0599729	0.0614469
ENSMUSG00000006345	chr10	75561604	75586191	+	Ggt1	ENSMUST00000143226;ENSMUST00000006508;ENSMUST00000156487	GO:0000048(peptidyltransferase activity);GO:0002682(regulation of immune system process);GO:0002951(leukotriene-C(4) hydrolase);GO:0005615(extracellular space);GO:0005886(plasma membrane);GO:0005887(integral component of plasma membrane);GO:0006412(translation);GO:0006508(proteolysis);GO:0006520(cellular amino acid metabolic process);GO:0006536(glutamate metabolic process);GO:0006631(fatty acid m…	00430(Taurine and hypotaurine metabolism);00480(Glutathione metabolism);00590(Arachidonic acid metabolism);00590(Arachidonic acid metabolism)	K18592	3.4.19.13;3.4.19.14;EC:2.3.2.2	gamma-glutamyltransferase 1 [Source:MGI Symbol;Acc:MGI:95706]	0.015533	0	0.0124271	0	0.053231	0
ENSMUSG00000006356	chr12	113140236	113145506	+	Crip2	ENSMUST00000084882;ENSMUST00000200380;ENSMUST00000197396;ENSMUST00000199976;ENSMUST00000200177	GO:0005515(protein binding);GO:0005938(cell cortex);GO:0008284(positive regulation of cell population proliferation);GO:0030097(hemopoiesis);GO:0046872(metal ion binding);GO:0046872(metal ion binding)	NA	NA	NA	cysteine rich protein 2 [Source:MGI Symbol;Acc:MGI:1915587]	0.399737	0.141455	0.230141	0.266522	0.433178	0.21775
ENSMUSG00000006369	chr15	85205949	85286535	+	Fbln1	ENSMUST00000057410;ENSMUST00000109432	GO:0001933(negative regulation of protein phosphorylation);GO:0001968(fibronectin binding);GO:0005178(integrin binding);GO:0005201(extracellular matrix structural constituent);GO:0005509(calcium ion binding);GO:0005515(protein binding);GO:0005576(extracellular region);GO:0005604(basement membrane);GO:0005615(extracellular space);GO:0007162(negative regulation of cell adhesion);GO:0007566(embryo i…	NA	K17307	NA	fibulin 1 [Source:MGI Symbol;Acc:MGI:95487]	0	0	0	0	0	0
ENSMUSG00000006378	chr15	79030874	79038353	+	Gcat	ENSMUST00000006544	GO:0003674(molecular_function);GO:0003824(catalytic activity);GO:0005634(nucleus);GO:0005654(nucleoplasm);GO:0005739(mitochondrion);GO:0005743(mitochondrial inner membrane);GO:0006567(threonine catabolic process);GO:0008150(biological_process);GO:0008890(glycine C-acetyltransferase activity);GO:0009058(biosynthetic process);GO:0016607(nuclear speck);GO:0016740(transferase activity);GO:0016746(tra…	00260(Glycine, serine and threonine metabolism)	NA	NA	glycine C-acetyltransferase (2-amino-3-ketobutyrate-coenzyme A ligase) [Source:MGI Symbol;Acc:MGI:1349389]	0.244079	0.120507	0.0345439	0.213398	0.038081	0.277848
ENSMUSG00000006389	chr4	118442415	118457513	-	Mpl	ENSMUST00000216417	GO:0001780(neutrophil homeostasis);GO:0004896(cytokine receptor activity);GO:0005515(protein binding);GO:0005794(Golgi apparatus);GO:0005886(plasma membrane);GO:0009986(cell surface);GO:0010628(positive regulation of gene expression);GO:0016020(membrane);GO:0016021(integral component of membrane);GO:0019221(cytokine-mediated signaling pathway);GO:0030220(platelet formation);GO:0032642(regulation …	04060(Cytokine-cytokine receptor interaction);04630(Jak-STAT signaling pathway)	K05082	NA	myeloproliferative leukemia virus oncogene [Source:MGI Symbol;Acc:MGI:97076]	0	0.00850327	0	0	0	0
ENSMUSG00000006411	chr1	171370099	171388598	+	Nectin4	ENSMUST00000111286;ENSMUST00000006578;ENSMUST00000094325	GO:0005886(plasma membrane);GO:0005912(adherens junction);GO:0005913(cell-cell adherens junction);GO:0007155(cell adhesion);GO:0007156(homophilic cell adhesion via plasma membrane adhesion molecules);GO:0007157(heterophilic cell-cell adhesion via plasma membrane cell adhesion molecules);GO:0016020(membrane);GO:0016021(integral component of membrane);GO:0030054(cell junction);GO:0038023(signaling …	04520(Adherens junction);04520(Adherens junction)	K06593	NA	nectin cell adhesion molecule 4 [Source:MGI Symbol;Acc:MGI:1918990]	0.501348	0.690614	0.88843	0.641334	0.686781	0.730406
ENSMUSG00000006435	chr19	47178820	47259441	+	Neurl1a	ENSMUST00000111808;ENSMUST00000235326	GO:0004842(ubiquitin-protein transferase activity);GO:0005515(protein binding);GO:0005737(cytoplasm);GO:0005886(plasma membrane);GO:0006417(regulation of translation);GO:0006513(protein monoubiquitination);GO:0007219(Notch signaling pathway);GO:0007288(sperm axoneme assembly);GO:0007399(nervous system development);GO:0007420(brain development);GO:0007519(skeletal muscle tissue development);GO:000…	NA	K01931	EC:2.3.2.27	neuralized E3 ubiquitin protein ligase 1A [Source:MGI Symbol;Acc:MGI:1334263]	0.896639	1.04822	0.942484	0.92642	1.05905	0.912237
ENSMUSG00000006445	chr4	141301240	141329384	+	Epha2	ENSMUST00000006614;ENSMUST00000149002	GO:0000166(nucleotide binding);GO:0001501(skeletal system development);GO:0001525(angiogenesis);GO:0001568(blood vessel development);GO:0001570(vasculogenesis);GO:0001649(osteoblast differentiation);GO:0001818(negative regulation of cytokine production);GO:0002043(blood vessel endothelial cell proliferation involved in sprouting angiogenesis);GO:0004672(protein kinase activity);GO:0004713(protein…	04010(MAPK signaling pathway);04014(Ras signaling pathway);04015(Rap1 signaling pathway);04151(PI3K-Akt signaling pathway);04360(Axon guidance);04360(Axon guidance)	K05103	EC:2.7.10.1	Eph receptor A2 [Source:MGI Symbol;Acc:MGI:95278]	0.211712	0.286531	0.145744	0.219684	0.135689	0.102702
ENSMUSG00000006456	chr19	4800569	4811634	-	Rbm14	ENSMUST00000006625;ENSMUST00000113793	GO:0002218(activation of innate immune response);GO:0002376(immune system process);GO:0003676(nucleic acid binding);GO:0003723(RNA binding);GO:0005634(nucleus);GO:0005667(transcription factor complex);GO:0005730(nucleolus);GO:0005737(cytoplasm);GO:0016575(histone deacetylation);GO:0016607(nuclear speck);GO:0030374(nuclear receptor transcription coactivator activity);GO:0045087(innate immune respo…	NA	K13189	NA	RNA binding motif protein 14 [Source:MGI Symbol;Acc:MGI:1929092]	2.85229	3.32928	3.24994	2.7307	3.05522	3.3081
ENSMUSG00000006457	chr19	4861216	4877909	-	Actn3	ENSMUST00000006626	GO:0003779(actin binding);GO:0005509(calcium ion binding);GO:0005515(protein binding);GO:0005865(striated muscle thin filament);GO:0005903(brush border);GO:0006936(muscle contraction);GO:0014728(regulation of the force of skeletal muscle contraction);GO:0014732(skeletal muscle atrophy);GO:0014883(transition between fast and slow fiber);GO:0014894(response to denervation involved in regulation of …	05412(Arrhythmogenic right ventricular cardiomyopathy (ARVC))	K21073	NA	actinin alpha 3 [Source:MGI Symbol;Acc:MGI:99678]	0.0366582	0.0197044	0	0.0358959	0.0415784	0
ENSMUSG00000006462	chr2	167691177	167729172	+	A530013C23Rik	ENSMUST00000141923;ENSMUST00000130679	NA	NA	NA	NA	RIKEN cDNA A530013C23 gene [Source:MGI Symbol;Acc:MGI:3041178]	0.0598169	0.0752597	0.101339	0.0665635	0.0954077	0.0367415
ENSMUSG00000006463	chr19	4878668	4885397	+	Zdhhc24	ENSMUST00000162088;ENSMUST00000006632;ENSMUST00000162134;ENSMUST00000162720;ENSMUST00000162754	GO:0005783(endoplasmic reticulum);GO:0005794(Golgi apparatus);GO:0006612(protein targeting to membrane);GO:0016020(membrane);GO:0016021(integral component of membrane);GO:0016740(transferase activity);GO:0016746(transferase activity, transferring acyl groups);GO:0018230(peptidyl-L-cysteine S-palmitoylation);GO:0019706(protein-cysteine S-palmitoyltransferase activity);GO:0019706(protein-cysteine S…	NA	K18932	EC:2.3.1.225	zinc finger, DHHC domain containing 24 [Source:MGI Symbol;Acc:MGI:1917855]	3.86722	2.29091	3.73499	4.19332	3.81313	3.59458
ENSMUSG00000006464	chr19	4886878	4906628	-	Bbs1	ENSMUST00000053506;ENSMUST00000238170;ENSMUST00000237085;ENSMUST00000237362;ENSMUST00000236150;ENSMUST00000235498;ENSMUST00000237638	GO:0000226(microtubule cytoskeleton organization);GO:0001103(RNA polymerase II repressing transcription factor binding);GO:0001764(neuron migration);GO:0001895(retina homeostasis);GO:0005102(signaling receptor binding);GO:0005113(patched binding);GO:0005119(smoothened binding);GO:0005515(protein binding);GO:0005737(cytoplasm);GO:0005813(centrosome);GO:0005815(microtubule organizing center);GO:000…	NA	K16746	NA	Bardet-Biedl syndrome 1 (human) [Source:MGI Symbol;Acc:MGI:1277215]	0.206278	0.146653	0.155849	0.130465	0.171889	0.204567
ENSMUSG00000006476	chr2	25054355	25062881	+	Nsmf	ENSMUST00000100334;ENSMUST00000152122;ENSMUST00000116574;ENSMUST00000006646;ENSMUST00000141866;ENSMUST00000155909;ENSMUST00000074422;ENSMUST00000114388;ENSMUST00000135328;ENSMUST00000134744;ENSMUST00000140733;ENSMUST00000152506;ENSMUST00000124309	GO:0005515(protein binding);GO:0005634(nucleus);GO:0005635(nuclear envelope);GO:0005654(nucleoplasm);GO:0005719(nuclear euchromatin);GO:0005737(cytoplasm);GO:0005856(cytoskeleton);GO:0005886(plasma membrane);GO:0005938(cell cortex);GO:0014069(postsynaptic density);GO:0016020(membrane);GO:0016363(nuclear matrix);GO:0030054(cell junction);GO:0030425(dendrite);GO:0030863(cortical cytoskeleton);GO:00…	NA	NA	NA	NMDA receptor synaptonuclear signaling and neuronal migration factor [Source:MGI Symbol;Acc:MGI:1861755]	1.49441	1.75085	2.14985	2.15749	2.47283	2.25315
ENSMUSG00000006522	chr14	30908572	30923760	-	Itih3	ENSMUST00000227181;ENSMUST00000226547	GO:0004867(serine-type endopeptidase inhibitor activity);GO:0005576(extracellular region);GO:0010466(negative regulation of peptidase activity);GO:0010951(negative regulation of endopeptidase activity);GO:0030212(hyaluronan metabolic process);GO:0030414(peptidase inhibitor activity);GO:0062023(collagen-containing extracellular matrix);GO:0062023(collagen-containing extracellular matrix)	NA	NA	NA	inter-alpha trypsin inhibitor, heavy chain 3 [Source:MGI Symbol;Acc:MGI:96620]	0	0	0	0	0.0159433	0
ENSMUSG00000006526	chr14	30825590	30877210	+	Tmem110	ENSMUST00000006701;ENSMUST00000227246;ENSMUST00000228066;ENSMUST00000227776;ENSMUST00000228046;ENSMUST00000226788	GO:0005246(calcium channel regulator activity);GO:0005783(endoplasmic reticulum);GO:0005789(endoplasmic reticulum membrane);GO:0016020(membrane);GO:0016021(integral component of membrane);GO:0032237(activation of store-operated calcium channel activity);GO:0032541(cortical endoplasmic reticulum);GO:0035584(calcium-mediated signaling using intracellular calcium source);GO:0070886(positive regulati…	NA	NA	NA	transmembrane protein 110 [Source:MGI Symbol;Acc:MGI:1921500]	2.19915	1.86611	2.13992	2.56313	2.62671	2.62328
ENSMUSG00000006529	chr14	30929180	30943289	-	Itih1	ENSMUST00000163118	GO:0004867(serine-type endopeptidase inhibitor activity);GO:0005515(protein binding);GO:0005576(extracellular region);GO:0010466(negative regulation of peptidase activity);GO:0010951(negative regulation of endopeptidase activity);GO:0030198(extracellular matrix organization);GO:0030212(hyaluronan metabolic process);GO:0030414(peptidase inhibitor activity);GO:0031012(extracellular matrix);GO:00620…	NA	K19014	NA	inter-alpha trypsin inhibitor, heavy chain 1 [Source:MGI Symbol;Acc:MGI:96618]	0	0	0.00848067	0	0	0
ENSMUSG00000006538	chr1	74945315	74951672	-	Ihh	ENSMUST00000164097	GO:0001501(skeletal system development);GO:0001503(ossification);GO:0001569(branching involved in blood vessel morphogenesis);GO:0001649(osteoblast differentiation);GO:0001701(in utero embryonic development);GO:0001708(cell fate specification);GO:0001763(morphogenesis of a branching structure);GO:0001944(vasculature development);GO:0001947(heart looping);GO:0002053(positive regulation of mesenchy…	04340(Hedgehog signaling pathway);05205(Proteoglycans in cancer)	K11989	NA	Indian hedgehog [Source:MGI Symbol;Acc:MGI:96533]	0.0336532	0.0379827	0	0	0	0
ENSMUSG00000006567	chr8	21992785	22060305	-	Atp7b	ENSMUST00000006742	GO:0000166(nucleotide binding);GO:0004008(copper-exporting ATPase activity);GO:0005375(copper ion transmembrane transporter activity);GO:0005507(copper ion binding);GO:0005524(ATP binding);GO:0005768(endosome);GO:0005770(late endosome);GO:0005783(endoplasmic reticulum);GO:0005794(Golgi apparatus);GO:0005802(trans-Golgi network);GO:0005886(plasma membrane);GO:0005923(bicellular tight junction);GO:…	01524(Platinum drug resistance)	K17686	EC:7.2.2.8	ATPase, Cu++ transporting, beta polypeptide [Source:MGI Symbol;Acc:MGI:103297]	0.032639	0.050055	0.028264	0.031108	0.023374	0.036185
ENSMUSG00000006576	chr1	75546266	75562172	+	Slc4a3	ENSMUST00000124341;ENSMUST00000129703;ENSMUST00000150142;ENSMUST00000027415;ENSMUST00000145516;ENSMUST00000138814;ENSMUST00000132612;ENSMUST00000189794;ENSMUST00000154101	GO:0005452(inorganic anion exchanger activity);GO:0005886(plasma membrane);GO:0005887(integral component of plasma membrane);GO:0006811(ion transport);GO:0006820(anion transport);GO:0008509(anion transmembrane transporter activity);GO:0015297(antiporter activity);GO:0015301(anion:anion antiporter activity);GO:0015698(inorganic anion transport);GO:0015701(bicarbonate transport);GO:0016020(membrane…	NA	K13856	NA	solute carrier family 4 (anion exchanger), member 3 [Source:MGI Symbol;Acc:MGI:109350]	0.323394	0.263776	0.25481	0.299279	0.377561	0.398528
ENSMUSG00000006586	chr4	13743436	13893649	+	Runx1t1	ENSMUST00000105566	GO:0003700(DNA-binding transcription factor activity);GO:0003714(transcription corepressor activity);GO:0005515(protein binding);GO:0005634(nucleus);GO:0005654(nucleoplasm);GO:0006355(regulation of transcription, DNA-templated);GO:0010977(negative regulation of neuron projection development);GO:0016363(nuclear matrix);GO:0017053(transcriptional repressor complex);GO:0042803(protein homodimerizati…	05200(Pathways in cancer);05202(Transcriptional misregulation in cancer);05221(Acute myeloid leukemia)	K10053	NA	RUNX1 translocation partner 1 [Source:MGI Symbol;Acc:MGI:104793]	0.00665699	0.00731198	0	0	0	0
ENSMUSG00000006611	chr13	23702034	23710854	-	Hfe	ENSMUST00000151243;ENSMUST00000091706;ENSMUST00000091707	GO:0002626(negative regulation of T cell antigen processing and presentation);GO:0002725(negative regulation of T cell cytokine production);GO:0005102(signaling receptor binding);GO:0005615(extracellular space);GO:0005769(early endosome);GO:0005886(plasma membrane);GO:0006811(ion transport);GO:0006879(cellular iron ion homeostasis);GO:0006953(acute-phase response);GO:0007565(female pregnancy);GO:…	NA	NA	NA	hemochromatosis [Source:MGI Symbol;Acc:MGI:109191]	6.46197	6.43434	6.13047	6.267	6.28183	6.51426
ENSMUSG00000006642	chr5	30968662	30977018	+	Tcf23	ENSMUST00000006818	GO:0005634(nucleus);GO:0007275(multicellular organism development);GO:0007517(muscle organ development);GO:0010628(positive regulation of gene expression);GO:0030154(cell differentiation);GO:0046697(decidualization);GO:0046983(protein dimerization activity)	NA	NA	NA	transcription factor 23 [Source:MGI Symbol;Acc:MGI:1934960]	0	0	0	0	0	0
ENSMUSG00000006651	chr7	30434982	30445535	-	Aplp1	ENSMUST00000006828;ENSMUST00000208792;ENSMUST00000208404;ENSMUST00000207514;ENSMUST00000209054	GO:0005886(plasma membrane);GO:0008201(heparin binding);GO:0016020(membrane);GO:0016021(integral component of membrane);GO:0031694(alpha-2A adrenergic receptor binding);GO:0031695(alpha-2B adrenergic receptor binding);GO:0031696(alpha-2C adrenergic receptor binding);GO:0042802(identical protein binding);GO:0046914(transition metal ion binding);GO:0048471(perinuclear region of cytoplasm);GO:007187…	NA	K05639	NA	amyloid beta (A4) precursor-like protein 1 [Source:MGI Symbol;Acc:MGI:88046]	1.26909	1.12899	1.13039	1.00453	1.05807	1.16915
ENSMUSG00000006675	chr9	108578862	108597667	-	P4htm	ENSMUST00000006853;ENSMUST00000194900;ENSMUST00000195181	GO:0004656(procollagen-proline 4-dioxygenase activity);GO:0005506(iron ion binding);GO:0005509(calcium ion binding);GO:0005783(endoplasmic reticulum);GO:0005789(endoplasmic reticulum membrane);GO:0016020(membrane);GO:0016021(integral component of membrane);GO:0016491(oxidoreductase activity);GO:0016705(oxidoreductase activity, acting on paired donors, with incorporation or reduction of molecular …	NA	K06711	EC:1.14.11.-	prolyl 4-hydroxylase, transmembrane (endoplasmic reticulum) [Source:MGI Symbol;Acc:MGI:1921693]	0.0407169	0	0.0195416	0.0133844	0.0155587	0.0233769
ENSMUSG00000006678	chrX	93304767	93632155	-	Pola1	ENSMUST00000006856;ENSMUST00000127718	GO:0000166(nucleotide binding);GO:0000731(DNA synthesis involved in DNA repair);GO:0000785(chromatin);GO:0001882(nucleoside binding);GO:0003676(nucleic acid binding);GO:0003677(DNA binding);GO:0003682(chromatin binding);GO:0003688(DNA replication origin binding);GO:0003690(double-stranded DNA binding);GO:0003887(DNA-directed DNA polymerase activity);GO:0005515(protein binding);GO:0005634(nucleus)…	03030(DNA replication);03030(DNA replication)	K02320	EC:2.7.7.7	polymerase (DNA directed), alpha 1 [Source:MGI Symbol;Acc:MGI:99660]	2.34558	2.18835	1.97593	1.94681	1.96311	2.03765
ENSMUSG00000006705	chr17	31564734	31607693	+	Pknox1	ENSMUST00000097352;ENSMUST00000176895;ENSMUST00000237248;ENSMUST00000235869;ENSMUST00000175806;ENSMUST00000176701;ENSMUST00000236493;ENSMUST00000175812;ENSMUST00000176513	GO:0000981(DNA-binding transcription factor activity, RNA polymerase II-specific);GO:0001228(DNA-binding transcription activator activity, RNA polymerase II-specific);GO:0001525(angiogenesis);GO:0003677(DNA binding);GO:0005515(protein binding);GO:0005634(nucleus);GO:0005654(nucleoplasm);GO:0005667(transcription factor complex);GO:0005737(cytoplasm);GO:0006355(regulation of transcription, DNA-temp…	NA	NA	NA	Pbx/knotted 1 homeobox [Source:MGI Symbol;Acc:MGI:1201409]	1.50223	1.66467	1.55735	1.42909	1.68357	1.41353
ENSMUSG00000006720	chr13	21945094	21960603	+	Zfp184	ENSMUST00000102978	GO:0003676(nucleic acid binding);GO:0003677(DNA binding);GO:0005622(intracellular);GO:0005634(nucleus);GO:0006355(regulation of transcription, DNA-templated);GO:0046872(metal ion binding)	05168(Herpes simplex virus 1 infection)	K09228	NA	zinc finger protein 184 (Kruppel-like) [Source:MGI Symbol;Acc:MGI:1922244]	0.0150824	0	0	0.0148211	0.0172281	0
ENSMUSG00000006724	chr10	127048250	127053006	+	Cyp27b1	ENSMUST00000172069	GO:0004497(monooxygenase activity);GO:0004498(calcidiol 1-monooxygenase activity);GO:0005506(iron ion binding);GO:0005737(cytoplasm);GO:0005739(mitochondrion);GO:0006816(calcium ion transport);GO:0007568(aging);GO:0008285(negative regulation of cell population proliferation);GO:0010956(negative regulation of calcidiol 1-monooxygenase activity);GO:0010980(positive regulation of vitamin D 24-hydrox…	00100(Steroid biosynthesis);04928(Parathyroid hormone synthesis, secretion and action);05152(Tuberculosis)	K07438	EC:1.14.15.18	cytochrome P450, family 27, subfamily b, polypeptide 1 [Source:MGI Symbol;Acc:MGI:1098274]	0	0.0215722	0	0.0202274	0	0.0236147
ENSMUSG00000006732	chr10	127041414	127046365	+	Mettl1	ENSMUST00000152960;ENSMUST00000006915;ENSMUST00000135655;ENSMUST00000120542	GO:0000049(tRNA binding);GO:0003723(RNA binding);GO:0005634(nucleus);GO:0005654(nucleoplasm);GO:0005730(nucleolus);GO:0005829(cytosol);GO:0006400(tRNA modification);GO:0008033(tRNA processing);GO:0008168(methyltransferase activity);GO:0008176(tRNA (guanine-N7-)-methyltransferase activity);GO:0016740(transferase activity);GO:0030488(tRNA methylation);GO:0032259(methylation);GO:0036265(RNA (guanine…	NA	K03439	EC:2.1.1.33	methyltransferase like 1 [Source:MGI Symbol;Acc:MGI:1339986]	2.29511	2.21255	1.67903	2.56872	2.74356	1.72447
ENSMUSG00000006763	chr7	46686108	46710680	-	Saal1	ENSMUST00000143082;ENSMUST00000210791;ENSMUST00000209797;ENSMUST00000210628;ENSMUST00000209780	GO:0003674(molecular_function);GO:0005581(collagen trimer);GO:0005615(extracellular space);GO:0005634(nucleus);GO:0008150(biological_process);GO:0008150(biological_process)	NA	NA	NA	serum amyloid A-like 1 [Source:MGI Symbol;Acc:MGI:1926185]	0.761693	0.594592	0.782764	0.668558	0.648747	0.69209
ENSMUSG00000006764	chr10	115078641	115185022	-	Tph2	ENSMUST00000006949	GO:0004497(monooxygenase activity);GO:0004510(tryptophan 5-monooxygenase activity);GO:0005506(iron ion binding);GO:0006587(serotonin biosynthetic process from tryptophan);GO:0007623(circadian rhythm);GO:0009072(aromatic amino acid family metabolic process);GO:0014823(response to activity);GO:0016491(oxidoreductase activity);GO:0016714(oxidoreductase activity, acting on paired donors, with incorpo…	00380(Tryptophan metabolism);00790(Folate biosynthesis);04726(Serotonergic synapse)	K00502	EC:1.14.16.4	tryptophan hydroxylase 2 [Source:MGI Symbol;Acc:MGI:2651811]	0	0	0	0.0180208	0	0
ENSMUSG00000006777	chr11	99477974	99493137	-	Krt23	ENSMUST00000006969	GO:0005198(structural molecule activity);GO:0005882(intermediate filament);GO:0008150(biological_process)	04915(Estrogen signaling pathway)	K07604	NA	keratin 23 [Source:MGI Symbol;Acc:MGI:2148866]	0	0	0	0	0	0.038841
ENSMUSG00000006784	chr11	100545607	100571963	+	Ttc25	ENSMUST00000092684;ENSMUST00000132143;ENSMUST00000006976;ENSMUST00000150331;ENSMUST00000127389	GO:0003674(molecular_function);GO:0005515(protein binding);GO:0005737(cytoplasm);GO:0005856(cytoskeleton);GO:0005929(cilium);GO:0008150(biological_process);GO:0042995(cell projection);GO:0042995(cell projection)	NA	NA	NA	tetratricopeptide repeat domain 25 [Source:MGI Symbol;Acc:MGI:1921657]	0.0887061	0.0636678	0.0711225	0.0542857	0.0595305	0.0531602
ENSMUSG00000006906	chr6	83543211	83572433	-	Stambp	ENSMUST00000205648;ENSMUST00000206400;ENSMUST00000068054;ENSMUST00000205369;ENSMUST00000206592;ENSMUST00000205829;ENSMUST00000205345	GO:0000281(mitotic cytokinesis);GO:0004843(thiol-dependent ubiquitin-specific protease activity);GO:0005515(protein binding);GO:0005634(nucleus);GO:0005654(nucleoplasm);GO:0005737(cytoplasm);GO:0005768(endosome);GO:0005829(cytosol);GO:0005886(plasma membrane);GO:0006508(proteolysis);GO:0008233(peptidase activity);GO:0008237(metallopeptidase activity);GO:0014067(negative regulation of phosphatidyl…	04144(Endocytosis);04144(Endocytosis)	K11866	EC:3.4.19.12	STAM binding protein [Source:MGI Symbol;Acc:MGI:1917777]	1.33955	1.62751	1.30181	1.33687	1.30058	1.69118
ENSMUSG00000006930	chr11	100347327	100356128	-	Hap1	ENSMUST00000138603;ENSMUST00000103124;ENSMUST00000174635;ENSMUST00000146878	GO:0005102(signaling receptor binding);GO:0005515(protein binding);GO:0005634(nucleus);GO:0005737(cytoplasm);GO:0005739(mitochondrion);GO:0005764(lysosome);GO:0005776(autophagosome);GO:0005783(endoplasmic reticulum);GO:0005813(centrosome);GO:0005814(centriole);GO:0005856(cytoskeleton);GO:0006605(protein targeting);GO:0006887(exocytosis);GO:0006914(autophagy);GO:0008021(synaptic vesicle);GO:000808…	04727(GABAergic synapse);05016(Huntington disease);05016(Huntington disease)	K04647	NA	huntingtin-associated protein 1 [Source:MGI Symbol;Acc:MGI:1261831]	0.392855	0.181387	0.27901	0.27828	0.503842	0.189889
ENSMUSG00000006931	chr11	100408456	100414836	-	P3h4	ENSMUST00000066489	GO:0000795(synaptonemal complex);GO:0005515(protein binding);GO:0005783(endoplasmic reticulum);GO:0017185(peptidyl-lysine hydroxylation);GO:0030199(collagen fibril organization);GO:0032964(collagen biosynthetic process);GO:0046849(bone remodeling);GO:1902494(catalytic complex)	NA	K22461	NA	prolyl 3-hydroxylase family member 4 (non-enzymatic) [Source:MGI Symbol;Acc:MGI:1913430]	0.303006	0.106595	0.171886	0.307043	0.407074	0.222973
ENSMUSG00000007021	chr17	24685092	24689955	-	Syngr3	ENSMUST00000007236	GO:0001504(neurotransmitter uptake);GO:0005515(protein binding);GO:0008021(synaptic vesicle);GO:0016020(membrane);GO:0016021(integral component of membrane);GO:0030054(cell junction);GO:0030672(synaptic vesicle membrane);GO:0031410(cytoplasmic vesicle);GO:0031594(neuromuscular junction);GO:0032411(positive regulation of transporter activity);GO:0042169(SH2 domain binding);GO:0045055(regulated exo…	NA	NA	NA	synaptogyrin 3 [Source:MGI Symbol;Acc:MGI:1341881]	0.0383303	0.0466771	0	0.0502816	0.0507437	0.0672645
ENSMUSG00000007030	chr17	35016579	35026741	+	Vwa7	ENSMUST00000007245	GO:0005576(extracellular region)	NA	NA	NA	von Willebrand factor A domain containing 7 [Source:MGI Symbol;Acc:MGI:1306798]	0.071602	0.086826	0.041957	0.090247	0	0.114489
ENSMUSG00000007034	chr17	34914466	34930379	+	Slc44a4	ENSMUST00000173664;ENSMUST00000007249	GO:0005886(plasma membrane);GO:0008292(acetylcholine biosynthetic process);GO:0015220(choline transmembrane transporter activity);GO:0015871(choline transport);GO:0016020(membrane);GO:0016021(integral component of membrane);GO:0016324(apical plasma membrane);GO:0030307(positive regulation of cell growth);GO:0030974(thiamine pyrophosphate transmembrane transport);GO:0032475(otolith formation);GO:0…	05231(Choline metabolism in cancer);05231(Choline metabolism in cancer)	K15377	NA	solute carrier family 44, member 4 [Source:MGI Symbol;Acc:MGI:1917379]	0	0	0	0.0334615	0	0
ENSMUSG00000007035	chr17	35028605	35046622	-	Msh5	ENSMUST00000173124;ENSMUST00000007250;ENSMUST00000097338;ENSMUST00000174026;ENSMUST00000174603;ENSMUST00000174556;ENSMUST00000165329;ENSMUST00000174741;ENSMUST00000173928	GO:0005524(ATP binding);GO:0006298(mismatch repair);GO:0030983(mismatched DNA binding);GO:0030983(mismatched DNA binding)	NA	K08741	NA	mutS homolog 5 [Source:MGI Symbol;Acc:MGI:1329021]	0.0509083	0.0241806	0.0776223	0.0359943	0.0533094	0.0615916
ENSMUSG00000007107	chr1	172223513	172258414	-	Atp1a4	ENSMUST00000111243	GO:0000166(nucleotide binding);GO:0005391(sodium:potassium-exchanging ATPase activity);GO:0005524(ATP binding);GO:0005886(plasma membrane);GO:0006811(ion transport);GO:0006813(potassium ion transport);GO:0006814(sodium ion transport);GO:0006883(cellular sodium ion homeostasis);GO:0007283(spermatogenesis);GO:0008556(potassium-transporting ATPase activity);GO:0009566(fertilization);GO:0010248(estab…	04022(cGMP-PKG signaling pathway);04024(cAMP signaling pathway);04260(Cardiac muscle contraction);04261(Adrenergic signaling in cardiomyocytes);04911(Insulin secretion);04918(Thyroid hormone synthesis);04919(Thyroid hormone signaling pathway);04925(Aldosterone synthesis and secretion);04960(Aldosterone-regulated sodium reabsorption);04961(Endocrine and other factor-regulated calcium reabsorption)…	K01539	EC:7.2.2.13	ATPase, Na+/K+ transporting, alpha 4 polypeptide [Source:MGI Symbol;Acc:MGI:1351335]	0	0	0	0	0	0
ENSMUSG00000007122	chr1	172209894	172219868	-	Casq1	ENSMUST00000003554;ENSMUST00000170638	GO:0005509(calcium ion binding);GO:0005737(cytoplasm);GO:0005739(mitochondrion);GO:0005759(mitochondrial matrix);GO:0005783(endoplasmic reticulum);GO:0005794(Golgi apparatus);GO:0006937(regulation of muscle contraction);GO:0007029(endoplasmic reticulum organization);GO:0007519(skeletal muscle tissue development);GO:0009408(response to heat);GO:0010033(response to organic substance);GO:0010880(reg…	NA	NA	NA	calsequestrin 1 [Source:MGI Symbol;Acc:MGI:1309468]	0	0	0	0	0	0.0311557
ENSMUSG00000007207	chr5	135023482	135051100	+	Stx1a	ENSMUST00000005509;ENSMUST00000150838;ENSMUST00000133812;ENSMUST00000156626;ENSMUST00000144198	GO:0000149(SNARE binding);GO:0001669(acrosomal vesicle);GO:0001956(positive regulation of neurotransmitter secretion);GO:0005484(SNAP receptor activity);GO:0005515(protein binding);GO:0005886(plasma membrane);GO:0005887(integral component of plasma membrane);GO:0006836(neurotransmitter transport);GO:0006886(intracellular protein transport);GO:0006887(exocytosis);GO:0006906(vesicle fusion);GO:0008…	04130(SNARE interactions in vesicular transport);04721(Synaptic vesicle cycle);04911(Insulin secretion);05031(Amphetamine addiction);05031(Amphetamine addiction)	K04560	NA	syntaxin 1A (brain) [Source:MGI Symbol;Acc:MGI:109355]	1.02761	0.788039	1.03275	0.745846	0.954183	1.07976
ENSMUSG00000007216	chr6	48602063	48623227	+	Zfp775	ENSMUST00000204095;ENSMUST00000204042;ENSMUST00000061720	GO:0003676(nucleic acid binding);GO:0003677(DNA binding);GO:0005634(nucleus);GO:0008150(biological_process);GO:0046872(metal ion binding);GO:0046872(metal ion binding)	NA	NA	NA	zinc finger protein 775 [Source:MGI Symbol;Acc:MGI:2683557]	1.20451	1.04237	0.954677	1.19837	0.989293	0.604765
ENSMUSG00000007379	chr3	103102604	103169769	+	Dennd2c	ENSMUST00000173206;ENSMUST00000166143;ENSMUST00000172288;ENSMUST00000174060;ENSMUST00000173037;ENSMUST00000174486	GO:0017112(Rab guanyl-nucleotide exchange factor activity);GO:0017112(Rab guanyl-nucleotide exchange factor activity)	NA	K20161	NA	DENN/MADD domain containing 2C [Source:MGI Symbol;Acc:MGI:3036254]	0.273176	0.321047	0.285549	0.197798	0.191784	0.304488
ENSMUSG00000007411	chr12	111574523	111656221	+	Mark3	ENSMUST00000075281;ENSMUST00000084953;ENSMUST00000222080;ENSMUST00000221448;ENSMUST00000221753;ENSMUST00000221459;ENSMUST00000221631;ENSMUST00000221390;ENSMUST00000221009;ENSMUST00000221923;ENSMUST00000221841	GO:0000166(nucleotide binding);GO:0000226(microtubule cytoskeleton organization);GO:0004672(protein kinase activity);GO:0004674(protein serine/threonine kinase activity);GO:0005515(protein binding);GO:0005524(ATP binding);GO:0005737(cytoplasm);GO:0005886(plasma membrane);GO:0006468(protein phosphorylation);GO:0016020(membrane);GO:0016301(kinase activity);GO:0016310(phosphorylation);GO:0016740(tra…	NA	K08798	EC:2.7.11.1	MAP/microtubule affinity regulating kinase 3 [Source:MGI Symbol;Acc:MGI:1341865]	2.50028	2.62351	2.56137	2.50144	2.45924	2.4409
ENSMUSG00000007440	chr18	37005203	37187657	+	Pcdha11	ENSMUST00000115658	GO:0005509(calcium ion binding);GO:0005886(plasma membrane);GO:0005887(integral component of plasma membrane);GO:0007155(cell adhesion);GO:0007156(homophilic cell adhesion via plasma membrane adhesion molecules);GO:0016020(membrane);GO:0016021(integral component of membrane)	NA	K16493	NA	protocadherin alpha 11 [Source:MGI Symbol;Acc:MGI:1298372]	0	0.021719	0	0	0	0
ENSMUSG00000007480	chr18	68337596	68342446	+	Mc5r	ENSMUST00000172148	GO:0004930(G protein-coupled receptor activity);GO:0004977(melanocortin receptor activity);GO:0005886(plasma membrane);GO:0007165(signal transduction);GO:0007186(G protein-coupled receptor signaling pathway);GO:0007189(adenylate cyclase-activating G protein-coupled receptor signaling pathway);GO:0016020(membrane);GO:0016021(integral component of membrane);GO:0042562(hormone binding)	04080(Neuroactive ligand-receptor interaction)	K04203	NA	melanocortin 5 receptor [Source:MGI Symbol;Acc:MGI:99420]	0	0	0	0	0	0
ENSMUSG00000007570	chr17	28313519	28326572	+	Fance	ENSMUST00000114803;ENSMUST00000114801;ENSMUST00000124870;ENSMUST00000133527;ENSMUST00000088007;ENSMUST00000114804;ENSMUST00000233381;ENSMUST00000128079;ENSMUST00000146104;ENSMUST00000151312;ENSMUST00000140404;ENSMUST00000123248;ENSMUST00000141648;ENSMUST00000156505;ENSMUST00000156569	GO:0003674(molecular_function);GO:0008150(biological_process);GO:0036297(interstrand cross-link repair);GO:0043240(Fanconi anaemia nuclear complex);GO:0043240(Fanconi anaemia nuclear complex)	03460(Fanconi anemia pathway);03460(Fanconi anemia pathway)	K10892	NA	Fanconi anemia, complementation group E [Source:MGI Symbol;Acc:MGI:1920025]	1.05639	0.970139	0.682795	1.1107	1.48785	1.10571
ENSMUSG00000007591	chr14	55650184	55652539	+	Tssk4	ENSMUST00000164809;ENSMUST00000228395;ENSMUST00000227297	GO:0000166(nucleotide binding);GO:0000287(magnesium ion binding);GO:0001669(acrosomal vesicle);GO:0004672(protein kinase activity);GO:0004674(protein serine/threonine kinase activity);GO:0005515(protein binding);GO:0005524(ATP binding);GO:0005634(nucleus);GO:0005737(cytoplasm);GO:0005929(cilium);GO:0006468(protein phosphorylation);GO:0007275(multicellular organism development);GO:0007283(spermato…	NA	K08811	EC:2.7.11.1	testis-specific serine kinase 4 [Source:MGI Symbol;Acc:MGI:1918349]	0.0773115	0.193109	0.0652031	0.0975268	0	0.154064
ENSMUSG00000007594	chr8	70083457	70090862	+	Hapln4	ENSMUST00000007738;ENSMUST00000213092	GO:0001501(skeletal system development);GO:0005540(hyaluronic acid binding);GO:0005576(extracellular region);GO:0007155(cell adhesion);GO:0007417(central nervous system development);GO:0031012(extracellular matrix);GO:0031012(extracellular matrix)	NA	K06853	NA	hyaluronan and proteoglycan link protein 4 [Source:MGI Symbol;Acc:MGI:2679531]	0.0135024	0	0.0346792	0.037736	0.0847772	0.015491
ENSMUSG00000007603	chr17	56764757	56770092	+	Dus3l	ENSMUST00000233290;ENSMUST00000007747;ENSMUST00000233549;ENSMUST00000232684	GO:0002943(tRNA dihydrouridine synthesis);GO:0003824(catalytic activity);GO:0008033(tRNA processing);GO:0016491(oxidoreductase activity);GO:0017150(tRNA dihydrouridine synthase activity);GO:0046872(metal ion binding);GO:0050660(flavin adenine dinucleotide binding);GO:0055114(oxidation-reduction process);GO:0055114(oxidation-reduction process)	NA	K05544	EC:1.3.1.89	dihydrouridine synthase 3-like (S. cerevisiae) [Source:MGI Symbol;Acc:MGI:2147092]	3.63197	3.02113	3.5348	3.24157	3.32841	3.54284
ENSMUSG00000007610	chr8	71488103	71499583	+	Gtpbp3	ENSMUST00000007754;ENSMUST00000168847;ENSMUST00000095259;ENSMUST00000150969;ENSMUST00000132907;ENSMUST00000124349;ENSMUST00000127741;ENSMUST00000146551	GO:0000166(nucleotide binding);GO:0002098(tRNA wobble uridine modification);GO:0003924(GTPase activity);GO:0005515(protein binding);GO:0005525(GTP binding);GO:0005622(intracellular);GO:0005634(nucleus);GO:0005737(cytoplasm);GO:0005739(mitochondrion);GO:0006400(tRNA modification);GO:0008033(tRNA processing);GO:0030488(tRNA methylation);GO:0048568(embryonic organ development);GO:0048568(embryonic o…	NA	K03650	EC:3.6.-.-	GTP binding protein 3 [Source:MGI Symbol;Acc:MGI:1917609]	2.26905	2.50424	1.90308	2.28832	1.734	1.88751
ENSMUSG00000007646	chr11	87376645	87404523	-	Rad51c	ENSMUST00000067692;ENSMUST00000153073	GO:0000166(nucleotide binding);GO:0000400(four-way junction DNA binding);GO:0000722(telomere maintenance via recombination);GO:0000724(double-strand break repair via homologous recombination);GO:0003677(DNA binding);GO:0005515(protein binding);GO:0005524(ATP binding);GO:0005634(nucleus);GO:0005657(replication fork);GO:0005737(cytoplasm);GO:0005739(mitochondrion);GO:0005829(cytosol);GO:0006281(DNA…	03440(Homologous recombination);03460(Fanconi anemia pathway);03460(Fanconi anemia pathway)	K10870	NA	RAD51 paralog C [Source:MGI Symbol;Acc:MGI:2150020]	0.125792	0.0917925	0.128162	0.165091	0.128313	0.12464
ENSMUSG00000007653	chr11	42419757	42629028	+	Gabrb2	ENSMUST00000007797	GO:0004888(transmembrane signaling receptor activity);GO:0004890(GABA-A receptor activity);GO:0005216(ion channel activity);GO:0005230(extracellular ligand-gated ion channel activity);GO:0005237(inhibitory extracellular ligand-gated ion channel activity);GO:0005254(chloride channel activity);GO:0005515(protein binding);GO:0005829(cytosol);GO:0005886(plasma membrane);GO:0005887(integral component …	04080(Neuroactive ligand-receptor interaction);04723(Retrograde endocannabinoid signaling);04726(Serotonergic synapse);04727(GABAergic synapse);05032(Morphine addiction);05033(Nicotine addiction)	K05181	NA	gamma-aminobutyric acid (GABA) A receptor, subunit beta 2 [Source:MGI Symbol;Acc:MGI:95620]	0	0	0	0	0	0
ENSMUSG00000007682	chr12	90724552	90738438	-	Dio2	ENSMUST00000082432	GO:0004800(thyroxine 5'-deiodinase activity);GO:0006590(thyroid hormone generation);GO:0009409(response to cold);GO:0016020(membrane);GO:0016021(integral component of membrane);GO:0016491(oxidoreductase activity);GO:0031625(ubiquitin protein ligase binding);GO:0042403(thyroid hormone metabolic process);GO:0042404(thyroid hormone catabolic process);GO:0042446(hormone biosynthetic process);GO:00551…	04919(Thyroid hormone signaling pathway)	K17904	EC:1.21.99.4	deiodinase, iodothyronine, type II [Source:MGI Symbol;Acc:MGI:1338833]	0.997094	1.07822	1.20091	0.955072	0.969393	0.987865
ENSMUSG00000007783	chr7	44959372	44974775	-	Cpt1c	ENSMUST00000211901;ENSMUST00000212836;ENSMUST00000063761;ENSMUST00000212217;ENSMUST00000212890;ENSMUST00000211862	GO:0004095(carnitine O-palmitoyltransferase activity);GO:0005739(mitochondrion);GO:0005741(mitochondrial outer membrane);GO:0005783(endoplasmic reticulum);GO:0005789(endoplasmic reticulum membrane);GO:0006629(lipid metabolic process);GO:0006631(fatty acid metabolic process);GO:0006635(fatty acid beta-oxidation);GO:0009437(carnitine metabolic process);GO:0015909(long-chain fatty acid transport);GO…	00071(Fatty acid degradation);03320(PPAR signaling pathway);04152(AMPK signaling pathway);04714(Thermogenesis);04920(Adipocytokine signaling pathway);04922(Glucagon signaling pathway);04922(Glucagon signaling pathway)	K19524	EC:2.3.1.21	carnitine palmitoyltransferase 1c [Source:MGI Symbol;Acc:MGI:2446526]	0.30314	0.291981	0.232969	0.361605	0.313562	0.301621
ENSMUSG00000007805	chr1	91801461	91848028	+	Twist2	ENSMUST00000007949;ENSMUST00000186075	GO:0005634(nucleus);GO:0005730(nucleolus);GO:0005737(cytoplasm);GO:0030335(positive regulation of cell migration);GO:0043066(negative regulation of apoptotic process);GO:0045668(negative regulation of osteoblast differentiation);GO:0046983(protein dimerization activity);GO:0046983(protein dimerization activity)	05205(Proteoglycans in cancer);05205(Proteoglycans in cancer)	K09069	NA	twist basic helix-loop-helix transcription factor 2 [Source:MGI Symbol;Acc:MGI:104685]	0	0.0182701	0.0142916	0	0	0.0190607
ENSMUSG00000007827	chr6	118501308	118562226	-	Ankrd26	ENSMUST00000112830;ENSMUST00000188172;ENSMUST00000188022	GO:0005515(protein binding);GO:0005515(protein binding)	NA	NA	NA	ankyrin repeat domain 26 [Source:MGI Symbol;Acc:MGI:1917887]	0.794009	0.927106	0.897608	0.713324	0.808534	0.733861
ENSMUSG00000007877	chr11	98383811	98384953	+	Tcap	ENSMUST00000008021	GO:0001756(somitogenesis);GO:0003009(skeletal muscle contraction);GO:0003300(cardiac muscle hypertrophy);GO:0005515(protein binding);GO:0005737(cytoplasm);GO:0007512(adult heart development);GO:0008307(structural constituent of muscle);GO:0014898(cardiac muscle hypertrophy in response to stress);GO:0030017(sarcomere);GO:0030018(Z disc);GO:0030240(skeletal muscle thin filament assembly);GO:0030241…	NA	K19879	NA	titin-cap [Source:MGI Symbol;Acc:MGI:1330233]	0	0	0	0.106789	0.063843	0
ENSMUSG00000007908	chr9	76014855	76136350	+	Hmgcll1	ENSMUST00000008052;ENSMUST00000126321	GO:0003824(catalytic activity);GO:0004419(hydroxymethylglutaryl-CoA lyase activity);GO:0005737(cytoplasm);GO:0005783(endoplasmic reticulum);GO:0005789(endoplasmic reticulum membrane);GO:0005829(cytosol);GO:0006552(leucine catabolic process);GO:0006629(lipid metabolic process);GO:0016020(membrane);GO:0016829(lyase activity);GO:0046872(metal ion binding);GO:0046951(ketone body biosynthetic process)…	00072(Synthesis and degradation of ketone bodies);00280(Valine, leucine and isoleucine degradation);00650(Butanoate metabolism);04146(Peroxisome);04146(Peroxisome)	K01640	EC:4.1.3.4	3-hydroxymethyl-3-methylglutaryl-Coenzyme A lyase-like 1 [Source:MGI Symbol;Acc:MGI:2446108]	0	0	0.00808848	0	0.0111074	0
ENSMUSG00000007944	chr7	27653915	27657346	+	Ttc9b	ENSMUST00000008088	GO:0003674(molecular_function);GO:0005515(protein binding);GO:0005575(cellular_component);GO:0008150(biological_process)	NA	NA	NA	tetratricopeptide repeat domain 9B [Source:MGI Symbol;Acc:MGI:1920282]	0.074689	0	0.022463	0.029523	0	0
ENSMUSG00000007950	chr8	71456705	71463655	-	Abhd8	ENSMUST00000008094;ENSMUST00000212321;ENSMUST00000212503	GO:0003824(catalytic activity);GO:0016787(hydrolase activity);GO:0052689(carboxylic ester hydrolase activity);GO:0055088(lipid homeostasis);GO:0055088(lipid homeostasis)	NA	K13701	NA	abhydrolase domain containing 8 [Source:MGI Symbol;Acc:MGI:1918946]	1.62933	1.55492	1.46172	1.63494	1.62891	1.56973
ENSMUSG00000007989	chr14	65192449	65262463	-	Fzd3	ENSMUST00000131309	GO:0001736(establishment of planar polarity);GO:0001764(neuron migration);GO:0001843(neural tube closure);GO:0001942(hair follicle development);GO:0002052(positive regulation of neuroblast proliferation);GO:0004888(transmembrane signaling receptor activity);GO:0004930(G protein-coupled receptor activity);GO:0005515(protein binding);GO:0005737(cytoplasm);GO:0005886(plasma membrane);GO:0007165(sign…	04150(mTOR signaling pathway);04310(Wnt signaling pathway);04360(Axon guidance);04390(Hippo signaling pathway);04550(Signaling pathways regulating pluripotency of stem cells);04916(Melanogenesis);04934(Cushing syndrome);05165(Human papillomavirus infection);05200(Pathways in cancer);05205(Proteoglycans in cancer);05206(MicroRNAs in cancer);05217(Basal cell carcinoma);05224(Breast cancer);05225(He…	K02329	NA	frizzled class receptor 3 [Source:MGI Symbol;Acc:MGI:108476]	0.0413954	0.0158916	0.026558	0.0121124	0.0210871	0.0090234
ENSMUSG00000008028	chr7	44360043	44385684	-	1700008O03Rik	ENSMUST00000107933;ENSMUST00000137946;ENSMUST00000150886;ENSMUST00000134535	GO:0003674(molecular_function);GO:0005575(cellular_component);GO:0008150(biological_process);GO:0008150(biological_process)	NA	NA	NA	RIKEN cDNA 1700008O03 gene [Source:MGI Symbol;Acc:MGI:1916599]	0	0	0.0362457	0.0169826	0.0164688	0
ENSMUSG00000008090	chr5	108692382	108706896	+	Fgfrl1	ENSMUST00000196222;ENSMUST00000197255;ENSMUST00000112560;ENSMUST00000013633;ENSMUST00000199802	GO:0001501(skeletal system development);GO:0001571(non-tyrosine kinase fibroblast growth factor receptor activity);GO:0003179(heart valve morphogenesis);GO:0005007(fibroblast growth factor-activated receptor activity);GO:0005794(Golgi apparatus);GO:0005886(plasma membrane);GO:0005887(integral component of plasma membrane);GO:0007166(cell surface receptor signaling pathway);GO:0008201(heparin bind…	NA	NA	NA	fibroblast growth factor receptor-like 1 [Source:MGI Symbol;Acc:MGI:2150920]	0.378594	0.31059	0.260535	0.258297	0.360627	0.18414
ENSMUSG00000008129	chr8	84148025	84172590	+	4930432K21Rik	ENSMUST00000143833;ENSMUST00000118856;ENSMUST00000093375	NA	NA	NA	NA	RIKEN cDNA 4930432K21 gene [Source:MGI Symbol;Acc:MGI:1921916]	0.239575	0.0593545	0.112635	0.232487	0.0890879	0.148237
ENSMUSG00000008136	chr1	43123074	43196984	-	Fhl2	ENSMUST00000008280	GO:0000122(negative regulation of transcription by RNA polymerase II);GO:0001649(osteoblast differentiation);GO:0005515(protein binding);GO:0005634(nucleus);GO:0005737(cytoplasm);GO:0006357(regulation of transcription by RNA polymerase II);GO:0008134(transcription factor binding);GO:0009725(response to hormone);GO:0030018(Z disc);GO:0031430(M band);GO:0042802(identical protein binding);GO:0043066…	04380(Osteoclast differentiation)	K14380	NA	four and a half LIM domains 2 [Source:MGI Symbol;Acc:MGI:1338762]	0.192433	0.0613558	0.0358674	0.142393	0.142893	0.190212
ENSMUSG00000008153	chr6	124430759	124464794	-	Clstn3	ENSMUST00000008297;ENSMUST00000147947	GO:0000139(Golgi membrane);GO:0001558(regulation of cell growth);GO:0005509(calcium ion binding);GO:0005515(protein binding);GO:0005783(endoplasmic reticulum);GO:0005789(endoplasmic reticulum membrane);GO:0005794(Golgi apparatus);GO:0005886(plasma membrane);GO:0007155(cell adhesion);GO:0007156(homophilic cell adhesion via plasma membrane adhesion molecules);GO:0007416(synapse assembly);GO:0009986…	NA	K22661	NA	calsyntenin 3 [Source:MGI Symbol;Acc:MGI:2178323]	0.164165	0.26418	0.135699	0.18508	0.162098	0.171737
ENSMUSG00000008193	chr7	44525993	44532071	-	Spib	ENSMUST00000035323	GO:0000980(RNA polymerase II distal enhancer sequence-specific DNA binding);GO:0000981(DNA-binding transcription factor activity, RNA polymerase II-specific);GO:0001228(DNA-binding transcription activator activity, RNA polymerase II-specific);GO:0003677(DNA binding);GO:0003700(DNA-binding transcription factor activity);GO:0005634(nucleus);GO:0005667(transcription factor complex);GO:0006355(regula…	NA	K09439	NA	Spi-B transcription factor (Spi-1/PU.1 related) [Source:MGI Symbol;Acc:MGI:892986]	0.0552253	0.0202198	0.0316323	0.0363082	0.0211034	0.0635825
ENSMUSG00000008206	chr8	4493026	4525122	+	Cers4	ENSMUST00000177010;ENSMUST00000008350;ENSMUST00000176267;ENSMUST00000175781;ENSMUST00000176932;ENSMUST00000176705	GO:0003677(DNA binding);GO:0005634(nucleus);GO:0005783(endoplasmic reticulum);GO:0005789(endoplasmic reticulum membrane);GO:0006629(lipid metabolic process);GO:0016020(membrane);GO:0016021(integral component of membrane);GO:0030148(sphingolipid biosynthetic process);GO:0031965(nuclear membrane);GO:0046513(ceramide biosynthetic process);GO:0050291(sphingosine N-acyltransferase activity);GO:0050291…	00600(Sphingolipid metabolism);04071(Sphingolipid signaling pathway);04071(Sphingolipid signaling pathway)	K04710	EC:2.3.1.24	ceramide synthase 4 [Source:MGI Symbol;Acc:MGI:1914510]	0.0302789	0.0754022	0.0629431	0.064003	0.0762737	0.0338725
ENSMUSG00000008305	chr4	72117142	72200919	-	Tle1	ENSMUST00000074216;ENSMUST00000072695;ENSMUST00000102848;ENSMUST00000132550;ENSMUST00000030095;ENSMUST00000123259;ENSMUST00000140154;ENSMUST00000107337;ENSMUST00000137075;ENSMUST00000134225	GO:0000122(negative regulation of transcription by RNA polymerase II);GO:0003682(chromatin binding);GO:0003714(transcription corepressor activity);GO:0005515(protein binding);GO:0005634(nucleus);GO:0005654(nucleoplasm);GO:0005667(transcription factor complex);GO:0005737(cytoplasm);GO:0005829(cytosol);GO:0006355(regulation of transcription, DNA-templated);GO:0006357(regulation of transcription by …	NA	NA	NA	transducin-like enhancer of split 1 [Source:MGI Symbol;Acc:MGI:104636]	0.265449	0.261573	0.209707	0.267183	0.317483	0.261384
ENSMUSG00000008318	chr7	100845847	100863446	-	Relt	ENSMUST00000008462;ENSMUST00000155413;ENSMUST00000156855;ENSMUST00000139604;ENSMUST00000136231;ENSMUST00000142885	GO:0005515(protein binding);GO:0005634(nucleus);GO:0005737(cytoplasm);GO:0005886(plasma membrane);GO:0006915(apoptotic process);GO:0012501(programmed cell death);GO:0016020(membrane);GO:0016021(integral component of membrane);GO:0048471(perinuclear region of cytoplasm);GO:0048471(perinuclear region of cytoplasm)	04060(Cytokine-cytokine receptor interaction);04060(Cytokine-cytokine receptor interaction)	K05156	NA	RELT tumor necrosis factor receptor [Source:MGI Symbol;Acc:MGI:2443373]	4.42826	4.67084	4.52045	5.10172	4.96835	4.81606
ENSMUSG00000008438	chr12	81558584	81568474	-	Adam21	ENSMUST00000008582	GO:0004222(metalloendopeptidase activity);GO:0006508(proteolysis);GO:0008233(peptidase activity);GO:0008237(metallopeptidase activity);GO:0016020(membrane);GO:0016021(integral component of membrane);GO:0016787(hydrolase activity);GO:0030424(axon);GO:0043005(neuron projection);GO:0043025(neuronal cell body);GO:0046872(metal ion binding)	NA	K08610	EC:3.4.24.-	a disintegrin and metallopeptidase domain 21 [Source:MGI Symbol;Acc:MGI:1861229]	0	0.019637	0	0	0	0
ENSMUSG00000008461	chr7	45617289	45621059	+	Fut1	ENSMUST00000008605	GO:0005794(Golgi apparatus);GO:0005975(carbohydrate metabolic process);GO:0006486(protein glycosylation);GO:0008107(galactoside 2-alpha-L-fucosyltransferase activity);GO:0016020(membrane);GO:0016740(transferase activity);GO:0016757(transferase activity, transferring glycosyl groups);GO:0032580(Golgi cisterna membrane);GO:0036065(fucosylation)	00601(Glycosphingolipid biosynthesis - lacto and neolacto series);00603(Glycosphingolipid biosynthesis - globo and isoglobo series)	K00718	EC:2.4.1.69	fucosyltransferase 1 [Source:MGI Symbol;Acc:MGI:109375]	0	0	0	0	0	0
ENSMUSG00000008482	chr17	24715839	24718063	-	Rnf151	ENSMUST00000008626	GO:0005515(protein binding);GO:0005634(nucleus);GO:0005737(cytoplasm);GO:0007283(spermatogenesis);GO:0008270(zinc ion binding);GO:0030154(cell differentiation);GO:0046872(metal ion binding)	NA	NA	NA	ring finger protein 151 [Source:MGI Symbol;Acc:MGI:1914754]	0	0	0.070933	0	0	0
ENSMUSG00000008489	chr4	91250763	91400785	-	Elavl2	ENSMUST00000107120;ENSMUST00000176469	GO:0003676(nucleic acid binding);GO:0003723(RNA binding);GO:0045202(synapse);GO:1990830(cellular response to leukemia inhibitory factor);GO:1990830(cellular response to leukemia inhibitory factor)	NA	K13208	NA	ELAV like RNA binding protein 1 [Source:MGI Symbol;Acc:MGI:1100887]	0.00639615	0	0.00535997	0	0	0
ENSMUSG00000008496	chr7	25087344	25179726	-	Pou2f2	ENSMUST00000108415;ENSMUST00000175774;ENSMUST00000098679;ENSMUST00000108418;ENSMUST00000108417;ENSMUST00000176408;ENSMUST00000147146;ENSMUST00000175754	GO:0000978(RNA polymerase II proximal promoter sequence-specific DNA binding);GO:0001228(DNA-binding transcription activator activity, RNA polymerase II-specific);GO:0002335(mature B cell differentiation);GO:0002380(immunoglobulin secretion involved in immune response);GO:0003677(DNA binding);GO:0003700(DNA-binding transcription factor activity);GO:0005634(nucleus);GO:0005654(nucleoplasm);GO:0005…	05168(Herpes simplex virus 1 infection);05168(Herpes simplex virus 1 infection)	K09364	NA	POU domain, class 2, transcription factor 2 [Source:MGI Symbol;Acc:MGI:101897]	0.58906	0.575072	0.263	0.38537	0.608168	0.573849
ENSMUSG00000008575	chr4	82290173	82505779	-	Nfib	ENSMUST00000050872;ENSMUST00000107245;ENSMUST00000107247;ENSMUST00000148982;ENSMUST00000135024	GO:0000122(negative regulation of transcription by RNA polymerase II);GO:0000978(RNA polymerase II proximal promoter sequence-specific DNA binding);GO:0000981(DNA-binding transcription factor activity, RNA polymerase II-specific);GO:0001228(DNA-binding transcription activator activity, RNA polymerase II-specific);GO:0001650(fibrillar center);GO:0002062(chondrocyte differentiation);GO:0003677(DNA …	NA	K09169	NA	nuclear factor I/B [Source:MGI Symbol;Acc:MGI:103188]	0.155833	0.0964165	0.115795	0.0609889	0.121811	0.120893
ENSMUSG00000008590	chr9	48935008	48964990	-	Htr3b	ENSMUST00000008734	GO:0004888(transmembrane signaling receptor activity);GO:0005216(ion channel activity);GO:0005230(extracellular ligand-gated ion channel activity);GO:0005886(plasma membrane);GO:0005887(integral component of plasma membrane);GO:0006811(ion transport);GO:0007165(signal transduction);GO:0007210(serotonin receptor signaling pathway);GO:0007268(chemical synaptic transmission);GO:0009986(cell surface)…	04726(Serotonergic synapse);04742(Taste transduction)	K04819	NA	5-hydroxytryptamine (serotonin) receptor 3B [Source:MGI Symbol;Acc:MGI:1861899]	0	0	0.018814	0	0	0.022977
ENSMUSG00000008601	chr3	88542029	88548300	-	Rab25	ENSMUST00000008745;ENSMUST00000131775;ENSMUST00000141371;ENSMUST00000149724	GO:0000166(nucleotide binding);GO:0003382(epithelial cell morphogenesis);GO:0003924(GTPase activity);GO:0005515(protein binding);GO:0005525(GTP binding);GO:0005768(endosome);GO:0005886(plasma membrane);GO:0006886(intracellular protein transport);GO:0006887(exocytosis);GO:0008284(positive regulation of cell population proliferation);GO:0010634(positive regulation of epithelial cell migration);GO:0…	NA	K07906	NA	RAB25, member RAS oncogene family [Source:MGI Symbol;Acc:MGI:1858203]	0.0793052	0.0345384	0	0	0.0278934	0.0602526
ENSMUSG00000008658	chr16	5885355	7409969	+	Rbfox1	ENSMUST00000230658;ENSMUST00000056416;ENSMUST00000229741	GO:0000381(regulation of alternative mRNA splicing, via spliceosome);GO:0003676(nucleic acid binding);GO:0003723(RNA binding);GO:0003729(mRNA binding);GO:0005634(nucleus);GO:0005654(nucleoplasm);GO:0005737(cytoplasm);GO:0005802(trans-Golgi network);GO:0006397(mRNA processing);GO:0007399(nervous system development);GO:0008022(protein C-terminus binding);GO:0008380(RNA splicing);GO:0043484(regulati…	NA	K14946	NA	RNA binding protein, fox-1 homolog (C. elegans) 1 [Source:MGI Symbol;Acc:MGI:1926224]	0.121587	0.246844	0.173786	0.0313809	0.106196	0.175214
ENSMUSG00000008845	chr6	124304656	124330527	+	Cd163	ENSMUST00000112541	GO:0005044(scavenger receptor activity);GO:0005576(extracellular region);GO:0005886(plasma membrane);GO:0006898(receptor-mediated endocytosis);GO:0006953(acute-phase response);GO:0006954(inflammatory response);GO:0009897(external side of plasma membrane);GO:0016020(membrane);GO:0016021(integral component of membrane)	NA	K06545	NA	CD163 antigen [Source:MGI Symbol;Acc:MGI:2135946]	0	0	0	0.00953443	0	0
ENSMUSG00000008999	chr2	172868012	172940321	-	Bmp7	ENSMUST00000009143	GO:0001503(ossification);GO:0001654(eye development);GO:0001656(metanephros development);GO:0001657(ureteric bud development);GO:0001707(mesoderm formation);GO:0001822(kidney development);GO:0001823(mesonephros development);GO:0003272(endocardial cushion formation);GO:0003344(pericardium morphogenesis);GO:0005125(cytokine activity);GO:0005160(transforming growth factor beta receptor binding);GO:0…	04060(Cytokine-cytokine receptor interaction);04350(TGF-beta signaling pathway);04360(Axon guidance);04390(Hippo signaling pathway)	K16621	NA	bone morphogenetic protein 7 [Source:MGI Symbol;Acc:MGI:103302]	0	0	0	0	0	0
ENSMUSG00000009092	chr10	75893413	75895941	+	Derl3	ENSMUST00000009236;ENSMUST00000217811;ENSMUST00000218932;ENSMUST00000218718;ENSMUST00000220190	GO:0005783(endoplasmic reticulum);GO:0005785(signal recognition particle receptor complex);GO:0005789(endoplasmic reticulum membrane);GO:0016020(membrane);GO:0016021(integral component of membrane);GO:0018279(protein N-linked glycosylation via asparagine);GO:0030176(integral component of endoplasmic reticulum membrane);GO:0030433(ubiquitin-dependent ERAD pathway);GO:0030968(endoplasmic reticulum …	04141(Protein processing in endoplasmic reticulum);04141(Protein processing in endoplasmic reticulum)	K13989	NA	Der1-like domain family, member 3 [Source:MGI Symbol;Acc:MGI:1917627]	0	0	0.120758	0.0510447	0.0239573	0
ENSMUSG00000009093	chr10	75814943	75822543	-	Gstt4	ENSMUST00000160211;ENSMUST00000159241	GO:0004364(glutathione transferase activity);GO:0005515(protein binding);GO:0005737(cytoplasm);GO:0006749(glutathione metabolic process);GO:0016740(transferase activity);GO:0016740(transferase activity)	00480(Glutathione metabolism);00980(Metabolism of xenobiotics by cytochrome P450);00982(Drug metabolism - cytochrome P450);00983(Drug metabolism - other enzymes);01524(Platinum drug resistance);05200(Pathways in cancer);05204(Chemical carcinogenesis);05225(Hepatocellular carcinoma);05418(Fluid shear stress and atherosclerosis);05418(Fluid shear stress and atherosclerosis)	K00799	EC:2.5.1.18	glutathione S-transferase, theta 4 [Source:MGI Symbol;Acc:MGI:1923136]	0	0	0.0687978	0.0496584	0	0
ENSMUSG00000009097	chr16	18580979	18586969	-	Tbx1	ENSMUST00000232335;ENSMUST00000232557	GO:0003677(DNA binding);GO:0003700(DNA-binding transcription factor activity);GO:0005634(nucleus);GO:0006355(regulation of transcription, DNA-templated);GO:0007507(heart development);GO:0042803(protein homodimerization activity);GO:0043565(sequence-specific DNA binding);GO:0048538(thymus development);GO:0048703(embryonic viscerocranium morphogenesis);GO:0060017(parathyroid gland development);GO:0…	NA	K10175	NA	T-box 1 [Source:MGI Symbol;Acc:MGI:98493]	0	0	0	0	0.0172083	0
ENSMUSG00000009108	chr3	108092789	108101432	+	Gnat2	ENSMUST00000151326;ENSMUST00000142568	GO:0000166(nucleotide binding);GO:0001580(detection of chemical stimulus involved in sensory perception of bitter taste);GO:0001664(G protein-coupled receptor binding);GO:0001750(photoreceptor outer segment);GO:0001917(photoreceptor inner segment);GO:0003924(GTPase activity);GO:0005525(GTP binding);GO:0005834(heterotrimeric G-protein complex);GO:0005886(plasma membrane);GO:0007165(signal transduc…	04744(Phototransduction);04744(Phototransduction)	K04631	NA	guanine nucleotide binding protein, alpha transducing 2 [Source:MGI Symbol;Acc:MGI:95779]	0.0148381	0	0	0	0	0
ENSMUSG00000009145	chr6	83057844	83067318	+	Dqx1	ENSMUST00000077502;ENSMUST00000204803	GO:0000166(nucleotide binding);GO:0003723(RNA binding);GO:0004386(helicase activity);GO:0005524(ATP binding);GO:0005634(nucleus);GO:0016787(hydrolase activity);GO:0016887(ATPase activity);GO:0034459(ATP-dependent 3'-5' RNA helicase activity);GO:0034459(ATP-dependent 3'-5' RNA helicase activity)	NA	K14433	EC:3.6.4.13	DEAQ RNA-dependent ATPase [Source:MGI Symbol;Acc:MGI:2136388]	0.177667	0.222614	0.181728	0.270052	0.111165	0.203516
ENSMUSG00000009185	chr11	82115185	82116799	+	Ccl8	ENSMUST00000009329	GO:0002548(monocyte chemotaxis);GO:0005125(cytokine activity);GO:0005576(extracellular region);GO:0005615(extracellular space);GO:0006935(chemotaxis);GO:0006954(inflammatory response);GO:0006955(immune response);GO:0007186(G protein-coupled receptor signaling pathway);GO:0008009(chemokine activity);GO:0008201(heparin binding);GO:0010469(regulation of signaling receptor activity);GO:0030593(neutro…	04060(Cytokine-cytokine receptor interaction);04062(Chemokine signaling pathway)	K16596	NA	chemokine (C-C motif) ligand 8 [Source:MGI Symbol;Acc:MGI:101878]	0.387444	0.398601	0.521595	0.292305	0.473346	0.475815
ENSMUSG00000009248	chr7	142966829	142969264	-	Ascl2	ENSMUST00000009392;ENSMUST00000121862	GO:0000122(negative regulation of transcription by RNA polymerase II);GO:0000977(RNA polymerase II regulatory region sequence-specific DNA binding);GO:0000978(RNA polymerase II proximal promoter sequence-specific DNA binding);GO:0001227(DNA-binding transcription repressor activity, RNA polymerase II-specific);GO:0001666(response to hypoxia);GO:0001701(in utero embryonic development);GO:0001890(pl…	NA	K09067	NA	achaete-scute family bHLH transcription factor 2 [Source:MGI Symbol;Acc:MGI:96920]	0.0980546	0.0717131	0.169846	0.190776	0.0742297	0.329007
ENSMUSG00000009281	chr6	48569696	48572787	-	Rarres2	ENSMUST00000203541	GO:0001523(retinoid metabolic process);GO:0001934(positive regulation of protein phosphorylation);GO:0005102(signaling receptor binding);GO:0005515(protein binding);GO:0005576(extracellular region);GO:0005615(extracellular space);GO:0006935(chemotaxis);GO:0006954(inflammatory response);GO:0008286(insulin receptor signaling pathway);GO:0010759(positive regulation of macrophage chemotaxis);GO:00197…	NA	K10044	NA	retinoic acid receptor responder (tazarotene induced) 2 [Source:MGI Symbol;Acc:MGI:1918910]	0	0	0.0177168	0.0195335	0	0
ENSMUSG00000009292	chr10	77907722	77970563	-	Trpm2	ENSMUST00000105401;ENSMUST00000105400;ENSMUST00000140471;ENSMUST00000153842;ENSMUST00000138238;ENSMUST00000126206;ENSMUST00000217806;ENSMUST00000105399	GO:0001659(temperature homeostasis);GO:0002407(dendritic cell chemotaxis);GO:0005216(ion channel activity);GO:0005261(cation channel activity);GO:0005262(calcium channel activity);GO:0005272(sodium channel activity);GO:0005384(manganese ion transmembrane transporter activity);GO:0005509(calcium ion binding);GO:0005764(lysosome);GO:0005765(lysosomal membrane);GO:0005886(plasma membrane);GO:0005887…	04621(NOD-like receptor signaling pathway);04921(Oxytocin signaling pathway);04921(Oxytocin signaling pathway)	K04977	EC:3.6.1.13	transient receptor potential cation channel, subfamily M, member 2 [Source:MGI Symbol;Acc:MGI:1351901]	0.193488	0.182142	0.193245	0.194212	0.165446	0.12921
ENSMUSG00000009378	chr19	34668403	34747289	-	Slc16a12	ENSMUST00000009522	GO:0005308(creatine transmembrane transporter activity);GO:0005886(plasma membrane);GO:0005887(integral component of plasma membrane);GO:0008028(monocarboxylic acid transmembrane transporter activity);GO:0015293(symporter activity);GO:0015718(monocarboxylic acid transport);GO:0015881(creatine transmembrane transport);GO:0016020(membrane);GO:0016021(integral component of membrane);GO:0055085(trans…	NA	K11810	NA	solute carrier family 16 (monocarboxylic acid transporters), member 12 [Source:MGI Symbol;Acc:MGI:2147716]	0.0127514	0	0	0.0124862	0	0.0145768
ENSMUSG00000009394	chr6	115134902	115276559	+	Syn2	ENSMUST00000169345;ENSMUST00000009538	GO:0005515(protein binding);GO:0005524(ATP binding);GO:0005886(plasma membrane);GO:0007269(neurotransmitter secretion);GO:0008021(synaptic vesicle);GO:0014069(postsynaptic density);GO:0017156(calcium ion regulated exocytosis);GO:0030054(cell junction);GO:0030672(synaptic vesicle membrane);GO:0031201(SNARE complex);GO:0043209(myelin sheath);GO:0045202(synapse);GO:0046983(protein dimerization activ…	NA	K19941	NA	synapsin II [Source:MGI Symbol;Acc:MGI:103020]	0	0	0	0.00693238	0	0.0086455
ENSMUSG00000009418	chr1	135434580	135585705	-	Nav1	ENSMUST00000040599;ENSMUST00000067414;ENSMUST00000190298;ENSMUST00000187311;ENSMUST00000189252;ENSMUST00000190735;ENSMUST00000190130	GO:0001578(microtubule bundle formation);GO:0001764(neuron migration);GO:0005737(cytoplasm);GO:0005856(cytoskeleton);GO:0005874(microtubule);GO:0007275(multicellular organism development);GO:0007399(nervous system development);GO:0015630(microtubule cytoskeleton);GO:0022008(neurogenesis);GO:0030154(cell differentiation);GO:0043194(axon initial segment);GO:0043194(axon initial segment)	NA	K16776	NA	neuron navigator 1 [Source:MGI Symbol;Acc:MGI:2183683]	0.947661	0.709775	0.637726	0.711016	0.599247	0.85068
ENSMUSG00000009535	chr18	68300355	68324852	+	Rnmt	ENSMUST00000009679;ENSMUST00000131075;ENSMUST00000151833;ENSMUST00000025427;ENSMUST00000139111;ENSMUST00000129849;ENSMUST00000139554;ENSMUST00000148937	GO:0001650(fibrillar center);GO:0003723(RNA binding);GO:0004482(mRNA (guanine-N7-)-methyltransferase activity);GO:0005634(nucleus);GO:0005654(nucleoplasm);GO:0005845(mRNA cap binding complex);GO:0006370(7-methylguanosine mRNA capping);GO:0006397(mRNA processing);GO:0008168(methyltransferase activity);GO:0016740(transferase activity);GO:0031533(mRNA cap methyltransferase complex);GO:0032259(methyl…	03015(mRNA surveillance pathway);03015(mRNA surveillance pathway)	K00565	EC:2.1.1.56	RNA (guanine-7-) methyltransferase [Source:MGI Symbol;Acc:MGI:1915147]	5.20623	4.95754	5.56076	4.88071	4.84924	4.84403
ENSMUSG00000009545	chr7	143106362	143427042	+	Kcnq1	ENSMUST00000009689	GO:0005216(ion channel activity);GO:0005244(voltage-gated ion channel activity);GO:0005249(voltage-gated potassium channel activity);GO:0005251(delayed rectifier potassium channel activity);GO:0005267(potassium channel activity);GO:0005516(calmodulin binding);GO:0005546(phosphatidylinositol-4,5-bisphosphate binding);GO:0005737(cytoplasm);GO:0005764(lysosome);GO:0005768(endosome);GO:0005769(early …	04261(Adrenergic signaling in cardiomyocytes);04725(Cholinergic synapse);04971(Gastric acid secretion);04972(Pancreatic secretion);04974(Protein digestion and absorption)	K04926	NA	potassium voltage-gated channel, subfamily Q, member 1 [Source:MGI Symbol;Acc:MGI:108083]	0.0965587	0.124131	0.178342	0.136411	0.101202	0.158938
ENSMUSG00000009551	chr2	32732620	32741016	-	6330409D20Rik	ENSMUST00000151536;ENSMUST00000009695	GO:0003674(molecular_function);GO:0005575(cellular_component);GO:0008150(biological_process);GO:0008150(biological_process)	NA	NA	NA	RIKEN cDNA 6330409D20 gene [Source:MGI Symbol;Acc:MGI:1917980]	0.181316	0.0897225	0.0917391	0.0602968	0.0762992	0.0565029
ENSMUSG00000009596	chrX	134460118	134476490	-	Taf7l	ENSMUST00000009740	GO:0003713(transcription coactivator activity);GO:0005515(protein binding);GO:0005634(nucleus);GO:0005669(transcription factor TFIID complex);GO:0005737(cytoplasm);GO:0006357(regulation of transcription by RNA polymerase II);GO:0006367(transcription initiation from RNA polymerase II promoter);GO:0007275(multicellular organism development);GO:0007283(spermatogenesis);GO:0007286(spermatid developme…	03022(Basal transcription factors)	K03132	NA	TATA-box binding protein associated factor 7 like [Source:MGI Symbol;Acc:MGI:1921719]	0	0	0	0	0.0269595	0.0270758
ENSMUSG00000009614	chr2	27188393	27247414	-	Sardh	ENSMUST00000091224;ENSMUST00000102886;ENSMUST00000142136;ENSMUST00000127805;ENSMUST00000147089;ENSMUST00000144448	GO:0005515(protein binding);GO:0005542(folic acid binding);GO:0005737(cytoplasm);GO:0005739(mitochondrion);GO:0005759(mitochondrial matrix);GO:0008480(sarcosine dehydrogenase activity);GO:0016491(oxidoreductase activity);GO:0035999(tetrahydrofolate interconversion);GO:0050660(flavin adenine dinucleotide binding);GO:0055114(oxidation-reduction process);GO:1901053(sarcosine catabolic process);GO:19…	00260(Glycine, serine and threonine metabolism);00260(Glycine, serine and threonine metabolism)	K00314	EC:1.5.8.3	sarcosine dehydrogenase [Source:MGI Symbol;Acc:MGI:2183102]	0.340213	0.443329	0.346304	0.453498	0.418233	0.551999
ENSMUSG00000009628	chr8	33516738	33585582	+	Tex15	ENSMUST00000009772	GO:0003674(molecular_function);GO:0005575(cellular_component);GO:0005634(nucleus);GO:0005737(cytoplasm);GO:0006281(DNA repair);GO:0006974(cellular response to DNA damage stimulus);GO:0007129(synapsis);GO:0007130(synaptonemal complex assembly);GO:0007140(male meiotic nuclear division);GO:0007283(spermatogenesis);GO:0009566(fertilization);GO:0010569(regulation of double-strand break repair via homo…	NA	NA	NA	testis expressed gene 15 [Source:MGI Symbol;Acc:MGI:1934816]	0.00552588	0.0120965	0.0088933	0.0106421	0	0.00631729
ENSMUSG00000009633	chr1	193272161	193273217	-	G0s2	ENSMUST00000009777	GO:0005739(mitochondrion);GO:0006915(apoptotic process);GO:0016020(membrane);GO:0016021(integral component of membrane);GO:0097191(extrinsic apoptotic signaling pathway);GO:0120162(positive regulation of cold-induced thermogenesis);GO:2001238(positive regulation of extrinsic apoptotic signaling pathway)	NA	NA	NA	G0/G1 switch gene 2 [Source:MGI Symbol;Acc:MGI:1316737]	0.440998	0.321043	0.206838	0.317966	0.403865	0.263066
ENSMUSG00000009640	chr4	117674681	117682273	-	Dmap1	ENSMUST00000135582;ENSMUST00000102687;ENSMUST00000129510;ENSMUST00000123586;ENSMUST00000134642;ENSMUST00000127750	GO:0000122(negative regulation of transcription by RNA polymerase II);GO:0001103(RNA polymerase II repressing transcription factor binding);GO:0003714(transcription corepressor activity);GO:0005515(protein binding);GO:0005634(nucleus);GO:0005654(nucleoplasm);GO:0005657(replication fork);GO:0005737(cytoplasm);GO:0005829(cytosol);GO:0006281(DNA repair);GO:0006325(chromatin organization);GO:0006338(…	NA	K11324	NA	DNA methyltransferase 1-associated protein 1 [Source:MGI Symbol;Acc:MGI:1913483]	2.98291	3.52723	2.84272	2.77831	3.64807	2.93109
ENSMUSG00000009647	chr10	59446984	59616692	-	Mcu	ENSMUST00000020312;ENSMUST00000009791;ENSMUST00000161435;ENSMUST00000161168;ENSMUST00000162012	GO:0005262(calcium channel activity);GO:0005515(protein binding);GO:0005739(mitochondrion);GO:0005743(mitochondrial inner membrane);GO:0006811(ion transport);GO:0006816(calcium ion transport);GO:0006851(mitochondrial calcium ion transmembrane transport);GO:0015292(uniporter activity);GO:0016020(membrane);GO:0016021(integral component of membrane);GO:0019722(calcium-mediated signaling);GO:0031305(…	04020(Calcium signaling pathway);04218(Cellular senescence);04621(NOD-like receptor signaling pathway);04621(NOD-like receptor signaling pathway)	K20858	NA	mitochondrial calcium uniporter [Source:MGI Symbol;Acc:MGI:3026965]	1.16528	0.980634	1.02482	1.09419	1.02751	0.979955
ENSMUSG00000009670	chrX	100838648	101059667	-	Tex11	ENSMUST00000009814;ENSMUST00000113718	GO:0000712(resolution of meiotic recombination intermediates);GO:0000794(condensed nuclear chromosome);GO:0000795(synaptonemal complex);GO:0000801(central element);GO:0005515(protein binding);GO:0005694(chromosome);GO:0006311(meiotic gene conversion);GO:0007060(male meiosis chromosome segregation);GO:0007130(synaptonemal complex assembly);GO:0007131(reciprocal meiotic recombination);GO:0007140(ma…	NA	NA	NA	testis expressed gene 11 [Source:MGI Symbol;Acc:MGI:1933237]	0.080178	0.016058	0.0450074	0	0.0429957	0.0251594
ENSMUSG00000009681	chr10	75060592	75184921	+	Bcr	ENSMUST00000164107;ENSMUST00000218591;ENSMUST00000218465;ENSMUST00000218057;ENSMUST00000219807	GO:0000166(nucleotide binding);GO:0002692(negative regulation of cellular extravasation);GO:0003014(renal system process);GO:0004674(protein serine/threonine kinase activity);GO:0005085(guanyl-nucleotide exchange factor activity);GO:0005089(Rho guanyl-nucleotide exchange factor activity);GO:0005096(GTPase activator activity);GO:0005515(protein binding);GO:0005524(ATP binding);GO:0005737(cytoplasm…	05200(Pathways in cancer);05220(Chronic myeloid leukemia);05220(Chronic myeloid leukemia)	K08878	EC:2.7.11.1	breakpoint cluster region [Source:MGI Symbol;Acc:MGI:88141]	0.916184	1.02563	0.942378	0.865963	0.892383	0.860533
ENSMUSG00000009731	chrX	7822289	7838280	+	Kcnd1	ENSMUST00000009875	GO:0005216(ion channel activity);GO:0005244(voltage-gated ion channel activity);GO:0005249(voltage-gated potassium channel activity);GO:0005267(potassium channel activity);GO:0005515(protein binding);GO:0006811(ion transport);GO:0006813(potassium ion transport);GO:0008076(voltage-gated potassium channel complex);GO:0016020(membrane);GO:0016021(integral component of membrane);GO:0030425(dendrite);…	NA	K04891	NA	potassium voltage-gated channel, Shal-related family, member 1 [Source:MGI Symbol;Acc:MGI:96671]	0.064445	0.060306	0.06809	0.09855	0.016681	0.045989
ENSMUSG00000009733	chr15	100498012	100552008	-	Tfcp2	ENSMUST00000229696;ENSMUST00000229581;ENSMUST00000230363;ENSMUST00000229265;ENSMUST00000230039;ENSMUST00000230254;ENSMUST00000231138	GO:0000978(RNA polymerase II proximal promoter sequence-specific DNA binding);GO:0000987(proximal promoter sequence-specific DNA binding);GO:0001228(DNA-binding transcription activator activity, RNA polymerase II-specific);GO:0003677(DNA binding);GO:0003700(DNA-binding transcription factor activity);GO:0005634(nucleus);GO:0005654(nucleoplasm);GO:0005667(transcription factor complex);GO:0005829(cy…	NA	K09275	NA	transcription factor CP2 [Source:MGI Symbol;Acc:MGI:98509]	0.496462	0.530664	0.528083	0.499193	0.585379	0.490441
ENSMUSG00000009734	chr13	18121098	18382041	-	Pou6f2	ENSMUST00000139064;ENSMUST00000175768	GO:0003677(DNA binding);GO:0003700(DNA-binding transcription factor activity);GO:0005634(nucleus);GO:0006355(regulation of transcription, DNA-templated);GO:0006366(transcription by RNA polymerase II);GO:0007275(multicellular organism development);GO:0007275(multicellular organism development)	NA	K09368	NA	POU domain, class 6, transcription factor 2 [Source:MGI Symbol;Acc:MGI:2443631]	0	0	0	0	0	0
ENSMUSG00000009739	chr15	100575318	100599864	-	Pou6f1	ENSMUST00000176271;ENSMUST00000073837;ENSMUST00000177335;ENSMUST00000058274;ENSMUST00000176300;ENSMUST00000177202;ENSMUST00000230790;ENSMUST00000205510;ENSMUST00000177247;ENSMUST00000177505	GO:0000122(negative regulation of transcription by RNA polymerase II);GO:0000977(RNA polymerase II regulatory region sequence-specific DNA binding);GO:0001227(DNA-binding transcription repressor activity, RNA polymerase II-specific);GO:0003677(DNA binding);GO:0003700(DNA-binding transcription factor activity);GO:0005634(nucleus);GO:0006355(regulation of transcription, DNA-templated);GO:0015629(ac…	NA	K09368	NA	POU domain, class 6, transcription factor 1 [Source:MGI Symbol;Acc:MGI:102935]	1.24863	1.0607	1.23511	1.16116	1.27458	0.947746
ENSMUSG00000009772	chr1	132316126	132333488	+	Nuak2	ENSMUST00000072177;ENSMUST00000082125;ENSMUST00000128661;ENSMUST00000133246	GO:0000166(nucleotide binding);GO:0000287(magnesium ion binding);GO:0004672(protein kinase activity);GO:0004674(protein serine/threonine kinase activity);GO:0005524(ATP binding);GO:0005634(nucleus);GO:0005737(cytoplasm);GO:0006468(protein phosphorylation);GO:0006915(apoptotic process);GO:0016301(kinase activity);GO:0016310(phosphorylation);GO:0016607(nuclear speck);GO:0016740(transferase activity…	NA	K08800	EC:2.7.11.1	NUAK family, SNF1-like kinase, 2 [Source:MGI Symbol;Acc:MGI:1921387]	3.32435	3.09912	3.76806	3.14226	3.29422	3.02462
ENSMUSG00000009828	chr9	78109192	78170453	+	Ick	ENSMUST00000118869;ENSMUST00000125615;ENSMUST00000149821;ENSMUST00000142776;ENSMUST00000009972;ENSMUST00000117330;ENSMUST00000044551;ENSMUST00000142402	GO:0000166(nucleotide binding);GO:0000287(magnesium ion binding);GO:0001650(fibrillar center);GO:0004672(protein kinase activity);GO:0004674(protein serine/threonine kinase activity);GO:0005524(ATP binding);GO:0005634(nucleus);GO:0005737(cytoplasm);GO:0005829(cytosol);GO:0005856(cytoskeleton);GO:0005929(cilium);GO:0006468(protein phosphorylation);GO:0007165(signal transduction);GO:0007275(multice…	NA	K08828	EC:2.7.11.22	intestinal cell kinase [Source:MGI Symbol;Acc:MGI:1934157]	0.506676	0.598481	0.534978	0.609904	0.592001	0.647349
ENSMUSG00000009876	chr2	152754173	152765037	+	Cox4i2	ENSMUST00000010020;ENSMUST00000109821	GO:0004129(cytochrome-c oxidase activity);GO:0005739(mitochondrion);GO:0005743(mitochondrial inner membrane);GO:0005751(mitochondrial respiratory chain complex IV);GO:0006123(mitochondrial electron transport, cytochrome c to oxygen);GO:0016020(membrane);GO:0031966(mitochondrial membrane);GO:0071456(cellular response to hypoxia);GO:1902600(proton transmembrane transport);GO:1902600(proton transmem…	00190(Oxidative phosphorylation);04260(Cardiac muscle contraction);04714(Thermogenesis);04932(Non-alcoholic fatty liver disease (NAFLD));05010(Alzheimer disease);05012(Parkinson disease);05016(Huntington disease);05016(Huntington disease)	K02263	NA	cytochrome c oxidase subunit 4I2 [Source:MGI Symbol;Acc:MGI:2135755]	0	0	0	0.122456	0	0
ENSMUSG00000009905	chr1	106720459	106759727	-	Kdsr	ENSMUST00000010049;ENSMUST00000187319;ENSMUST00000187617	GO:0005783(endoplasmic reticulum);GO:0005789(endoplasmic reticulum membrane);GO:0006629(lipid metabolic process);GO:0006665(sphingolipid metabolic process);GO:0006666(3-keto-sphinganine metabolic process);GO:0016020(membrane);GO:0016021(integral component of membrane);GO:0016491(oxidoreductase activity);GO:0030148(sphingolipid biosynthetic process);GO:0047560(3-dehydrosphinganine reductase activi…	00600(Sphingolipid metabolism);00600(Sphingolipid metabolism)	K04708	EC:1.1.1.102	3-ketodihydrosphingosine reductase [Source:MGI Symbol;Acc:MGI:1918000]	1.13316	1.23365	1.23347	1.32497	1.08757	1.2704
ENSMUSG00000009941	chrX	134944526	134964754	-	Nxf2	ENSMUST00000010085	GO:0003676(nucleic acid binding);GO:0003723(RNA binding);GO:0003729(mRNA binding);GO:0005515(protein binding);GO:0005634(nucleus);GO:0005635(nuclear envelope);GO:0005737(cytoplasm);GO:0006405(RNA export from nucleus);GO:0006406(mRNA export from nucleus);GO:0016973(poly(A)+ mRNA export from nucleus);GO:0051028(mRNA transport)	03008(Ribosome biogenesis in eukaryotes);03013(RNA transport);03015(mRNA surveillance pathway);05164(Influenza A);05168(Herpes simplex virus 1 infection)	K14284	NA	nuclear RNA export factor 2 [Source:MGI Symbol;Acc:MGI:1933192]	0	0	0	0.101232	0.0820609	0.102571
ENSMUSG00000010021	chr11	114765388	114790739	+	Kif19a	ENSMUST00000126555;ENSMUST00000138804;ENSMUST00000084368;ENSMUST00000131782;ENSMUST00000138340;ENSMUST00000134165	GO:0000166(nucleotide binding);GO:0003774(motor activity);GO:0003777(microtubule motor activity);GO:0005524(ATP binding);GO:0005737(cytoplasm);GO:0005856(cytoskeleton);GO:0005871(kinesin complex);GO:0005874(microtubule);GO:0005929(cilium);GO:0005930(axoneme);GO:0007018(microtubule-based movement);GO:0008017(microtubule binding);GO:0008574(ATP-dependent microtubule motor activity, plus-end-directe…	NA	K10401	NA	kinesin family member 19A [Source:MGI Symbol;Acc:MGI:2447024]	0.53441	0.359384	0.462043	0.491068	0.439347	0.432843
ENSMUSG00000010064	chr9	107650634	107669013	-	Slc38a3	ENSMUST00000167868;ENSMUST00000010208;ENSMUST00000194895;ENSMUST00000194230	GO:0003333(amino acid transmembrane transport);GO:0005290(L-histidine transmembrane transporter activity);GO:0005886(plasma membrane);GO:0005887(integral component of plasma membrane);GO:0006811(ion transport);GO:0006814(sodium ion transport);GO:0006865(amino acid transport);GO:0006867(asparagine transport);GO:0006868(glutamine transport);GO:0007420(brain development);GO:0007565(female pregnancy)…	04724(Glutamatergic synapse);04727(GABAergic synapse);04964(Proximal tubule bicarbonate reclamation);04964(Proximal tubule bicarbonate reclamation)	K13576	NA	solute carrier family 38, member 3 [Source:MGI Symbol;Acc:MGI:1923507]	0	0	0	0	0.0114695	0
ENSMUSG00000010066	chr9	107399612	107529343	+	Cacna2d2	ENSMUST00000168532	GO:0005244(voltage-gated ion channel activity);GO:0005245(voltage-gated calcium channel activity);GO:0005262(calcium channel activity);GO:0005891(voltage-gated calcium channel complex);GO:0006811(ion transport);GO:0006816(calcium ion transport);GO:0007528(neuromuscular junction development);GO:0008016(regulation of heart contraction);GO:0016020(membrane);GO:0016021(integral component of membrane)…	04010(MAPK signaling pathway);04260(Cardiac muscle contraction);04261(Adrenergic signaling in cardiomyocytes);04921(Oxytocin signaling pathway);05410(Hypertrophic cardiomyopathy (HCM));05412(Arrhythmogenic right ventricular cardiomyopathy (ARVC));05414(Dilated cardiomyopathy (DCM))	K04859	NA	calcium channel, voltage-dependent, alpha 2/delta subunit 2 [Source:MGI Symbol;Acc:MGI:1929813]	0	0	0	0	0	0
ENSMUSG00000010086	chr11	61448442	61454131	-	Rnf112	ENSMUST00000060255	GO:0000166(nucleotide binding);GO:0003924(GTPase activity);GO:0005515(protein binding);GO:0005525(GTP binding);GO:0005634(nucleus);GO:0005654(nucleoplasm);GO:0005737(cytoplasm);GO:0005768(endosome);GO:0005886(plasma membrane);GO:0007050(cell cycle arrest);GO:0007399(nervous system development);GO:0008021(synaptic vesicle);GO:0014069(postsynaptic density);GO:0016020(membrane);GO:0016021(integral c…	NA	NA	NA	ring finger protein 112 [Source:MGI Symbol;Acc:MGI:106611]	0	0	0	0	0	0
ENSMUSG00000010122	chr11	61343401	61378345	-	Slc47a1	ENSMUST00000131723	GO:0005886(plasma membrane);GO:0006812(cation transport);GO:0006855(drug transmembrane transport);GO:0015238(drug transmembrane transporter activity);GO:0015297(antiporter activity);GO:0015695(organic cation transport);GO:0015893(drug transport);GO:0016020(membrane);GO:0016021(integral component of membrane);GO:0031982(vesicle);GO:0055085(transmembrane transport)	NA	K03327	NA	solute carrier family 47, member 1 [Source:MGI Symbol;Acc:MGI:1914723]	0.0154948	0	0	0	0	0
ENSMUSG00000010136	chr3	105996957	106014646	-	Pifo	ENSMUST00000010280;ENSMUST00000066319	GO:0005515(protein binding);GO:0005634(nucleus);GO:0005737(cytoplasm);GO:0005794(Golgi apparatus);GO:0005795(Golgi stack);GO:0005802(trans-Golgi network);GO:0017137(Rab GTPase binding);GO:0019894(kinesin binding);GO:0019901(protein kinase binding);GO:0030030(cell projection organization);GO:0031344(regulation of cell projection organization);GO:0031410(cytoplasmic vesicle);GO:0033674(positive reg…	NA	NA	NA	primary cilia formation [Source:MGI Symbol;Acc:MGI:1923670]	0	0	0	0	0	0
ENSMUSG00000010175	chr1	190118035	190170714	-	Prox1	ENSMUST00000175916;ENSMUST00000010319	GO:0000122(negative regulation of transcription by RNA polymerase II);GO:0000978(RNA polymerase II proximal promoter sequence-specific DNA binding);GO:0000981(DNA-binding transcription factor activity, RNA polymerase II-specific);GO:0001227(DNA-binding transcription repressor activity, RNA polymerase II-specific);GO:0001709(cell fate determination);GO:0001822(kidney development);GO:0001889(liver …	NA	K20211	NA	prospero homeobox 1 [Source:MGI Symbol;Acc:MGI:97772]	1.12063	1.44174	1.39737	1.17598	1.16863	1.06763
ENSMUSG00000010342	chr11	87405065	87555823	+	Tex14	ENSMUST00000060835	GO:0000166(nucleotide binding);GO:0000775(chromosome, centromeric region);GO:0000776(kinetochore);GO:0000777(condensed chromosome kinetochore);GO:0004672(protein kinase activity);GO:0005515(protein binding);GO:0005524(ATP binding);GO:0005623(cell);GO:0005694(chromosome);GO:0005737(cytoplasm);GO:0006468(protein phosphorylation);GO:0007049(cell cycle);GO:0007094(mitotic spindle assembly checkpoint)…	NA	K17540	NA	testis expressed gene 14 [Source:MGI Symbol;Acc:MGI:1933227]	0.162357	0.1201	0.130056	0.15823	0.0954547	0.176129
ENSMUSG00000010362	chr11	101627195	101636100	+	Rdm1	ENSMUST00000152484;ENSMUST00000010506;ENSMUST00000139037;ENSMUST00000155222	GO:0003674(molecular_function);GO:0003676(nucleic acid binding);GO:0003677(DNA binding);GO:0003723(RNA binding);GO:0005634(nucleus);GO:0005730(nucleolus);GO:0005737(cytoplasm);GO:0005829(cytosol);GO:0008150(biological_process);GO:0015030(Cajal body);GO:0016605(PML body);GO:0016605(PML body)	NA	K10874	NA	RAD52 motif 1 [Source:MGI Symbol;Acc:MGI:1913849]	0.466782	0.414177	0.204872	0.325739	0.284256	0.364726
ENSMUSG00000010476	chr7	137193673	137314445	-	Ebf3	ENSMUST00000169486;ENSMUST00000209578;ENSMUST00000209905	GO:0000978(RNA polymerase II proximal promoter sequence-specific DNA binding);GO:0001228(DNA-binding transcription activator activity, RNA polymerase II-specific);GO:0003677(DNA binding);GO:0003700(DNA-binding transcription factor activity);GO:0005515(protein binding);GO:0005634(nucleus);GO:0006355(regulation of transcription, DNA-templated);GO:0007275(multicellular organism development);GO:00458…	NA	K09103	NA	early B cell factor 3 [Source:MGI Symbol;Acc:MGI:894289]	0.0269745	0.0265924	0.0586966	0.0696551	0.0472884	0.12192
ENSMUSG00000010505	chr2	181763332	181827797	+	Myt1	ENSMUST00000108756;ENSMUST00000223883	GO:0000977(RNA polymerase II regulatory region sequence-specific DNA binding);GO:0001158(enhancer sequence-specific DNA binding);GO:0001228(DNA-binding transcription activator activity, RNA polymerase II-specific);GO:0001678(cellular glucose homeostasis);GO:0003677(DNA binding);GO:0005515(protein binding);GO:0005634(nucleus);GO:0005654(nucleoplasm);GO:0005829(cytosol);GO:0006355(regulation of tra…	NA	K23192	NA	myelin transcription factor 1 [Source:MGI Symbol;Acc:MGI:1100535]	0.00391369	0.00809304	0	0	0	0
ENSMUSG00000010554	chr11	74770830	74828525	+	Mettl16	ENSMUST00000010698;ENSMUST00000141755;ENSMUST00000128504;ENSMUST00000092912;ENSMUST00000144692;ENSMUST00000134571	GO:0001510(RNA methylation);GO:0001734(mRNA (N6-adenosine)-methyltransferase activity);GO:0003723(RNA binding);GO:0005634(nucleus);GO:0006402(mRNA catabolic process);GO:0006556(S-adenosylmethionine biosynthetic process);GO:0008168(methyltransferase activity);GO:0010608(posttranscriptional regulation of gene expression);GO:0016740(transferase activity);GO:0030629(U6 snRNA 3'-end binding);GO:003225…	NA	K11393	EC:2.1.1.346	methyltransferase like 16 [Source:MGI Symbol;Acc:MGI:1914743]	1.27722	1.06331	1.21407	1.09852	1.21334	1.1226
ENSMUSG00000010592	chr17	50279395	50293636	-	Dazl	ENSMUST00000010736;ENSMUST00000233756;ENSMUST00000233620	GO:0001556(oocyte maturation);GO:0003676(nucleic acid binding);GO:0003723(RNA binding);GO:0003729(mRNA binding);GO:0003730(mRNA 3'-UTR binding);GO:0005515(protein binding);GO:0005634(nucleus);GO:0005737(cytoplasm);GO:0005844(polysome);GO:0006417(regulation of translation);GO:0007147(female meiosis II);GO:0007275(multicellular organism development);GO:0007281(germ cell development);GO:0007283(sper…	NA	NA	NA	deleted in azoospermia-like [Source:MGI Symbol;Acc:MGI:1342328]	0.0139194	0.0152345	0	0.0136296	0	0
ENSMUSG00000010601	chr15	77388219	77399110	-	Apol7a	ENSMUST00000176074;ENSMUST00000177135	GO:0005575(cellular_component);GO:0005576(extracellular region);GO:0006869(lipid transport);GO:0008289(lipid binding);GO:0042157(lipoprotein metabolic process);GO:0042157(lipoprotein metabolic process)	NA	K14480	NA	apolipoprotein L 7a [Source:MGI Symbol;Acc:MGI:1923011]	0	0.019213	0	0	0	0
ENSMUSG00000010651	chr9	119148023	119157093	-	Acaa1b	ENSMUST00000010795;ENSMUST00000127952	GO:0003824(catalytic activity);GO:0003988(acetyl-CoA C-acyltransferase activity);GO:0005739(mitochondrion);GO:0005777(peroxisome);GO:0006629(lipid metabolic process);GO:0006631(fatty acid metabolic process);GO:0006635(fatty acid beta-oxidation);GO:0010124(phenylacetate catabolic process);GO:0016740(transferase activity);GO:0016746(transferase activity, transferring acyl groups);GO:0016747(transfe…	00071(Fatty acid degradation);00280(Valine, leucine and isoleucine degradation);00592(alpha-Linolenic acid metabolism);01040(Biosynthesis of unsaturated fatty acids);03320(PPAR signaling pathway);04146(Peroxisome);04146(Peroxisome)	K07513	EC:2.3.1.16	acetyl-Coenzyme A acyltransferase 1B [Source:MGI Symbol;Acc:MGI:3605455]	0.178846	0.0283764	0.275058	0.76473	0.0849031	0.0927788
ENSMUSG00000010721	chr5	29229802	29378390	-	Lmbr1	ENSMUST00000055195;ENSMUST00000179191;ENSMUST00000196321;ENSMUST00000200149;ENSMUST00000198367	GO:0016020(membrane);GO:0016021(integral component of membrane);GO:0035116(embryonic hindlimb morphogenesis);GO:0042733(embryonic digit morphogenesis);GO:0042733(embryonic digit morphogenesis)	NA	NA	NA	limb region 1 [Source:MGI Symbol;Acc:MGI:1861746]	1.21668	1.14744	1.14562	0.924655	1.04548	0.84532
ENSMUSG00000010796	chr6	18050964	18109057	-	Asz1	ENSMUST00000010940	GO:0005515(protein binding);GO:0005737(cytoplasm);GO:0005829(cytosol);GO:0007140(male meiotic nuclear division);GO:0007275(multicellular organism development);GO:0007281(germ cell development);GO:0007283(spermatogenesis);GO:0030154(cell differentiation);GO:0031047(gene silencing by RNA);GO:0034587(piRNA metabolic process);GO:0043046(DNA methylation involved in gamete generation);GO:0051321(meioti…	NA	K18410	NA	ankyrin repeat, SAM and basic leucine zipper domain containing 1 [Source:MGI Symbol;Acc:MGI:1921318]	0	0	0	0	0	0
ENSMUSG00000010797	chr6	17988940	18030585	-	Wnt2	ENSMUST00000010941	GO:0001938(positive regulation of endothelial cell proliferation);GO:0002053(positive regulation of mesenchymal cell proliferation);GO:0005102(signaling receptor binding);GO:0005109(frizzled binding);GO:0005125(cytokine activity);GO:0005576(extracellular region);GO:0005615(extracellular space);GO:0005737(cytoplasm);GO:0007267(cell-cell signaling);GO:0007275(multicellular organism development);GO:…	04150(mTOR signaling pathway);04310(Wnt signaling pathway);04390(Hippo signaling pathway);04550(Signaling pathways regulating pluripotency of stem cells);04916(Melanogenesis);04934(Cushing syndrome);05165(Human papillomavirus infection);05200(Pathways in cancer);05205(Proteoglycans in cancer);05217(Basal cell carcinoma);05224(Breast cancer);05225(Hepatocellular carcinoma);05226(Gastric cancer)	NA	NA	wingless-type MMTV integration site family, member 2 [Source:MGI Symbol;Acc:MGI:98954]	0	0	0	0	0	0
ENSMUSG00000011034	chr5	33104219	33162870	+	Slc5a1	ENSMUST00000011178	GO:0005412(glucose:sodium symporter activity);GO:0005911(cell-cell junction);GO:0016020(membrane);GO:0016021(integral component of membrane);GO:0016324(apical plasma membrane);GO:0022857(transmembrane transporter activity);GO:0031526(brush border membrane);GO:0055085(transmembrane transport);GO:1904659(glucose transmembrane transport)	04973(Carbohydrate digestion and absorption);04976(Bile secretion);04978(Mineral absorption)	K14158	NA	solute carrier family 5 (sodium/glucose cotransporter), member 1 [Source:MGI Symbol;Acc:MGI:107678]	0	0	0	0	0.013911	0
ENSMUSG00000011118	chr9	37659902	37669235	-	Panx3	ENSMUST00000011262;ENSMUST00000142228;ENSMUST00000215047	GO:0005886(plasma membrane);GO:0005921(gap junction);GO:0006811(ion transport);GO:0006812(cation transport);GO:0007267(cell-cell signaling);GO:0015267(channel activity);GO:0016020(membrane);GO:0016021(integral component of membrane);GO:0022829(wide pore channel activity);GO:0030054(cell junction);GO:0034214(protein hexamerization);GO:0050716(positive regulation of interleukin-1 secretion);GO:0055…	NA	K20857	NA	pannexin 3 [Source:MGI Symbol;Acc:MGI:1918881]	0.0309683	0.0496148	0.0900294	0.0303241	0	0
ENSMUSG00000011154	chr7	83774101	83794880	-	Cfap161	ENSMUST00000119134;ENSMUST00000011298;ENSMUST00000149671	GO:0003674(molecular_function);GO:0005575(cellular_component);GO:0008150(biological_process);GO:0016020(membrane);GO:0016020(membrane)	NA	NA	NA	cilia and flagella associated protein 161 [Source:MGI Symbol;Acc:MGI:1922806]	0	0	0	0.0155211	0	0
ENSMUSG00000011158	chr12	112960085	113000704	-	Brf1	ENSMUST00000011302;ENSMUST00000221754;ENSMUST00000221537;ENSMUST00000223506;ENSMUST00000221680;ENSMUST00000221415;ENSMUST00000222247;ENSMUST00000223037	GO:0000126(transcription factor TFIIIB complex);GO:0000995(RNA polymerase III general transcription initiation factor activity);GO:0003743(translation initiation factor activity);GO:0006355(regulation of transcription, DNA-templated);GO:0006383(transcription by RNA polymerase III);GO:0006413(translational initiation);GO:0017025(TBP-class protein binding);GO:0045945(positive regulation of transcri…	NA	K15196	NA	BRF1, RNA polymerase III transcription initiation factor 90 kDa subunit [Source:MGI Symbol;Acc:MGI:1919558]	1.90394	2.10711	2.32381	2.31131	2.24796	2.23674
ENSMUSG00000011171	chr12	116077726	116146261	+	Vipr2	ENSMUST00000176078;ENSMUST00000011315;ENSMUST00000177199	GO:0004888(transmembrane signaling receptor activity);GO:0004930(G protein-coupled receptor activity);GO:0004999(vasoactive intestinal polypeptide receptor activity);GO:0005886(plasma membrane);GO:0005929(cilium);GO:0007165(signal transduction);GO:0007166(cell surface receptor signaling pathway);GO:0007186(G protein-coupled receptor signaling pathway);GO:0007190(activation of adenylate cyclase ac…	04024(cAMP signaling pathway);04080(Neuroactive ligand-receptor interaction);04080(Neuroactive ligand-receptor interaction)	K04590	NA	vasoactive intestinal peptide receptor 2 [Source:MGI Symbol;Acc:MGI:107166]	0.084265	0.0376731	0.0663471	0.0811261	0.0327332	0.0277538
ENSMUSG00000011254	chr11	45946843	45955494	-	Thg1l	ENSMUST00000109254;ENSMUST00000011398;ENSMUST00000133238;ENSMUST00000133851;ENSMUST00000131182	GO:0000166(nucleotide binding);GO:0000287(magnesium ion binding);GO:0005524(ATP binding);GO:0005525(GTP binding);GO:0005737(cytoplasm);GO:0005739(mitochondrion);GO:0006400(tRNA modification);GO:0008033(tRNA processing);GO:0008193(tRNA guanylyltransferase activity);GO:0016740(transferase activity);GO:0016779(nucleotidyltransferase activity);GO:0042802(identical protein binding);GO:0046872(metal io…	NA	K10761	EC:2.7.7.79	tRNA-histidine guanylyltransferase 1-like (S. cerevisiae) [Source:MGI Symbol;Acc:MGI:1913878]	2.74727	2.77192	2.65955	3.07077	2.52587	2.42979
ENSMUSG00000011256	chr11	46055992	46147343	+	Adam19	ENSMUST00000011400;ENSMUST00000153410	GO:0001890(placenta development);GO:0004222(metalloendopeptidase activity);GO:0005515(protein binding);GO:0005634(nucleus);GO:0005794(Golgi apparatus);GO:0006508(proteolysis);GO:0006509(membrane protein ectodomain proteolysis);GO:0007229(integrin-mediated signaling pathway);GO:0007507(heart development);GO:0008233(peptidase activity);GO:0008237(metallopeptidase activity);GO:0010628(positive regul…	NA	K08608	EC:3.4.24.-	a disintegrin and metallopeptidase domain 19 (meltrin beta) [Source:MGI Symbol;Acc:MGI:105377]	0.0140982	0.0567625	0.0439266	0.0584132	0.0419896	0.0170865
ENSMUSG00000011263	chr7	19463331	19496762	+	Exoc3l2	ENSMUST00000137613	GO:0000145(exocyst);GO:0000149(SNARE binding);GO:0003674(molecular_function);GO:0005575(cellular_component);GO:0006887(exocytosis);GO:0008150(biological_process);GO:0051601(exocyst localization)	NA	K19988	NA	exocyst complex component 3-like 2 [Source:MGI Symbol;Acc:MGI:1921713]	0	0	0	0	0	0
ENSMUSG00000011349	chr7	24870057	24877651	+	Dmrtc2	ENSMUST00000011493	GO:0001741(XY body);GO:0003677(DNA binding);GO:0003700(DNA-binding transcription factor activity);GO:0005634(nucleus);GO:0006355(regulation of transcription, DNA-templated);GO:0007141(male meiosis I);GO:0007290(spermatid nucleus elongation);GO:0007548(sex differentiation);GO:0030154(cell differentiation);GO:0042803(protein homodimerization activity);GO:0043565(sequence-specific DNA binding);GO:00…	NA	K19493	NA	doublesex and mab-3 related transcription factor like family C2 [Source:MGI Symbol;Acc:MGI:1918491]	0	0	0	0	0	0
ENSMUSG00000011350	chr7	24818795	24840275	+	Gm5893	ENSMUST00000164057	NA	NA	NA	NA	predicted gene 5893 [Source:MGI Symbol;Acc:MGI:3645761]	0	0	0	0.0490115	0	0
ENSMUSG00000011427	chr7	29816114	29831005	+	Zfp790	ENSMUST00000178162;ENSMUST00000032796;ENSMUST00000207328	GO:0003674(molecular_function);GO:0003676(nucleic acid binding);GO:0005622(intracellular);GO:0005634(nucleus);GO:0006355(regulation of transcription, DNA-templated);GO:0008150(biological_process);GO:0046872(metal ion binding);GO:0046872(metal ion binding)	05168(Herpes simplex virus 1 infection);05168(Herpes simplex virus 1 infection)	K09228	NA	zinc finger protein 790 [Source:MGI Symbol;Acc:MGI:1923431]	2.37439	2.20681	2.02525	2.1399	1.83984	1.81557
ENSMUSG00000011832	chr8	4166567	4211257	+	Evi5l	ENSMUST00000177499;ENSMUST00000177053;ENSMUST00000176149;ENSMUST00000176072;ENSMUST00000176764;ENSMUST00000176462;ENSMUST00000176825;ENSMUST00000177077;ENSMUST00000177309;ENSMUST00000177455;ENSMUST00000175650;ENSMUST00000176186;ENSMUST00000177085;ENSMUST00000176645	GO:0005096(GTPase activator activity);GO:0005623(cell);GO:0006886(intracellular protein transport);GO:0017137(Rab GTPase binding);GO:0043087(regulation of GTPase activity);GO:0043547(positive regulation of GTPase activity);GO:0090630(activation of GTPase activity);GO:1902018(negative regulation of cilium assembly);GO:1902018(negative regulation of cilium assembly)	NA	K20242	NA	ecotropic viral integration site 5 like [Source:MGI Symbol;Acc:MGI:2442167]	0.885063	0.792462	0.976604	0.949061	1.04579	0.973513
ENSMUSG00000012017	chr16	17797282	17808293	+	Scarf2	ENSMUST00000232577;ENSMUST00000231329;ENSMUST00000231383;ENSMUST00000231301	GO:0005044(scavenger receptor activity);GO:0006898(receptor-mediated endocytosis);GO:0007155(cell adhesion);GO:0007157(heterophilic cell-cell adhesion via plasma membrane cell adhesion molecules);GO:0016020(membrane);GO:0016021(integral component of membrane);GO:0016021(integral component of membrane)	NA	NA	NA	scavenger receptor class F, member 2 [Source:MGI Symbol;Acc:MGI:1858430]	1.08553	1.09189	0.982361	1.66668	1.40779	1.29036
ENSMUSG00000012076	chr12	55836324	55869736	+	Brms1l	ENSMUST00000059250;ENSMUST00000217721;ENSMUST00000218779;ENSMUST00000219419;ENSMUST00000220400;ENSMUST00000219337;ENSMUST00000219575	GO:0000122(negative regulation of transcription by RNA polymerase II);GO:0004407(histone deacetylase activity);GO:0005634(nucleus);GO:0016575(histone deacetylation);GO:0040008(regulation of growth);GO:0042826(histone deacetylase binding);GO:0070822(Sin3-type complex);GO:0070822(Sin3-type complex)	NA	K19196	NA	breast cancer metastasis-suppressor 1-like [Source:MGI Symbol;Acc:MGI:1196337]	2.99586	2.25768	2.57165	2.052	2.84697	2.97902
ENSMUSG00000012211	chr12	113074502	113088916	+	Tex22	ENSMUST00000012355	GO:0001669(acrosomal vesicle);GO:0003674(molecular_function);GO:0005737(cytoplasm);GO:0008150(biological_process);GO:0031410(cytoplasmic vesicle)	NA	NA	NA	testis expressed gene 22 [Source:MGI Symbol;Acc:MGI:1922921]	0	0	0	0	0	0
ENSMUSG00000012296	chr17	46257851	46283026	-	Tjap1	ENSMUST00000180283;ENSMUST00000012440;ENSMUST00000225413;ENSMUST00000164342;ENSMUST00000225080;ENSMUST00000224404;ENSMUST00000225943;ENSMUST00000225359;ENSMUST00000225288;ENSMUST00000224055;ENSMUST00000225915;ENSMUST00000224230;ENSMUST00000224696;ENSMUST00000224901;ENSMUST00000224090;ENSMUST00000225741;ENSMUST00000224445	GO:0005515(protein binding);GO:0005737(cytoplasm);GO:0005768(endosome);GO:0005794(Golgi apparatus);GO:0005802(trans-Golgi network);GO:0005886(plasma membrane);GO:0005923(bicellular tight junction);GO:0007030(Golgi organization);GO:0030054(cell junction);GO:0030054(cell junction)	04530(Tight junction);04530(Tight junction)	K06105	NA	tight junction associated protein 1 [Source:MGI Symbol;Acc:MGI:1921344]	2.77534	2.6373	2.8195	2.85344	2.79106	2.33386
ENSMUSG00000012350	chr2	103263433	103303278	-	Ehf	ENSMUST00000090475	GO:0000978(RNA polymerase II proximal promoter sequence-specific DNA binding);GO:0000981(DNA-binding transcription factor activity, RNA polymerase II-specific);GO:0001228(DNA-binding transcription activator activity, RNA polymerase II-specific);GO:0003677(DNA binding);GO:0003700(DNA-binding transcription factor activity);GO:0005634(nucleus);GO:0005654(nucleoplasm);GO:0005794(Golgi apparatus);GO:0…	NA	K17102	NA	ets homologous factor [Source:MGI Symbol;Acc:MGI:1270840]	0	0	0	0.00933713	0	0
ENSMUSG00000012396	chr6	122707489	122714633	+	Nanog	ENSMUST00000012540	GO:0000122(negative regulation of transcription by RNA polymerase II);GO:0000977(RNA polymerase II regulatory region sequence-specific DNA binding);GO:0000978(RNA polymerase II proximal promoter sequence-specific DNA binding);GO:0001010(RNA polymerase II sequence-specific DNA-binding transcription factor recruiting activity);GO:0001158(enhancer sequence-specific DNA binding);GO:0001228(DNA-bindin…	04550(Signaling pathways regulating pluripotency of stem cells);05205(Proteoglycans in cancer)	K10164	NA	Nanog homeobox [Source:MGI Symbol;Acc:MGI:1919200]	0	0	0	0.0117542	0	0
ENSMUSG00000012428	chr5	7960457	7982213	+	Steap4	ENSMUST00000115421	GO:0000139(Golgi membrane);GO:0005768(endosome);GO:0005794(Golgi apparatus);GO:0005886(plasma membrane);GO:0005887(integral component of plasma membrane);GO:0006811(ion transport);GO:0008823(cupric reductase activity);GO:0009055(electron transfer activity);GO:0015677(copper ion import);GO:0016020(membrane);GO:0016021(integral component of membrane);GO:0016491(oxidoreductase activity);GO:0020037(h…	NA	K19876	EC:1.16.1.-	STEAP family member 4 [Source:MGI Symbol;Acc:MGI:1923560]	0.067414	0	0.028449	0.016503	0.036461	0.038396
ENSMUSG00000012429	chr13	17695192	17699105	+	Mplkip	ENSMUST00000221480;ENSMUST00000049744;ENSMUST00000222292	GO:0003674(molecular_function);GO:0005634(nucleus);GO:0005654(nucleoplasm);GO:0005737(cytoplasm);GO:0005794(Golgi apparatus);GO:0005813(centrosome);GO:0005815(microtubule organizing center);GO:0005856(cytoskeleton);GO:0007049(cell cycle);GO:0030496(midbody);GO:0043231(intracellular membrane-bounded organelle);GO:0051301(cell division);GO:0051301(cell division)	NA	NA	NA	M-phase specific PLK1 intereacting protein [Source:MGI Symbol;Acc:MGI:1913558]	1.65739	0.983534	1.23138	1.22109	1.57091	1.58235
ENSMUSG00000012443	chr19	37376403	37421859	+	Kif11	ENSMUST00000012587;ENSMUST00000236027	GO:0000166(nucleotide binding);GO:0000922(spindle pole);GO:0003777(microtubule motor activity);GO:0005524(ATP binding);GO:0005634(nucleus);GO:0005737(cytoplasm);GO:0005819(spindle);GO:0005829(cytosol);GO:0005856(cytoskeleton);GO:0005871(kinesin complex);GO:0005874(microtubule);GO:0005876(spindle microtubule);GO:0007018(microtubule-based movement);GO:0007049(cell cycle);GO:0007051(spindle organiza…	NA	K10398	NA	kinesin family member 11 [Source:MGI Symbol;Acc:MGI:1098231]	1.29384	1.02387	1.04153	0.995916	1.02391	1.14306
ENSMUSG00000012640	chr7	43296197	43313294	-	Zfp715	ENSMUST00000012796;ENSMUST00000048015;ENSMUST00000107986;ENSMUST00000145622;ENSMUST00000139061;ENSMUST00000151659;ENSMUST00000135130	GO:0000122(negative regulation of transcription by RNA polymerase II);GO:0000977(RNA polymerase II regulatory region sequence-specific DNA binding);GO:0001227(DNA-binding transcription repressor activity, RNA polymerase II-specific);GO:0001228(DNA-binding transcription activator activity, RNA polymerase II-specific);GO:0003676(nucleic acid binding);GO:0005622(intracellular);GO:0005654(nucleoplasm…	05168(Herpes simplex virus 1 infection);05168(Herpes simplex virus 1 infection)	K09228	NA	zinc finger protein 715 [Source:MGI Symbol;Acc:MGI:1917180]	5.46718	5.0723	4.52085	5.09832	5.41127	5.09996
ENSMUSG00000012705	chr8	3655770	3660110	+	Retn	ENSMUST00000169234	GO:0005179(hormone activity);GO:0005576(extracellular region);GO:0005615(extracellular space);GO:0005634(nucleus);GO:0010469(regulation of signaling receptor activity);GO:0010714(positive regulation of collagen metabolic process);GO:0014911(positive regulation of smooth muscle cell migration);GO:0032868(response to insulin);GO:0045444(fat cell differentiation);GO:0048661(positive regulation of sm…	NA	K13438	NA	resistin [Source:MGI Symbol;Acc:MGI:1888506]	0.0625736	0	0.0534241	0.0538843	0.0209564	0.0369594
ENSMUSG00000013033	chr8	83900105	83941954	+	Adgrl1	ENSMUST00000141158;ENSMUST00000124355;ENSMUST00000152978;ENSMUST00000131717	GO:0004888(transmembrane signaling receptor activity);GO:0004930(G protein-coupled receptor activity);GO:0005886(plasma membrane);GO:0005887(integral component of plasma membrane);GO:0007157(heterophilic cell-cell adhesion via plasma membrane cell adhesion molecules);GO:0007165(signal transduction);GO:0007166(cell surface receptor signaling pathway);GO:0007186(G protein-coupled receptor signaling…	NA	K04592	NA	adhesion G protein-coupled receptor L1 [Source:MGI Symbol;Acc:MGI:1929461]	0.0812168	0.021306	0.0535705	0.0540001	0.033892	0.0350591
ENSMUSG00000013076	chr9	14541966	14643529	-	Amotl1	ENSMUST00000013220;ENSMUST00000160770;ENSMUST00000161171;ENSMUST00000162901	GO:0001525(angiogenesis);GO:0003365(establishment of cell polarity involved in ameboidal cell migration);GO:0005515(protein binding);GO:0005923(bicellular tight junction);GO:0008180(COP9 signalosome);GO:0016055(Wnt signaling pathway);GO:0016324(apical plasma membrane);GO:0030027(lamellipodium);GO:0030036(actin cytoskeleton organization);GO:0030054(cell junction);GO:0030334(regulation of cell migr…	04530(Tight junction);04530(Tight junction)	K06104	NA	angiomotin-like 1 [Source:MGI Symbol;Acc:MGI:1922973]	3.02953	3.02941	3.09931	3.24482	2.99323	2.98723
ENSMUSG00000013083	chr7	30698926	30700536	+	2200002J24Rik	ENSMUST00000013227	GO:0016020(membrane);GO:0016021(integral component of membrane)	NA	NA	NA	RIKEN cDNA 2200002J24 gene [Source:MGI Symbol;Acc:MGI:1916397]	0.0863194	0	0	0	0	0
ENSMUSG00000013091	chr7	4782937	4784341	+	Tmem190	ENSMUST00000013235;ENSMUST00000206395	GO:0002079(inner acrosomal membrane);GO:0002244(hematopoietic progenitor cell differentiation);GO:0016020(membrane);GO:0016021(integral component of membrane);GO:0043621(protein self-association);GO:0043621(protein self-association)	NA	NA	NA	transmembrane protein 190 [Source:MGI Symbol;Acc:MGI:1925302]	0.0608313	0	0.0326729	0	0.0482962	0
ENSMUSG00000013150	chr8	105713854	105758664	-	Gfod2	ENSMUST00000013294;ENSMUST00000155038	GO:0005576(extracellular region);GO:0016491(oxidoreductase activity);GO:0030198(extracellular matrix organization);GO:0031012(extracellular matrix);GO:0055114(oxidation-reduction process);GO:0055114(oxidation-reduction process)	NA	NA	NA	glucose-fructose oxidoreductase domain containing 2 [Source:MGI Symbol;Acc:MGI:1917825]	0.182102	0.27144	0.151848	0.225782	0.232508	0.207598
ENSMUSG00000013155	chr8	105703651	105708145	-	Enkd1	ENSMUST00000212162;ENSMUST00000212716;ENSMUST00000212061;ENSMUST00000013299	GO:0003674(molecular_function);GO:0005881(cytoplasmic microtubule);GO:0008150(biological_process);GO:0015630(microtubule cytoskeleton);GO:0015630(microtubule cytoskeleton)	NA	NA	NA	enkurin domain containing 1 [Source:MGI Symbol;Acc:MGI:2142593]	0.807111	0.683156	0.795949	0.796206	0.85481	0.803022
ENSMUSG00000013158	chr8	105707655	105710246	+	4933405L10Rik	ENSMUST00000212144;ENSMUST00000013302;ENSMUST00000211852	GO:0003674(molecular_function);GO:0005575(cellular_component);GO:0008150(biological_process);GO:0008150(biological_process)	NA	NA	NA	RIKEN cDNA 4933405L10 gene [Source:MGI Symbol;Acc:MGI:1918296]	0	0.057418	0	0	0	0
ENSMUSG00000013275	chr1	131827493	131848865	+	Slc41a1	ENSMUST00000132585;ENSMUST00000086559;ENSMUST00000146360	GO:0005886(plasma membrane);GO:0006811(ion transport);GO:0006812(cation transport);GO:0008324(cation transmembrane transporter activity);GO:0010961(cellular magnesium ion homeostasis);GO:0015095(magnesium ion transmembrane transporter activity);GO:0015693(magnesium ion transport);GO:0016020(membrane);GO:0016021(integral component of membrane);GO:0016323(basolateral plasma membrane);GO:0022857(tra…	NA	K15122	NA	solute carrier family 41, member 1 [Source:MGI Symbol;Acc:MGI:2444823]	2.41185	2.38521	2.3354	2.39191	2.2629	2.26863
ENSMUSG00000013353	chr7	43492044	43505938	-	4931406B18Rik	ENSMUST00000013497;ENSMUST00000168213;ENSMUST00000191516	GO:0003674(molecular_function);GO:0005575(cellular_component);GO:0008150(biological_process);GO:0016020(membrane);GO:0016021(integral component of membrane);GO:0016021(integral component of membrane)	NA	NA	NA	RIKEN cDNA 4931406B18 gene [Source:MGI Symbol;Acc:MGI:1921304]	0	0.00736865	0.0240964	0	0.0107446	0
ENSMUSG00000013367	chr7	43472904	43490075	-	Iglon5	ENSMUST00000107974	GO:0003674(molecular_function);GO:0005576(extracellular region)	NA	K06773	NA	IgLON family member 5 [Source:MGI Symbol;Acc:MGI:2686277]	1.7573	1.85015	2.22931	2.06321	2.26361	2.0886
ENSMUSG00000013483	chr11	119307768	119345375	+	Card14	ENSMUST00000106250;ENSMUST00000053245;ENSMUST00000151052	GO:0001934(positive regulation of protein phosphorylation);GO:0005515(protein binding);GO:0005737(cytoplasm);GO:0006915(apoptotic process);GO:0033209(tumor necrosis factor-mediated signaling pathway);GO:0042981(regulation of apoptotic process);GO:0043066(negative regulation of apoptotic process);GO:0050700(CARD domain binding);GO:0051092(positive regulation of NF-kappaB transcription factor activ…	04064(NF-kappa B signaling pathway);04064(NF-kappa B signaling pathway)	K20913	NA	caspase recruitment domain family, member 14 [Source:MGI Symbol;Acc:MGI:2386258]	0.361076	0.553051	0.372172	0.451093	0.522075	0.440384
ENSMUSG00000013523	chr2	170346991	170427845	-	Bcas1	ENSMUST00000154650;ENSMUST00000109152;ENSMUST00000156657	GO:0005737(cytoplasm);GO:0005829(cytosol);GO:0014069(postsynaptic density);GO:0042552(myelination);GO:0042803(protein homodimerization activity);GO:0042803(protein homodimerization activity)	NA	NA	NA	breast carcinoma amplified sequence 1 [Source:MGI Symbol;Acc:MGI:1924210]	0.0281711	0.0154161	0.012016	0.041328	0.0320654	0.0309477
ENSMUSG00000013562	chr17	31557126	31559110	+	4833413E03Rik	ENSMUST00000162059;ENSMUST00000160270	NA	NA	NA	NA	RIKEN cDNA 4833413E03 gene [Source:MGI Symbol;Acc:MGI:1925354]	0.0646573	0.0264911	0	0.0379217	0.196543	0.136574
ENSMUSG00000013584	chr9	71215789	71296243	+	Aldh1a2	ENSMUST00000034723	GO:0001523(retinoid metabolic process);GO:0001568(blood vessel development);GO:0001758(retinal dehydrogenase activity);GO:0001822(kidney development);GO:0001889(liver development);GO:0001936(regulation of endothelial cell proliferation);GO:0001947(heart looping);GO:0002138(retinoic acid biosynthetic process);GO:0003007(heart morphogenesis);GO:0004028(3-chloroallyl aldehyde dehydrogenase activity)…	00830(Retinol metabolism)	K07249	EC:1.2.1.36	aldehyde dehydrogenase family 1, subfamily A2 [Source:MGI Symbol;Acc:MGI:107928]	0.070459	0.06251	0.119196	0.033273	0.043432	0.079308
ENSMUSG00000013611	chr15	36504062	36555573	-	Snx31	ENSMUST00000013755	GO:0005515(protein binding);GO:0005769(early endosome);GO:0006886(intracellular protein transport);GO:0015031(protein transport);GO:0032991(protein-containing complex);GO:0035091(phosphatidylinositol binding);GO:1990126(retrograde transport, endosome to plasma membrane)	NA	K17937	NA	sorting nexin 31 [Source:MGI Symbol;Acc:MGI:1913946]	0	0	0	0	0	0
ENSMUSG00000013646	chr11	58330724	58347728	+	Sh3bp5l	ENSMUST00000116376;ENSMUST00000073128;ENSMUST00000149701;ENSMUST00000154278	GO:0004860(protein kinase inhibitor activity);GO:0005085(guanyl-nucleotide exchange factor activity);GO:0005737(cytoplasm);GO:0017112(Rab guanyl-nucleotide exchange factor activity);GO:0035556(intracellular signal transduction);GO:0061099(negative regulation of protein tyrosine kinase activity);GO:0061099(negative regulation of protein tyrosine kinase activity)	NA	NA	NA	SH3 binding domain protein 5 like [Source:MGI Symbol;Acc:MGI:1933124]	1.67531	2.03638	2.22864	2.05905	2.03419	1.93128
ENSMUSG00000013833	chr10	79894708	79908921	-	Med16	ENSMUST00000105378;ENSMUST00000165684;ENSMUST00000170375;ENSMUST00000163125;ENSMUST00000166964;ENSMUST00000170409	GO:0003712(transcription coregulator activity);GO:0003824(catalytic activity);GO:0005515(protein binding);GO:0005634(nucleus);GO:0006367(transcription initiation from RNA polymerase II promoter);GO:0016592(mediator complex);GO:0030375(thyroid hormone receptor coactivator activity);GO:0045893(positive regulation of transcription, DNA-templated);GO:0046966(thyroid hormone receptor binding);GO:00469…	04919(Thyroid hormone signaling pathway);04919(Thyroid hormone signaling pathway)	K15159	NA	mediator complex subunit 16 [Source:MGI Symbol;Acc:MGI:2158394]	3.7376	3.42762	3.13202	2.88083	2.91116	3.0995
ENSMUSG00000013878	chr8	26119368	26151790	+	Rnf170	ENSMUST00000014022;ENSMUST00000209300;ENSMUST00000124757;ENSMUST00000153528;ENSMUST00000209707;ENSMUST00000110575;ENSMUST00000110579;ENSMUST00000140819;ENSMUST00000110573;ENSMUST00000124867	GO:0003674(molecular_function);GO:0005575(cellular_component);GO:0005783(endoplasmic reticulum);GO:0005789(endoplasmic reticulum membrane);GO:0008150(biological_process);GO:0016020(membrane);GO:0016021(integral component of membrane);GO:0016567(protein ubiquitination);GO:0016740(transferase activity);GO:0046872(metal ion binding);GO:0061630(ubiquitin protein ligase activity);GO:0061630(ubiquitin …	NA	K15707	EC:2.3.2.27	ring finger protein 170 [Source:MGI Symbol;Acc:MGI:1924983]	0.808345	0.485732	0.712007	0.537866	0.678446	0.521038
ENSMUSG00000013921	chr7	30291728	30308367	+	Clip3	ENSMUST00000145253;ENSMUST00000150892;ENSMUST00000014065;ENSMUST00000144508;ENSMUST00000125935	GO:0001934(positive regulation of protein phosphorylation);GO:0005515(protein binding);GO:0005737(cytoplasm);GO:0005794(Golgi apparatus);GO:0005795(Golgi stack);GO:0005802(trans-Golgi network);GO:0005886(plasma membrane);GO:0008017(microtubule binding);GO:0010828(positive regulation of glucose transmembrane transport);GO:0016020(membrane);GO:0018230(peptidyl-L-cysteine S-palmitoylation);GO:003111…	NA	K10423	NA	CAP-GLY domain containing linker protein 3 [Source:MGI Symbol;Acc:MGI:1923936]	0.0676124	0.110186	0.14765	0.0365977	0.137074	0.105776
ENSMUSG00000013928	chr7	30280094	30290237	+	Thap8	ENSMUST00000108187;ENSMUST00000208866	GO:0003674(molecular_function);GO:0005575(cellular_component);GO:0008150(biological_process);GO:0008150(biological_process)	NA	NA	NA	THAP domain containing 8 [Source:MGI Symbol;Acc:MGI:1922879]	0.0212648	0.0477733	0.036774	0.0214091	0.0342625	0.0249939
ENSMUSG00000013936	chr5	122100951	122113472	+	Myl2	ENSMUST00000111750	GO:0002026(regulation of the force of heart contraction);GO:0003007(heart morphogenesis);GO:0003785(actin monomer binding);GO:0005509(calcium ion binding);GO:0005737(cytoplasm);GO:0005856(cytoskeleton);GO:0007507(heart development);GO:0009791(post-embryonic development);GO:0015629(actin cytoskeleton);GO:0016459(myosin complex);GO:0030016(myofibril);GO:0030308(negative regulation of cell growth);G…	04260(Cardiac muscle contraction);04261(Adrenergic signaling in cardiomyocytes);04371(Apelin signaling pathway);04510(Focal adhesion);04530(Tight junction);04670(Leukocyte transendothelial migration);04810(Regulation of actin cytoskeleton);05410(Hypertrophic cardiomyopathy (HCM));05414(Dilated cardiomyopathy (DCM))	K10351	NA	myosin, light polypeptide 2, regulatory, cardiac, slow [Source:MGI Symbol;Acc:MGI:97272]	0	0	0	0	0	0
ENSMUSG00000014039	chr16	97791467	97851850	-	Prdm15	ENSMUST00000095849;ENSMUST00000121584;ENSMUST00000142295;ENSMUST00000131951;ENSMUST00000136529;ENSMUST00000126916;ENSMUST00000231599;ENSMUST00000128917;ENSMUST00000129331;ENSMUST00000119200;ENSMUST00000135505	GO:0000977(RNA polymerase II regulatory region sequence-specific DNA binding);GO:0000978(RNA polymerase II proximal promoter sequence-specific DNA binding);GO:0003676(nucleic acid binding);GO:0003677(DNA binding);GO:0003700(DNA-binding transcription factor activity);GO:0005515(protein binding);GO:0005634(nucleus);GO:0005654(nucleoplasm);GO:0007275(multicellular organism development);GO:0008168(me…	NA	NA	NA	PR domain containing 15 [Source:MGI Symbol;Acc:MGI:1930121]	0.394411	0.533611	0.382899	0.399177	0.481037	0.484384
ENSMUSG00000014074	chr16	32277459	32300906	+	Rnf168	ENSMUST00000155649;ENSMUST00000014218;ENSMUST00000171474	GO:0000151(ubiquitin ligase complex);GO:0003682(chromatin binding);GO:0004842(ubiquitin-protein transferase activity);GO:0005634(nucleus);GO:0005654(nucleoplasm);GO:0005829(cytosol);GO:0006281(DNA repair);GO:0006302(double-strand break repair);GO:0006325(chromatin organization);GO:0006511(ubiquitin-dependent protein catabolic process);GO:0006974(cellular response to DNA damage stimulus);GO:001021…	NA	K20779	EC:2.3.2.31	ring finger protein 168 [Source:MGI Symbol;Acc:MGI:1917488]	3.02882	3.47782	3.40273	3.38508	3.10607	3.19223
ENSMUSG00000014158	chr5	114622152	114658421	-	Trpv4	ENSMUST00000071968;ENSMUST00000112225;ENSMUST00000133019;ENSMUST00000112222;ENSMUST00000141828	GO:0000122(negative regulation of transcription by RNA polymerase II);GO:0000166(nucleotide binding);GO:0002024(diet induced thermogenesis);GO:0003779(actin binding);GO:0005034(osmosensor activity);GO:0005080(protein kinase C binding);GO:0005216(ion channel activity);GO:0005261(cation channel activity);GO:0005262(calcium channel activity);GO:0005515(protein binding);GO:0005516(calmodulin binding)…	04218(Cellular senescence);04750(Inflammatory mediator regulation of TRP channels);05418(Fluid shear stress and atherosclerosis);05418(Fluid shear stress and atherosclerosis)	K04973	NA	transient receptor potential cation channel, subfamily V, member 4 [Source:MGI Symbol;Acc:MGI:1926945]	0.603972	0.54536	0.699407	0.557585	0.725506	0.504466
ENSMUSG00000014164	chr13	58000228	58113592	-	Klhl3	ENSMUST00000091583;ENSMUST00000160860	GO:0003779(actin binding);GO:0003824(catalytic activity);GO:0005515(protein binding);GO:0005737(cytoplasm);GO:0005829(cytosol);GO:0005856(cytoskeleton);GO:0006511(ubiquitin-dependent protein catabolic process);GO:0016567(protein ubiquitination);GO:0031463(Cul3-RING ubiquitin ligase complex);GO:0050801(ion homeostasis);GO:0070294(renal sodium ion absorption);GO:0070936(protein K48-linked ubiquitin…	NA	K10443	NA	kelch-like 3 [Source:MGI Symbol;Acc:MGI:2445185]	0.1361	0.187287	0.234624	0.173085	0.204378	0.157321
ENSMUSG00000014329	chr10	70922832	71159700	-	Bicc1	ENSMUST00000143791	GO:0003676(nucleic acid binding);GO:0003723(RNA binding);GO:0005515(protein binding);GO:0005737(cytoplasm);GO:0007275(multicellular organism development);GO:0007368(determination of left/right symmetry);GO:0007507(heart development);GO:0090090(negative regulation of canonical Wnt signaling pathway)	NA	K18756	NA	BicC family RNA binding protein 1 [Source:MGI Symbol;Acc:MGI:1933388]	0.0568886	0.0383557	0.0654355	0.0277827	0.0800687	0.0517262
ENSMUSG00000014426	chr17	12227621	12318796	-	Map3k4	ENSMUST00000233755;ENSMUST00000089058;ENSMUST00000233716;ENSMUST00000232931;ENSMUST00000233002;ENSMUST00000233683	GO:0000165(MAPK cascade);GO:0000166(nucleotide binding);GO:0000186(activation of MAPKK activity);GO:0001890(placenta development);GO:0004672(protein kinase activity);GO:0004674(protein serine/threonine kinase activity);GO:0004709(MAP kinase kinase kinase activity);GO:0005515(protein binding);GO:0005524(ATP binding);GO:0005737(cytoplasm);GO:0006468(protein phosphorylation);GO:0010225(response to U…	04010(MAPK signaling pathway);04912(GnRH signaling pathway);04912(GnRH signaling pathway)	K04428	EC:2.7.11.25	mitogen-activated protein kinase kinase kinase 4 [Source:MGI Symbol;Acc:MGI:1346875]	1.59704	1.47994	1.43408	1.50127	1.31273	1.45033
ENSMUSG00000014543	chr6	129831154	129876672	-	Klra17	ENSMUST00000014687;ENSMUST00000122219	GO:0016020(membrane);GO:0016021(integral component of membrane);GO:0030246(carbohydrate binding);GO:0042288(MHC class I protein binding);GO:0042288(MHC class I protein binding)	NA	NA	NA	killer cell lectin-like receptor, subfamily A, member 17 [Source:MGI Symbol;Acc:MGI:2180674]	0.477405	0.904417	0.713047	0.627005	1.06143	0.883
ENSMUSG00000014551	chr6	92169525	92184033	-	Mrps25	ENSMUST00000140438;ENSMUST00000014695;ENSMUST00000134132	GO:0003735(structural constituent of ribosome);GO:0005739(mitochondrion);GO:0005763(mitochondrial small ribosomal subunit);GO:0005840(ribosome);GO:0032543(mitochondrial translation);GO:0032543(mitochondrial translation)	NA	K17404	NA	mitochondrial ribosomal protein S25 [Source:MGI Symbol;Acc:MGI:1928140]	4.25993	4.21893	4.64641	3.69504	4.4666	4.86175
ENSMUSG00000014609	chr11	70614883	70619216	-	Chrne	ENSMUST00000102556;ENSMUST00000014753;ENSMUST00000135920;ENSMUST00000134836	GO:0003009(skeletal muscle contraction);GO:0004888(transmembrane signaling receptor activity);GO:0005216(ion channel activity);GO:0005230(extracellular ligand-gated ion channel activity);GO:0005886(plasma membrane);GO:0005887(integral component of plasma membrane);GO:0005892(acetylcholine-gated channel complex);GO:0006811(ion transport);GO:0006812(cation transport);GO:0007165(signal transduction)…	04080(Neuroactive ligand-receptor interaction);04080(Neuroactive ligand-receptor interaction)	K04817	NA	cholinergic receptor, nicotinic, epsilon polypeptide [Source:MGI Symbol;Acc:MGI:87894]	0	0	0.10346	0.0484505	0.0580738	0.0361797
ENSMUSG00000014633	chr8	116888685	116921455	-	Cmc2	ENSMUST00000155260;ENSMUST00000148235;ENSMUST00000131616;ENSMUST00000150128;ENSMUST00000078589;ENSMUST00000134356	GO:0003674(molecular_function);GO:0005739(mitochondrion);GO:0008150(biological_process);GO:0008150(biological_process)	NA	K18172	NA	COX assembly mitochondrial protein 2 [Source:MGI Symbol;Acc:MGI:1913781]	1.14722	1.26584	1.34742	2.34633	1.67444	1.64847
ENSMUSG00000014686	chr7	19852097	19861299	-	Ceacam16	ENSMUST00000014830	GO:0005515(protein binding);GO:0005576(extracellular region);GO:0005615(extracellular space);GO:0007605(sensory perception of sound);GO:0032426(stereocilium tip);GO:0042802(identical protein binding)	NA	K06499	NA	carcinoembryonic antigen-related cell adhesion molecule 16 [Source:MGI Symbol;Acc:MGI:2685615]	3.64172	3.21343	3.38012	3.80978	2.34235	3.24582
ENSMUSG00000014704	chr6	52162417	52164831	-	Hoxa2	ENSMUST00000014848	GO:0000122(negative regulation of transcription by RNA polymerase II);GO:0000978(RNA polymerase II proximal promoter sequence-specific DNA binding);GO:0001227(DNA-binding transcription repressor activity, RNA polymerase II-specific);GO:0001709(cell fate determination);GO:0002076(osteoblast development);GO:0003677(DNA binding);GO:0003700(DNA-binding transcription factor activity);GO:0005634(nucleu…	NA	K09302	NA	homeobox A2 [Source:MGI Symbol;Acc:MGI:96174]	0	0	0	0.029333	0	0
ENSMUSG00000014747	chr6	83762644	83768326	+	Ankrd53	ENSMUST00000014891	GO:0000922(spindle pole);GO:0003674(molecular_function);GO:0005515(protein binding);GO:0005737(cytoplasm);GO:0005819(spindle);GO:0005856(cytoskeleton);GO:0007049(cell cycle);GO:0007080(mitotic metaphase plate congression);GO:0031116(positive regulation of microtubule polymerization);GO:0051301(cell division);GO:0060236(regulation of mitotic spindle organization);GO:1902412(regulation of mitotic c…	NA	K21441	NA	ankyrin repeat domain 53 [Source:MGI Symbol;Acc:MGI:1922555]	0.017579	0	0.011603	0	0.057104	0.031238
ENSMUSG00000014763	chr17	15396202	15433583	+	Fam120b	ENSMUST00000055352;ENSMUST00000231274;ENSMUST00000231318	GO:0005515(protein binding);GO:0005634(nucleus);GO:0005654(nucleoplasm);GO:0030154(cell differentiation);GO:0035357(peroxisome proliferator activated receptor signaling pathway);GO:0045444(fat cell differentiation);GO:0045444(fat cell differentiation)	NA	NA	NA	family with sequence similarity 120, member B [Source:MGI Symbol;Acc:MGI:1914794]	3.38993	2.93911	3.47482	2.96653	3.04975	3.03784
ENSMUSG00000014773	chr17	15367354	15376872	-	Dll1	ENSMUST00000014917;ENSMUST00000140784;ENSMUST00000129395	GO:0001701(in utero embryonic development);GO:0001756(somitogenesis);GO:0001757(somite specification);GO:0001947(heart looping);GO:0002315(marginal zone B cell differentiation);GO:0003323(type B pancreatic cell development);GO:0005112(Notch binding);GO:0005509(calcium ion binding);GO:0005515(protein binding);GO:0005634(nucleus);GO:0005886(plasma membrane);GO:0005912(adherens junction);GO:0007154(…	01522(Endocrine resistance);04330(Notch signaling pathway);04658(Th1 and Th2 cell differentiation);05200(Pathways in cancer);05224(Breast cancer);05224(Breast cancer)	K06051	NA	delta like canonical Notch ligand 1 [Source:MGI Symbol;Acc:MGI:104659]	0.0650718	0.117189	0.0444468	0.134656	0.114713	0.0962576
ENSMUSG00000014776	chr8	105276140	105281939	+	Nol3	ENSMUST00000014920	GO:0001666(response to hypoxia);GO:0001974(blood vessel remodeling);GO:0002931(response to ischemia);GO:0005102(signaling receptor binding);GO:0005123(death receptor binding);GO:0005509(calcium ion binding);GO:0005515(protein binding);GO:0005623(cell);GO:0005730(nucleolus);GO:0005737(cytoplasm);GO:0005739(mitochondrion);GO:0006376(mRNA splice site selection);GO:0006397(mRNA processing);GO:0006915…	NA	NA	NA	nucleolar protein 3 (apoptosis repressor with CARD domain) [Source:MGI Symbol;Acc:MGI:1925938]	0.913671	0.971601	0.876971	1.16286	1.49857	1.16199
ENSMUSG00000014782	chr8	105373274	105382855	+	Plekhg4	ENSMUST00000160650;ENSMUST00000214056;ENSMUST00000159286;ENSMUST00000014927	GO:0003674(molecular_function);GO:0005089(Rho guanyl-nucleotide exchange factor activity);GO:0005575(cellular_component);GO:0035023(regulation of Rho protein signal transduction);GO:0090630(activation of GTPase activity);GO:0090630(activation of GTPase activity)	NA	NA	NA	pleckstrin homology domain containing, family G (with RhoGef domain) member 4 [Source:MGI Symbol;Acc:MGI:2142544]	0.0366395	0.0832895	0.0414029	0.0522304	0.0868208	0.0455349
ENSMUSG00000014786	chr8	105348843	105369881	+	Slc9a5	ENSMUST00000073149;ENSMUST00000212772	GO:0005886(plasma membrane);GO:0006811(ion transport);GO:0006812(cation transport);GO:0006814(sodium ion transport);GO:0006885(regulation of pH);GO:0015297(antiporter activity);GO:0015299(solute:proton antiporter activity);GO:0015385(sodium:proton antiporter activity);GO:0015386(potassium:proton antiporter activity);GO:0016020(membrane);GO:0016021(integral component of membrane);GO:0051453(regula…	NA	K14723	NA	solute carrier family 9 (sodium/hydrogen exchanger), member 5 [Source:MGI Symbol;Acc:MGI:2685542]	0.631013	0.733957	0.649959	0.529608	0.750078	0.618254
ENSMUSG00000014791	chr8	105305601	105310760	+	Elmo3	ENSMUST00000212046;ENSMUST00000109375;ENSMUST00000212033;ENSMUST00000212345;ENSMUST00000212655	GO:0005515(protein binding);GO:0005575(cellular_component);GO:0005737(cytoplasm);GO:0006909(phagocytosis);GO:0006915(apoptotic process);GO:0008150(biological_process);GO:0016477(cell migration);GO:0017124(SH3 domain binding);GO:0017124(SH3 domain binding)	05100(Bacterial invasion of epithelial cells);05100(Bacterial invasion of epithelial cells)	K19241	NA	engulfment and cell motility 3 [Source:MGI Symbol;Acc:MGI:2679007]	0.347994	0.393473	0.398458	0.45516	0.412951	0.305511
ENSMUSG00000014813	chr14	69029238	69041804	+	Stc1	ENSMUST00000014957	GO:0001503(ossification);GO:0001886(endothelial cell morphogenesis);GO:0003421(growth plate cartilage axis specification);GO:0005179(hormone activity);GO:0005576(extracellular region);GO:0005615(extracellular space);GO:0005634(nucleus);GO:0005737(cytoplasm);GO:0006874(cellular calcium ion homeostasis);GO:0007566(embryo implantation);GO:0010469(regulation of signaling receptor activity);GO:0010596…	NA	NA	NA	stanniocalcin 1 [Source:MGI Symbol;Acc:MGI:109131]	0	0	0	0.024811	0	0
ENSMUSG00000014837	chr8	105280409	105289864	-	4931428F04Rik	ENSMUST00000212922;ENSMUST00000014981;ENSMUST00000171788;ENSMUST00000212219;ENSMUST00000212529	GO:0003674(molecular_function);GO:0005575(cellular_component);GO:0008150(biological_process);GO:0008150(biological_process)	NA	NA	NA	RIKEN cDNA 4931428F04 gene [Source:MGI Symbol;Acc:MGI:1921606]	0.391389	0.330837	0.453392	0.172997	0.288218	0.430773
ENSMUSG00000014846	chr8	105467493	105471526	-	Tppp3	ENSMUST00000014990;ENSMUST00000177126;ENSMUST00000176419	GO:0001578(microtubule bundle formation);GO:0005737(cytoplasm);GO:0005856(cytoskeleton);GO:0005874(microtubule);GO:0015631(tubulin binding);GO:0032273(positive regulation of protein polymerization);GO:0046785(microtubule polymerization);GO:0048471(perinuclear region of cytoplasm);GO:0097427(microtubule bundle);GO:0097427(microtubule bundle)	NA	NA	NA	tubulin polymerization-promoting protein family member 3 [Source:MGI Symbol;Acc:MGI:1915221]	0.306608	0.287885	0.339813	0.195615	0.227128	0.322583
ENSMUSG00000014850	chr13	92211872	92355003	-	Msh3	ENSMUST00000185852;ENSMUST00000191304;ENSMUST00000191550;ENSMUST00000186392;ENSMUST00000022220;ENSMUST00000190462;ENSMUST00000191509;ENSMUST00000189376;ENSMUST00000187831;ENSMUST00000186878;ENSMUST00000190393;ENSMUST00000187424	GO:0003697(single-stranded DNA binding);GO:0005524(ATP binding);GO:0005634(nucleus);GO:0006281(DNA repair);GO:0006298(mismatch repair);GO:0019899(enzyme binding);GO:0030983(mismatched DNA binding);GO:0032139(dinucleotide insertion or deletion binding);GO:0032142(single guanine insertion binding);GO:0032181(dinucleotide repeat insertion binding);GO:0032302(MutSbeta complex);GO:0043570(maintenance …	01524(Platinum drug resistance);03430(Mismatch repair);05200(Pathways in cancer);05210(Colorectal cancer);05210(Colorectal cancer)	K08736	NA	mutS homolog 3 [Source:MGI Symbol;Acc:MGI:109519]	0.614529	0.605086	0.55647	0.525394	0.508828	0.568062
ENSMUSG00000014852	chr2	26973416	27009628	+	Adamts13	ENSMUST00000014996;ENSMUST00000102891	GO:0004175(endopeptidase activity);GO:0004222(metalloendopeptidase activity);GO:0005576(extracellular region);GO:0005615(extracellular space);GO:0006508(proteolysis);GO:0007596(blood coagulation);GO:0007599(hemostasis);GO:0008233(peptidase activity);GO:0008237(metallopeptidase activity);GO:0009636(response to toxic substance);GO:0014075(response to amine);GO:0016787(hydrolase activity);GO:0034341…	NA	K08627	EC:3.4.24.87	a disintegrin-like and metallopeptidase (reprolysin type) with thrombospondin type 1 motif, 13 [Source:MGI Symbol;Acc:MGI:2685556]	0.0336097	0.0233396	0	0.0105719	0.0556744	0.00818125
ENSMUSG00000014907	chr8	66860217	66890564	+	Naf1	ENSMUST00000118009;ENSMUST00000212916	GO:0000493(box H/ACA snoRNP assembly);GO:0001522(pseudouridine synthesis);GO:0003723(RNA binding);GO:0005634(nucleus);GO:0005732(small nucleolar ribonucleoprotein complex);GO:0042254(ribosome biogenesis);GO:0051973(positive regulation of telomerase activity);GO:0070034(telomerase RNA binding);GO:0090669(telomerase RNA stabilization);GO:1904358(positive regulation of telomere maintenance via telom…	NA	K14763	NA	nuclear assembly factor 1 ribonucleoprotein [Source:MGI Symbol;Acc:MGI:2682306]	1.2978	1.48886	1.44366	1.18632	1.45158	1.65255
ENSMUSG00000014980	chr1	152370735	152386688	-	Tsen15	ENSMUST00000015124;ENSMUST00000161717;ENSMUST00000159270;ENSMUST00000159717;ENSMUST00000163027;ENSMUST00000188105	GO:0000213(tRNA-intron endonuclease activity);GO:0003676(nucleic acid binding);GO:0004518(nuclease activity);GO:0006388(tRNA splicing, via endonucleolytic cleavage and ligation);GO:0090305(nucleic acid phosphodiester bond hydrolysis);GO:0090501(RNA phosphodiester bond hydrolysis);GO:0090502(RNA phosphodiester bond hydrolysis, endonucleolytic);GO:0090502(RNA phosphodiester bond hydrolysis, endonuc…	NA	NA	NA	tRNA splicing endonuclease subunit 15 [Source:MGI Symbol;Acc:MGI:1913887]	1.40176	1.17368	1.45853	1.23214	1.18647	1.3734
ENSMUSG00000015001	chr15	65876053	65912254	-	Oc90	ENSMUST00000079776	GO:0004623(phospholipase A2 activity);GO:0005198(structural molecule activity);GO:0005509(calcium ion binding);GO:0005515(protein binding);GO:0005576(extracellular region);GO:0006629(lipid metabolic process);GO:0006644(phospholipid metabolic process);GO:0016042(lipid catabolic process);GO:0016787(hydrolase activity);GO:0031012(extracellular matrix);GO:0045299(otolith mineralization);GO:0046872(me…	NA	NA	NA	otoconin 90 [Source:MGI Symbol;Acc:MGI:1313269]	0	0	0	0	0	0
ENSMUSG00000015053	chr6	88193891	88207032	+	Gata2	ENSMUST00000015197;ENSMUST00000205151;ENSMUST00000203579	GO:0000122(negative regulation of transcription by RNA polymerase II);GO:0000978(RNA polymerase II proximal promoter sequence-specific DNA binding);GO:0000980(RNA polymerase II distal enhancer sequence-specific DNA binding);GO:0000981(DNA-binding transcription factor activity, RNA polymerase II-specific);GO:0001158(enhancer sequence-specific DNA binding);GO:0001228(DNA-binding transcription activ…	NA	K17894	NA	GATA binding protein 2 [Source:MGI Symbol;Acc:MGI:95662]	0.0197009	0.0364719	0.0602053	0.0465168	0.0264281	0.0225215
ENSMUSG00000015085	chr2	25395874	25401321	+	Entpd2	ENSMUST00000028328;ENSMUST00000148859;ENSMUST00000140590	GO:0000166(nucleotide binding);GO:0005515(protein binding);GO:0005524(ATP binding);GO:0005604(basement membrane);GO:0005886(plasma membrane);GO:0007186(G protein-coupled receptor signaling pathway);GO:0009181(purine ribonucleoside diphosphate catabolic process);GO:0009986(cell surface);GO:0016020(membrane);GO:0016021(integral component of membrane);GO:0016787(hydrolase activity);GO:0016887(ATPase…	00230(Purine metabolism);04742(Taste transduction);04742(Taste transduction)	K01509	EC:3.6.1.3	ectonucleoside triphosphate diphosphohydrolase 2 [Source:MGI Symbol;Acc:MGI:1096863]	0.154424	0.107936	0.142154	0.0978694	0.142208	0.264444
ENSMUSG00000015090	chr2	25466709	25469842	-	Ptgds	ENSMUST00000015234;ENSMUST00000114251;ENSMUST00000144016	GO:0001516(prostaglandin biosynthetic process);GO:0004667(prostaglandin-D synthase activity);GO:0005501(retinoid binding);GO:0005504(fatty acid binding);GO:0005576(extracellular region);GO:0005615(extracellular space);GO:0005634(nucleus);GO:0005737(cytoplasm);GO:0005783(endoplasmic reticulum);GO:0005791(rough endoplasmic reticulum);GO:0005794(Golgi apparatus);GO:0006629(lipid metabolic process);G…	00590(Arachidonic acid metabolism);00590(Arachidonic acid metabolism)	NA	NA	prostaglandin D2 synthase (brain) [Source:MGI Symbol;Acc:MGI:99261]	0.0320869	0.0705829	0	0.0304544	0	0
ENSMUSG00000015093	chr2	25456838	25458776	+	Clic3	ENSMUST00000140022;ENSMUST00000114265;ENSMUST00000142006	GO:0005244(voltage-gated ion channel activity);GO:0005254(chloride channel activity);GO:0005515(protein binding);GO:0005634(nucleus);GO:0005737(cytoplasm);GO:0006811(ion transport);GO:0006821(chloride transport);GO:0016020(membrane);GO:0016021(integral component of membrane);GO:0016604(nuclear body);GO:0034220(ion transmembrane transport);GO:0034707(chloride channel complex);GO:0034765(regulation…	NA	K05023	NA	chloride intracellular channel 3 [Source:MGI Symbol;Acc:MGI:1916704]	0.0209779	0.0493064	0	0.0890206	0.0781933	0.056857
ENSMUSG00000015094	chr2	25399351	25409494	+	Npdc1	ENSMUST00000071442;ENSMUST00000144413;ENSMUST00000154809;ENSMUST00000055921;ENSMUST00000141567;ENSMUST00000141106;ENSMUST00000156824;ENSMUST00000136138;ENSMUST00000133409;ENSMUST00000131185;ENSMUST00000128144	GO:0016020(membrane);GO:0016021(integral component of membrane);GO:0016021(integral component of membrane)	NA	NA	NA	neural proliferation, differentiation and control 1 [Source:MGI Symbol;Acc:MGI:1099802]	0.904248	0.773866	0.838561	0.9183	0.818821	0.823826
ENSMUSG00000015133	chr7	66226912	66388350	-	Lrrk1	ENSMUST00000015277;ENSMUST00000137181;ENSMUST00000145954;ENSMUST00000131239;ENSMUST00000130438;ENSMUST00000154893	GO:0000166(nucleotide binding);GO:0004672(protein kinase activity);GO:0004674(protein serine/threonine kinase activity);GO:0005515(protein binding);GO:0005524(ATP binding);GO:0005525(GTP binding);GO:0005737(cytoplasm);GO:0005739(mitochondrion);GO:0005829(cytosol);GO:0006468(protein phosphorylation);GO:0016301(kinase activity);GO:0016310(phosphorylation);GO:0016740(transferase activity);GO:0036035…	NA	K08843	EC:2.7.11.1	leucine-rich repeat kinase 1 [Source:MGI Symbol;Acc:MGI:2142227]	3.9898	4.02668	3.82163	3.67314	3.8537	3.90372
ENSMUSG00000015134	chr7	66390890	66427517	-	Aldh1a3	ENSMUST00000015278;ENSMUST00000173756	GO:0001758(retinal dehydrogenase activity);GO:0002072(optic cup morphogenesis involved in camera-type eye development);GO:0002138(retinoic acid biosynthetic process);GO:0004028(3-chloroallyl aldehyde dehydrogenase activity);GO:0004029(aldehyde dehydrogenase (NAD) activity);GO:0004030(aldehyde dehydrogenase [NAD(P)+] activity);GO:0005634(nucleus);GO:0005737(cytoplasm);GO:0005829(cytosol);GO:000588…	00010(Glycolysis / Gluconeogenesis);00340(Histidine metabolism);00350(Tyrosine metabolism);00360(Phenylalanine metabolism);00410(beta-Alanine metabolism);00980(Metabolism of xenobiotics by cytochrome P450);00982(Drug metabolism - cytochrome P450);05204(Chemical carcinogenesis);05204(Chemical carcinogenesis)	K00129	EC:1.2.1.5	aldehyde dehydrogenase family 1, subfamily A3 [Source:MGI Symbol;Acc:MGI:1861722]	0	0.009326	0.0179003	0	0.0131091	0
ENSMUSG00000015189	chr6	4600839	4643355	+	Casd1	ENSMUST00000015333;ENSMUST00000153963;ENSMUST00000141359;ENSMUST00000204372	GO:0000139(Golgi membrane);GO:0005515(protein binding);GO:0005794(Golgi apparatus);GO:0005975(carbohydrate metabolic process);GO:0016020(membrane);GO:0016021(integral component of membrane);GO:0016407(acetyltransferase activity);GO:0016740(transferase activity);GO:0016746(transferase activity, transferring acyl groups);GO:0030173(integral component of Golgi membrane);GO:0047186(N-acetylneuraminat…	NA	K03377	EC:2.3.1.45	CAS1 domain containing 1 [Source:MGI Symbol;Acc:MGI:2384865]	4.37614	3.98003	4.61632	4.60696	5.18316	4.5995
ENSMUSG00000015202	chr10	7119063	7212237	-	Cnksr3	ENSMUST00000150282;ENSMUST00000015346	GO:0003674(molecular_function);GO:0005515(protein binding);GO:0005575(cellular_component);GO:0005737(cytoplasm);GO:0005886(plasma membrane);GO:0009966(regulation of signal transduction);GO:0010765(positive regulation of sodium ion transport);GO:0016020(membrane);GO:0016324(apical plasma membrane);GO:0033137(negative regulation of peptidyl-serine phosphorylation);GO:0070373(negative regulation of …	NA	NA	NA	Cnksr family member 3 [Source:MGI Symbol;Acc:MGI:2674130]	2.64932	2.58957	2.90621	2.73467	2.62688	2.7686
ENSMUSG00000015217	chrX	71555918	71560676	+	Hmgb3	ENSMUST00000072699;ENSMUST00000114582;ENSMUST00000015361;ENSMUST00000088874;ENSMUST00000123100;ENSMUST00000132145	GO:0000400(four-way junction DNA binding);GO:0000790(nuclear chromatin);GO:0002376(immune system process);GO:0003677(DNA binding);GO:0003723(RNA binding);GO:0005634(nucleus);GO:0005694(chromosome);GO:0005737(cytoplasm);GO:0006310(DNA recombination);GO:0006338(chromatin remodeling);GO:0006357(regulation of transcription by RNA polymerase II);GO:0008134(transcription factor binding);GO:0008301(DNA …	NA	K11296	NA	high mobility group box 3 [Source:MGI Symbol;Acc:MGI:1098219]	1.04897	0.913776	0.892948	1.36561	1.2327	1.37813
ENSMUSG00000015222	chr1	66175273	66442583	+	Map2	ENSMUST00000114015;ENSMUST00000114018;ENSMUST00000114013	GO:0000226(microtubule cytoskeleton organization);GO:0001578(microtubule bundle formation);GO:0002162(dystroglycan binding);GO:0003779(actin binding);GO:0005515(protein binding);GO:0005516(calmodulin binding);GO:0005519(cytoskeletal regulatory protein binding);GO:0005730(nucleolus);GO:0005737(cytoplasm);GO:0005790(smooth endoplasmic reticulum);GO:0005791(rough endoplasmic reticulum);GO:0005829(cy…	NA	K10430	NA	microtubule-associated protein 2 [Source:MGI Symbol;Acc:MGI:97175]	0.00747734	0.00981078	0.0191472	0.00526807	0.0122389	0.0126246
ENSMUSG00000015224	chr4	96568429	96591578	-	Cyp2j9	ENSMUST00000055693;ENSMUST00000126509	GO:0004497(monooxygenase activity);GO:0005506(iron ion binding);GO:0005737(cytoplasm);GO:0005783(endoplasmic reticulum);GO:0006082(organic acid metabolic process);GO:0006805(xenobiotic metabolic process);GO:0008395(steroid hydroxylase activity);GO:0016020(membrane);GO:0016021(integral component of membrane);GO:0016491(oxidoreductase activity);GO:0016705(oxidoreductase activity, acting on paired d…	00590(Arachidonic acid metabolism);00591(Linoleic acid metabolism);04726(Serotonergic synapse);04750(Inflammatory mediator regulation of TRP channels);04913(Ovarian steroidogenesis);04913(Ovarian steroidogenesis)	K07418	1.14.14.73;1.14.14.74;1.14.14.75;EC:1.14.14.1	cytochrome P450, family 2, subfamily j, polypeptide 9 [Source:MGI Symbol;Acc:MGI:1921769]	0.0159342	0	0.013593	0	0	0
ENSMUSG00000015314	chr1	171917515	171953170	+	Slamf6	ENSMUST00000195656;ENSMUST00000171330;ENSMUST00000194924;ENSMUST00000194182;ENSMUST00000193311;ENSMUST00000195206	GO:0001779(natural killer cell differentiation);GO:0001787(natural killer cell proliferation);GO:0002250(adaptive immune response);GO:0002376(immune system process);GO:0005886(plasma membrane);GO:0005887(integral component of plasma membrane);GO:0016020(membrane);GO:0016021(integral component of membrane);GO:0032729(positive regulation of interferon-gamma production);GO:0032740(positive regulatio…	NA	K16852	NA	SLAM family member 6 [Source:MGI Symbol;Acc:MGI:1353620]	0.67831	0.631309	0.757463	0.747592	0.809427	0.645451
ENSMUSG00000015316	chr1	171767127	171801184	+	Slamf1	ENSMUST00000015460;ENSMUST00000163992	GO:0001779(natural killer cell differentiation);GO:0001787(natural killer cell proliferation);GO:0002232(leukocyte chemotaxis involved in inflammatory response);GO:0002250(adaptive immune response);GO:0002277(myeloid dendritic cell activation involved in immune response);GO:0002376(immune system process);GO:0002725(negative regulation of T cell cytokine production);GO:0005515(protein binding);GO:…	05162(Measles);05162(Measles)	K06536	NA	signaling lymphocytic activation molecule family member 1 [Source:MGI Symbol;Acc:MGI:1351314]	0.1904	0.124741	0.167804	0.145613	0.191159	0.283165
ENSMUSG00000015342	chrX	9272756	9313250	+	Xk	ENSMUST00000015486	GO:0005623(cell);GO:0006865(amino acid transport);GO:0006874(cellular calcium ion homeostasis);GO:0008361(regulation of cell size);GO:0010961(cellular magnesium ion homeostasis);GO:0016020(membrane);GO:0016021(integral component of membrane);GO:0031133(regulation of axon diameter);GO:0042552(myelination);GO:0048741(skeletal muscle fiber development)	NA	K19522	NA	X-linked Kx blood group [Source:MGI Symbol;Acc:MGI:103569]	0.020951	0.045819	0.062459	0.033347	0	0
ENSMUSG00000015354	chr9	95637601	95698096	+	Pcolce2	ENSMUST00000015498	GO:0005201(extracellular matrix structural constituent);GO:0005515(protein binding);GO:0005518(collagen binding);GO:0005576(extracellular region);GO:0008201(heparin binding);GO:0010952(positive regulation of peptidase activity);GO:0016504(peptidase activator activity);GO:0062023(collagen-containing extracellular matrix);GO:1990830(cellular response to leukemia inhibitory factor)	NA	NA	NA	procollagen C-endopeptidase enhancer 2 [Source:MGI Symbol;Acc:MGI:1923727]	0.0542511	0.0251656	0.0291449	0.0437227	0.0645184	0.0126768
ENSMUSG00000015365	chr15	88982909	89055148	+	Mov10l1	ENSMUST00000156949;ENSMUST00000146993	GO:0007281(germ cell development);GO:0007283(spermatogenesis);GO:0007283(spermatogenesis)	NA	K13983	EC:3.6.4.13	Moloney leukemia virus 10-like 1 [Source:MGI Symbol;Acc:MGI:1891384]	0	0	0	0	0	0
ENSMUSG00000015377	chr15	89182213	89196496	-	Dennd6b	ENSMUST00000078953;ENSMUST00000229935;ENSMUST00000229416;ENSMUST00000230111;ENSMUST00000229755;ENSMUST00000230823	GO:0005085(guanyl-nucleotide exchange factor activity);GO:0005737(cytoplasm);GO:0005768(endosome);GO:0017112(Rab guanyl-nucleotide exchange factor activity);GO:0055037(recycling endosome);GO:0055037(recycling endosome)	NA	NA	NA	DENN/MADD domain containing 6B [Source:MGI Symbol;Acc:MGI:1916690]	0.586008	0.610939	0.718059	0.7101	0.573993	0.738201
ENSMUSG00000015405	chrX	164139332	164188420	+	Ace2	ENSMUST00000112271	GO:0001618(virus receptor activity);GO:0003051(angiotensin-mediated drinking behavior);GO:0003081(regulation of systemic arterial blood pressure by renin-angiotensin);GO:0004175(endopeptidase activity);GO:0004180(carboxypeptidase activity);GO:0004181(metallocarboxypeptidase activity);GO:0005515(protein binding);GO:0005576(extracellular region);GO:0005615(extracellular space);GO:0005737(cytoplasm)…	04614(Renin-angiotensin system);04974(Protein digestion and absorption)	K09708	EC:3.4.17.23	angiotensin I converting enzyme (peptidyl-dipeptidase A) 2 [Source:MGI Symbol;Acc:MGI:1917258]	0	0	0	0	0	0
ENSMUSG00000015451	chr17	34809092	34823464	-	C4a	ENSMUST00000160657;ENSMUST00000160679;ENSMUST00000161797;ENSMUST00000159539;ENSMUST00000160309	NA	NA	NA	NA	complement component 4A (Rodgers blood group) [Source:MGI Symbol;Acc:MGI:98320]	0.074826	0.101167	0.0901726	0.0641553	0.0695136	0.079156
ENSMUSG00000015501	chr10	13966075	14151373	+	Hivep2	ENSMUST00000187083;ENSMUST00000015645;ENSMUST00000191138;ENSMUST00000186989	GO:0000978(RNA polymerase II proximal promoter sequence-specific DNA binding);GO:0001228(DNA-binding transcription activator activity, RNA polymerase II-specific);GO:0003676(nucleic acid binding);GO:0003677(DNA binding);GO:0003700(DNA-binding transcription factor activity);GO:0005634(nucleus);GO:0005654(nucleoplasm);GO:0005667(transcription factor complex);GO:0006351(transcription, DNA-templated)…	NA	K09239	NA	human immunodeficiency virus type I enhancer binding protein 2 [Source:MGI Symbol;Acc:MGI:1338076]	0.275423	0.35233	0.35783	0.333604	0.298126	0.349187
ENSMUSG00000015533	chr13	114833081	114932100	-	Itga2	ENSMUST00000056117	GO:0001540(amyloid-beta binding);GO:0001666(response to hypoxia);GO:0002687(positive regulation of leukocyte migration);GO:0005178(integrin binding);GO:0005518(collagen binding);GO:0005634(nucleus);GO:0005886(plasma membrane);GO:0005925(focal adhesion);GO:0006929(substrate-dependent cell migration);GO:0006971(hypotonic response);GO:0007155(cell adhesion);GO:0007160(cell-matrix adhesion);GO:000722…	04145(Phagosome);04151(PI3K-Akt signaling pathway);04510(Focal adhesion);04512(ECM-receptor interaction);04611(Platelet activation);04640(Hematopoietic cell lineage);04810(Regulation of actin cytoskeleton);05165(Human papillomavirus infection);05200(Pathways in cancer);05205(Proteoglycans in cancer);05222(Small cell lung cancer);05410(Hypertrophic cardiomyopathy (HCM));05412(Arrhythmogenic right …	K06481	NA	integrin alpha 2 [Source:MGI Symbol;Acc:MGI:96600]	0.0133989	0.00815831	0.0401049	0.0145987	0.0737476	0.00849114
ENSMUSG00000015597	chr17	46383731	46420920	+	Zfp318	ENSMUST00000113481;ENSMUST00000138127;ENSMUST00000152472;ENSMUST00000123733;ENSMUST00000136017	GO:0003676(nucleic acid binding);GO:0005515(protein binding);GO:0005634(nucleus);GO:0005654(nucleoplasm);GO:0005829(cytosol);GO:0008270(zinc ion binding);GO:0042803(protein homodimerization activity);GO:0045892(negative regulation of transcription, DNA-templated);GO:0045893(positive regulation of transcription, DNA-templated);GO:0046872(metal ion binding);GO:0051321(meiotic cell cycle);GO:0051321…	NA	NA	NA	zinc finger protein 318 [Source:MGI Symbol;Acc:MGI:1889348]	1.56029	1.55082	1.51883	1.56203	1.51441	1.47518
ENSMUSG00000015619	chr2	9857078	9890034	-	Gata3	ENSMUST00000102976;ENSMUST00000130615	GO:0000122(negative regulation of transcription by RNA polymerase II);GO:0000790(nuclear chromatin);GO:0000902(cell morphogenesis);GO:0000976(transcription regulatory region sequence-specific DNA binding);GO:0000977(RNA polymerase II regulatory region sequence-specific DNA binding);GO:0000978(RNA polymerase II proximal promoter sequence-specific DNA binding);GO:0000981(DNA-binding transcription f…	04658(Th1 and Th2 cell differentiation);04659(Th17 cell differentiation);04928(Parathyroid hormone synthesis, secretion and action);04928(Parathyroid hormone synthesis, secretion and action)	K17895	NA	GATA binding protein 3 [Source:MGI Symbol;Acc:MGI:95663]	0.0484506	0.0566496	0.0340064	0.0387917	0.052388	0.0152805
ENSMUSG00000015652	chr5	5736317	5749326	-	Steap1	ENSMUST00000015796;ENSMUST00000169542	GO:0005768(endosome);GO:0005886(plasma membrane);GO:0006811(ion transport);GO:0010008(endosome membrane);GO:0016020(membrane);GO:0016021(integral component of membrane);GO:0016491(oxidoreductase activity);GO:0046872(metal ion binding);GO:0055072(iron ion homeostasis);GO:0055114(oxidation-reduction process);GO:0055114(oxidation-reduction process)	04978(Mineral absorption);04978(Mineral absorption)	K14737	EC:1.16.1.-	six transmembrane epithelial antigen of the prostate 1 [Source:MGI Symbol;Acc:MGI:1917608]	1.02001	0.397945	0.351369	0.487795	0.695483	0.516934
ENSMUSG00000015653	chr5	5664829	5694578	-	Steap2	ENSMUST00000115426;ENSMUST00000164219;ENSMUST00000115427;ENSMUST00000115425;ENSMUST00000015797;ENSMUST00000150238	GO:0005215(transporter activity);GO:0005768(endosome);GO:0005769(early endosome);GO:0005829(cytosol);GO:0005886(plasma membrane);GO:0006811(ion transport);GO:0006893(Golgi to plasma membrane transport);GO:0006897(endocytosis);GO:0008823(cupric reductase activity);GO:0009725(response to hormone);GO:0010008(endosome membrane);GO:0015677(copper ion import);GO:0016020(membrane);GO:0016021(integral co…	04978(Mineral absorption);04978(Mineral absorption)	K14738	EC:1.16.1.-	six transmembrane epithelial antigen of prostate 2 [Source:MGI Symbol;Acc:MGI:1921301]	0.11155	0.0709985	0.0800278	0.0973945	0.117917	0.0593548
ENSMUSG00000015721	chr7	23385889	23441922	+	Nlrp5	ENSMUST00000015866	GO:0000166(nucleotide binding);GO:0001701(in utero embryonic development);GO:0005515(protein binding);GO:0005524(ATP binding);GO:0005634(nucleus);GO:0005730(nucleolus);GO:0005737(cytoplasm);GO:0005739(mitochondrion);GO:0005829(cytosol);GO:0005938(cell cortex);GO:0007566(embryo implantation);GO:0009566(fertilization);GO:0009887(animal organ morphogenesis);GO:0031647(regulation of protein stability…	NA	K22626	NA	NLR family, pyrin domain containing 5 [Source:MGI Symbol;Acc:MGI:1345193]	0.00788522	0	0	0	0	0
ENSMUSG00000015812	chr14	67745181	67749439	+	Gnrh1	ENSMUST00000223929;ENSMUST00000111095;ENSMUST00000223951	GO:0000003(reproduction);GO:0005179(hormone activity);GO:0005183(gonadotropin hormone-releasing hormone activity);GO:0005576(extracellular region);GO:0005615(extracellular space);GO:0005739(mitochondrion);GO:0005798(Golgi-associated vesicle);GO:0007275(multicellular organism development);GO:0007565(female pregnancy);GO:0007568(aging);GO:0010468(regulation of gene expression);GO:0010469(regulation…	04080(Neuroactive ligand-receptor interaction);04912(GnRH signaling pathway);04912(GnRH signaling pathway)	K05252	NA	gonadotropin releasing hormone 1 [Source:MGI Symbol;Acc:MGI:95789]	0.280416	0.162157	0.0706555	0.136575	0.151448	0.194027
ENSMUSG00000015829	chr1	159523769	159931729	+	Tnr	ENSMUST00000192069;ENSMUST00000193325	GO:0005178(integrin binding);GO:0005515(protein binding);GO:0005576(extracellular region);GO:0007155(cell adhesion);GO:0007158(neuron cell-cell adhesion);GO:0007162(negative regulation of cell adhesion);GO:0008306(associative learning);GO:0009986(cell surface);GO:0010977(negative regulation of neuron projection development);GO:0022029(telencephalon cell migration);GO:0022408(negative regulation o…	04151(PI3K-Akt signaling pathway);04510(Focal adhesion);04512(ECM-receptor interaction);05165(Human papillomavirus infection);05206(MicroRNAs in cancer);05206(MicroRNAs in cancer)	K06252	NA	tenascin R [Source:MGI Symbol;Acc:MGI:99516]	0.00413277	0.0113068	0.0117262	0.00790592	0	0
ENSMUSG00000015843	chr1	167598384	167639623	+	Rxrg	ENSMUST00000015987	GO:0003677(DNA binding);GO:0003700(DNA-binding transcription factor activity);GO:0003707(steroid hormone receptor activity);GO:0004879(nuclear receptor activity);GO:0005634(nucleus);GO:0006355(regulation of transcription, DNA-templated);GO:0008270(zinc ion binding);GO:0031641(regulation of myelination);GO:0043401(steroid hormone mediated signaling pathway);GO:0043565(sequence-specific DNA binding…	03320(PPAR signaling pathway);04659(Th17 cell differentiation);04919(Thyroid hormone signaling pathway);04920(Adipocytokine signaling pathway);04928(Parathyroid hormone synthesis, secretion and action);05200(Pathways in cancer);05202(Transcriptional misregulation in cancer);05216(Thyroid cancer);05222(Small cell lung cancer);05223(Non-small cell lung cancer);05226(Gastric cancer)	K08526	NA	retinoid X receptor gamma [Source:MGI Symbol;Acc:MGI:98216]	0	0.023718	0	0	0	0
ENSMUSG00000015850	chr3	95676201	95687917	-	Adamtsl4	ENSMUST00000117782;ENSMUST00000015994;ENSMUST00000151054;ENSMUST00000124410;ENSMUST00000148854	GO:0002020(protease binding);GO:0002064(epithelial cell development);GO:0005576(extracellular region);GO:0005614(interstitial matrix);GO:0005615(extracellular space);GO:0006508(proteolysis);GO:0006915(apoptotic process);GO:0008233(peptidase activity);GO:0030198(extracellular matrix organization);GO:0031012(extracellular matrix);GO:0043065(positive regulation of apoptotic process);GO:0043065(posit…	NA	NA	NA	ADAMTS-like 4 [Source:MGI Symbol;Acc:MGI:2389008]	0.833038	0.70966	0.763455	0.533229	0.632263	0.562828
ENSMUSG00000015852	chr3	87250758	87263738	-	Fcrls	ENSMUST00000090986	GO:0005044(scavenger receptor activity);GO:0006898(receptor-mediated endocytosis);GO:0016020(membrane)	NA	K06727	NA	Fc receptor-like S, scavenger receptor [Source:MGI Symbol;Acc:MGI:1933397]	0.0688298	0.0498677	0.0388699	0.0880714	0.0246563	0.0298295
ENSMUSG00000015854	chr3	87357881	87371073	+	Cd5l	ENSMUST00000015998	GO:0002376(immune system process);GO:0005044(scavenger receptor activity);GO:0005576(extracellular region);GO:0005737(cytoplasm);GO:0005886(plasma membrane);GO:0006898(receptor-mediated endocytosis);GO:0006915(apoptotic process);GO:0006954(inflammatory response);GO:0009986(cell surface);GO:0016020(membrane);GO:0030449(regulation of complement activation);GO:1903661(positive regulation of compleme…	NA	NA	NA	CD5 antigen-like [Source:MGI Symbol;Acc:MGI:1334419]	0.102501	0.147768	0.044322	0.024575	0.177728	0.117727
ENSMUSG00000015879	chr5	45529705	45639614	-	Fam184b	ENSMUST00000198680	GO:0003674(molecular_function);GO:0005575(cellular_component);GO:0008150(biological_process)	NA	NA	NA	family with sequence similarity 184, member B [Source:MGI Symbol;Acc:MGI:2442958]	0.00616262	0	0	0.0181455	0	0
ENSMUSG00000015880	chr5	45669919	45700546	+	Ncapg	ENSMUST00000117396;ENSMUST00000134309;ENSMUST00000129562;ENSMUST00000198274;ENSMUST00000134090;ENSMUST00000123396	GO:0000779(condensed chromosome, centromeric region);GO:0000793(condensed chromosome);GO:0000796(condensin complex);GO:0003674(molecular_function);GO:0005737(cytoplasm);GO:0007076(mitotic chromosome condensation);GO:0007076(mitotic chromosome condensation)	NA	K06678	NA	non-SMC condensin I complex, subunit G [Source:MGI Symbol;Acc:MGI:1930197]	1.54294	1.23555	1.30931	1.37298	1.35942	1.32607
ENSMUSG00000015882	chr5	45697181	45857615	-	Lcorl	ENSMUST00000045586;ENSMUST00000190036;ENSMUST00000199744;ENSMUST00000200142;ENSMUST00000087164;ENSMUST00000016026;ENSMUST00000189859;ENSMUST00000187615;ENSMUST00000067997;ENSMUST00000156295	GO:0003677(DNA binding);GO:0005634(nucleus);GO:0006357(regulation of transcription by RNA polymerase II);GO:0006366(transcription by RNA polymerase II);GO:0006366(transcription by RNA polymerase II)	NA	NA	NA	ligand dependent nuclear receptor corepressor-like [Source:MGI Symbol;Acc:MGI:2651932]	0.810456	0.681078	0.798102	0.762082	0.746266	0.830499
ENSMUSG00000015890	chr10	93523338	93540033	-	Amdhd1	ENSMUST00000016034	GO:0005737(cytoplasm);GO:0006547(histidine metabolic process);GO:0016787(hydrolase activity);GO:0016810(hydrolase activity, acting on carbon-nitrogen (but not peptide) bonds);GO:0016812(hydrolase activity, acting on carbon-nitrogen (but not peptide) bonds, in cyclic amides);GO:0019556(histidine catabolic process to glutamate and formamide);GO:0019557(histidine catabolic process to glutamate and f…	00340(Histidine metabolism)	K01468	EC:3.5.2.7	amidohydrolase domain containing 1 [Source:MGI Symbol;Acc:MGI:1919011]	0	0	0.018736	0.021506	0	0
ENSMUSG00000015943	chr3	96196588	96198489	-	Bola1	ENSMUST00000016087;ENSMUST00000107099;ENSMUST00000177442	GO:0003674(molecular_function);GO:0005739(mitochondrion);GO:0008150(biological_process);GO:0008150(biological_process)	NA	K22066	NA	bolA-like 1 (E. coli) [Source:MGI Symbol;Acc:MGI:1916418]	1.69417	2.08428	1.66072	2.01738	2.60732	2.91472
ENSMUSG00000015944	chr5	134099711	134144343	+	Castor2	ENSMUST00000016088;ENSMUST00000140240	GO:0005737(cytoplasm);GO:0005829(cytosol);GO:0042802(identical protein binding);GO:0061700(GATOR2 complex);GO:1902531(regulation of intracellular signal transduction);GO:1903577(cellular response to L-arginine);GO:1904262(negative regulation of TORC1 signaling);GO:1904262(negative regulation of TORC1 signaling)	04150(mTOR signaling pathway);04150(mTOR signaling pathway)	K23081	NA	cytosolic arginine sensor for mTORC1 subunit 2 [Source:MGI Symbol;Acc:MGI:1933384]	2.01289	1.86782	1.73301	1.90894	1.74989	1.7162
ENSMUSG00000015957	chr7	98835112	98853811	+	Wnt11	ENSMUST00000067495	GO:0001649(osteoblast differentiation);GO:0001822(kidney development);GO:0001837(epithelial to mesenchymal transition);GO:0003151(outflow tract morphogenesis);GO:0003402(planar cell polarity pathway involved in axis elongation);GO:0005096(GTPase activator activity);GO:0005102(signaling receptor binding);GO:0005109(frizzled binding);GO:0005515(protein binding);GO:0005576(extracellular region);GO:0…	04150(mTOR signaling pathway);04310(Wnt signaling pathway);04390(Hippo signaling pathway);04550(Signaling pathways regulating pluripotency of stem cells);04916(Melanogenesis);04934(Cushing syndrome);05165(Human papillomavirus infection);05200(Pathways in cancer);05205(Proteoglycans in cancer);05217(Basal cell carcinoma);05224(Breast cancer);05225(Hepatocellular carcinoma);05226(Gastric cancer)	NA	NA	wingless-type MMTV integration site family, member 11 [Source:MGI Symbol;Acc:MGI:101948]	0	0	0.0219297	0	0.0138541	0
ENSMUSG00000015962	chr1	177729814	177753324	+	1700016C15Rik	ENSMUST00000016106	GO:0003674(molecular_function);GO:0005575(cellular_component);GO:0008150(biological_process)	NA	NA	NA	RIKEN cDNA 1700016C15 gene [Source:MGI Symbol;Acc:MGI:1916678]	0	0	0	0	0	0
ENSMUSG00000015968	chr14	30039939	30491455	-	Cacna1d	ENSMUST00000225717;ENSMUST00000112250;ENSMUST00000223573;ENSMUST00000112249;ENSMUST00000224785;ENSMUST00000224395;ENSMUST00000224198;ENSMUST00000225353;ENSMUST00000223985	GO:0005216(ion channel activity);GO:0005244(voltage-gated ion channel activity);GO:0005245(voltage-gated calcium channel activity);GO:0005262(calcium channel activity);GO:0005515(protein binding);GO:0005634(nucleus);GO:0005737(cytoplasm);GO:0005886(plasma membrane);GO:0005887(integral component of plasma membrane);GO:0005891(voltage-gated calcium channel complex);GO:0006811(ion transport);GO:0006…	04010(MAPK signaling pathway);04020(Calcium signaling pathway);04022(cGMP-PKG signaling pathway);04024(cAMP signaling pathway);04218(Cellular senescence);04260(Cardiac muscle contraction);04261(Adrenergic signaling in cardiomyocytes);04270(Vascular smooth muscle contraction);04530(Tight junction);04713(Circadian entrainment);04723(Retrograde endocannabinoid signaling);04724(Glutamatergic synapse)…	K04851	NA	calcium channel, voltage-dependent, L type, alpha 1D subunit [Source:MGI Symbol;Acc:MGI:88293]	0.589107	0.624352	0.599822	0.65091	0.618209	0.547028
ENSMUSG00000015970	chr14	30009023	30040527	+	Chdh	ENSMUST00000067620;ENSMUST00000118917	GO:0005739(mitochondrion);GO:0005743(mitochondrial inner membrane);GO:0008812(choline dehydrogenase activity);GO:0016020(membrane);GO:0016491(oxidoreductase activity);GO:0016614(oxidoreductase activity, acting on CH-OH group of donors);GO:0019285(glycine betaine biosynthetic process from choline);GO:0050660(flavin adenine dinucleotide binding);GO:0055114(oxidation-reduction process);GO:0055114(ox…	00260(Glycine, serine and threonine metabolism);00260(Glycine, serine and threonine metabolism)	K00108	EC:1.1.99.1	choline dehydrogenase [Source:MGI Symbol;Acc:MGI:1860776]	0.0744697	0.0467702	0.0509958	0.0334106	0	0.0195201
ENSMUSG00000016024	chr2	158306493	158320956	+	Lbp	ENSMUST00000109491;ENSMUST00000152541;ENSMUST00000016168;ENSMUST00000146600	GO:0001530(lipopolysaccharide binding);GO:0002232(leukocyte chemotaxis involved in inflammatory response);GO:0002281(macrophage activation involved in immune response);GO:0002376(immune system process);GO:0005102(signaling receptor binding);GO:0005576(extracellular region);GO:0005615(extracellular space);GO:0006869(lipid transport);GO:0006953(acute-phase response);GO:0008228(opsonization);GO:0008…	04064(NF-kappa B signaling pathway);04620(Toll-like receptor signaling pathway);05132(Salmonella infection);05152(Tuberculosis);05152(Tuberculosis)	K05399	NA	lipopolysaccharide binding protein [Source:MGI Symbol;Acc:MGI:1098776]	0.346828	0.303977	0.279454	0.26256	0.235592	0.313354
ENSMUSG00000016028	chr15	85898929	86033777	-	Celsr1	ENSMUST00000016172;ENSMUST00000226840	GO:0001702(gastrulation with mouth forming second);GO:0001736(establishment of planar polarity);GO:0001764(neuron migration);GO:0001843(neural tube closure);GO:0001942(hair follicle development);GO:0004888(transmembrane signaling receptor activity);GO:0004930(G protein-coupled receptor activity);GO:0005509(calcium ion binding);GO:0005515(protein binding);GO:0005654(nucleoplasm);GO:0005886(plasma …	NA	K04600	NA	cadherin, EGF LAG seven-pass G-type receptor 1 [Source:MGI Symbol;Acc:MGI:1100883]	0.170306	0.0764689	0.125429	0.147746	0.120852	0.0948826
ENSMUSG00000016128	chr5	151037510	151233774	-	Stard13	ENSMUST00000110483;ENSMUST00000201680;ENSMUST00000202866	GO:0005096(GTPase activator activity);GO:0005515(protein binding);GO:0005737(cytoplasm);GO:0005739(mitochondrion);GO:0005811(lipid droplet);GO:0007049(cell cycle);GO:0007165(signal transduction);GO:0008289(lipid binding);GO:0016020(membrane);GO:0031966(mitochondrial membrane);GO:0043542(endothelial cell migration);GO:0043547(positive regulation of GTPase activity);GO:0090051(negative regulation o…	NA	K20632	NA	StAR-related lipid transfer (START) domain containing 13 [Source:MGI Symbol;Acc:MGI:2385331]	0.0953534	0.0810894	0.0724722	0.0725657	0.0676449	0.0491185
ENSMUSG00000016179	chr1	193346346	193370298	-	Camk1g	ENSMUST00000016323	GO:0000139(Golgi membrane);GO:0000166(nucleotide binding);GO:0003824(catalytic activity);GO:0004672(protein kinase activity);GO:0004674(protein serine/threonine kinase activity);GO:0004683(calmodulin-dependent protein kinase activity);GO:0005516(calmodulin binding);GO:0005524(ATP binding);GO:0005737(cytoplasm);GO:0005794(Golgi apparatus);GO:0005886(plasma membrane);GO:0005954(calcium- and calmodu…	04020(Calcium signaling pathway);04921(Oxytocin signaling pathway);04925(Aldosterone synthesis and secretion);05214(Glioma)	K08794	EC:2.7.11.17	calcium/calmodulin-dependent protein kinase I gamma [Source:MGI Symbol;Acc:MGI:2388073]	0.0192043	0	0	0	0	0
ENSMUSG00000016181	chr1	193091104	193130244	-	Diexf	ENSMUST00000194412;ENSMUST00000193460;ENSMUST00000085555;ENSMUST00000195291;ENSMUST00000193070;ENSMUST00000191928;ENSMUST00000194335	GO:0005634(nucleus);GO:0005730(nucleolus);GO:0030163(protein catabolic process);GO:0031648(protein destabilization);GO:0031648(protein destabilization)	NA	K14774	NA	digestive organ expansion factor homolog (zebrafish) [Source:MGI Symbol;Acc:MGI:2138080]	1.18944	1.06009	1.332	1.15736	1.30488	1.28101
ENSMUSG00000016194	chr1	193221634	193243561	-	Hsd11b1	ENSMUST00000016338;ENSMUST00000160929;ENSMUST00000161737	GO:0003845(11-beta-hydroxysteroid dehydrogenase [NAD(P)] activity);GO:0005496(steroid binding);GO:0005737(cytoplasm);GO:0005783(endoplasmic reticulum);GO:0005789(endoplasmic reticulum membrane);GO:0005791(rough endoplasmic reticulum);GO:0006629(lipid metabolic process);GO:0006704(glucocorticoid biosynthetic process);GO:0006713(glucocorticoid catabolic process);GO:0008202(steroid metabolic process…	00140(Steroid hormone biosynthesis);00980(Metabolism of xenobiotics by cytochrome P450);05204(Chemical carcinogenesis);05204(Chemical carcinogenesis)	K15680	EC:1.1.1.146	hydroxysteroid 11-beta dehydrogenase 1 [Source:MGI Symbol;Acc:MGI:103562]	1.03673	1.13927	1.08053	1.18696	1.06377	1.10326
ENSMUSG00000016200	chr1	192891233	193035775	-	Syt14	ENSMUST00000215093	GO:0005543(phospholipid binding);GO:0016020(membrane);GO:0016021(integral component of membrane);GO:0042803(protein homodimerization activity);GO:0046982(protein heterodimerization activity)	NA	K19328	NA	synaptotagmin XIV [Source:MGI Symbol;Acc:MGI:2444490]	0.0133529	0.0194745	0.0225539	0.0174233	0.0253255	0.0101888
ENSMUSG00000016262	chr1	192844488	192855756	-	Sertad4	ENSMUST00000155579	GO:0003674(molecular_function);GO:0005575(cellular_component);GO:0005634(nucleus);GO:0008150(biological_process)	NA	NA	NA	SERTA domain containing 4 [Source:MGI Symbol;Acc:MGI:2443496]	0.041433	0.0755255	0.0409866	0.0270471	0.0314404	0
ENSMUSG00000016327	chrX	38316184	38336769	+	Atp1b4	ENSMUST00000016471	GO:0000785(chromatin);GO:0005515(protein binding);GO:0005634(nucleus);GO:0005635(nuclear envelope);GO:0005637(nuclear inner membrane);GO:0005890(sodium:potassium-exchanging ATPase complex);GO:0006355(regulation of transcription, DNA-templated);GO:0006811(ion transport);GO:0006813(potassium ion transport);GO:0006814(sodium ion transport);GO:0016020(membrane);GO:0016021(integral component of membra…	04022(cGMP-PKG signaling pathway);04024(cAMP signaling pathway);04260(Cardiac muscle contraction);04261(Adrenergic signaling in cardiomyocytes);04911(Insulin secretion);04918(Thyroid hormone synthesis);04919(Thyroid hormone signaling pathway);04925(Aldosterone synthesis and secretion);04960(Aldosterone-regulated sodium reabsorption);04961(Endocrine and other factor-regulated calcium reabsorption)…	K01540	NA	ATPase, (Na+)/K+ transporting, beta 4 polypeptide [Source:MGI Symbol;Acc:MGI:1915071]	0.012657	0	0	0	0	0
ENSMUSG00000016346	chr2	181075579	181135300	-	Kcnq2	ENSMUST00000149964;ENSMUST00000145861;ENSMUST00000144592	GO:0005216(ion channel activity);GO:0005249(voltage-gated potassium channel activity);GO:0005267(potassium channel activity);GO:0005516(calmodulin binding);GO:0005887(integral component of plasma membrane);GO:0006811(ion transport);GO:0006813(potassium ion transport);GO:0008076(voltage-gated potassium channel complex);GO:0016020(membrane);GO:0016021(integral component of membrane);GO:0030506(anky…	04725(Cholinergic synapse);04725(Cholinergic synapse)	K04927	NA	potassium voltage-gated channel, subfamily Q, member 2 [Source:MGI Symbol;Acc:MGI:1309503]	0	0.00357622	0.00973649	0	0	0.00745736
ENSMUSG00000016356	chr2	180986535	181017714	+	Col20a1	ENSMUST00000149179;ENSMUST00000108856;ENSMUST00000228434	GO:0001867(complement activation, lectin pathway);GO:0003429(growth plate cartilage chondrocyte morphogenesis);GO:0005509(calcium ion binding);GO:0005515(protein binding);GO:0005537(mannose binding);GO:0005576(extracellular region);GO:0005581(collagen trimer);GO:0005615(extracellular space);GO:0031012(extracellular matrix);GO:0062023(collagen-containing extracellular matrix);GO:0062023(collagen-c…	NA	NA	NA	collagen, type XX, alpha 1 [Source:MGI Symbol;Acc:MGI:1920618]	0.0433067	0.04399	0.0837521	0.038206	0.0234995	0.061418
ENSMUSG00000016386	chr2	106693269	106868356	+	Mpped2	ENSMUST00000111063	GO:0005575(cellular_component);GO:0008150(biological_process);GO:0016787(hydrolase activity);GO:0046872(metal ion binding)	NA	NA	NA	metallophosphoesterase domain containing 2 [Source:MGI Symbol;Acc:MGI:1924265]	0	0	0.0370082	0	0	0
ENSMUSG00000016477	chr13	29906575	29984391	-	E2f3	ENSMUST00000221536;ENSMUST00000222730;ENSMUST00000102948;ENSMUST00000146092	GO:0000122(negative regulation of transcription by RNA polymerase II);GO:0000977(RNA polymerase II regulatory region sequence-specific DNA binding);GO:0000981(DNA-binding transcription factor activity, RNA polymerase II-specific);GO:0000987(proximal promoter sequence-specific DNA binding);GO:0001228(DNA-binding transcription activator activity, RNA polymerase II-specific);GO:0003677(DNA binding);…	01522(Endocrine resistance);04110(Cell cycle);04218(Cellular senescence);04934(Cushing syndrome);05160(Hepatitis C);05161(Hepatitis B);05163(Human cytomegalovirus infection);05166(Human T-cell leukemia virus 1 infection);05167(Kaposi sarcoma-associated herpesvirus infection);05169(Epstein-Barr virus infection);05200(Pathways in cancer);05206(MicroRNAs in cancer);05212(Pancreatic cancer);05214(Gli…	K06620	NA	E2F transcription factor 3 [Source:MGI Symbol;Acc:MGI:1096340]	3.57358	3.79635	3.82423	3.62225	3.67788	3.78522
ENSMUSG00000016493	chr1	195036826	195092249	-	Cd46	ENSMUST00000162650;ENSMUST00000159563	GO:0001669(acrosomal vesicle);GO:0001848(complement binding);GO:0002079(inner acrosomal membrane);GO:0002456(T cell mediated immunity);GO:0004175(endopeptidase activity);GO:0004857(enzyme inhibitor activity);GO:0005576(extracellular region);GO:0005737(cytoplasm);GO:0005794(Golgi apparatus);GO:0005886(plasma membrane);GO:0006508(proteolysis);GO:0007338(single fertilization);GO:0008593(regulation o…	04610(Complement and coagulation cascades);05162(Measles);05162(Measles)	K04007	NA	CD46 antigen, complement regulatory protein [Source:MGI Symbol;Acc:MGI:1203290]	0.038316	0.0458446	0.0230182	0.047038	0.0676487	0.063846
ENSMUSG00000016494	chr1	194938819	194961279	+	Cd34	ENSMUST00000110815;ENSMUST00000194458;ENSMUST00000195092	GO:0001894(tissue homeostasis);GO:0001935(endothelial cell proliferation);GO:0003094(glomerular filtration);GO:0003158(endothelium development);GO:0005576(extracellular region);GO:0005737(cytoplasm);GO:0005764(lysosome);GO:0005886(plasma membrane);GO:0007155(cell adhesion);GO:0007165(signal transduction);GO:0008134(transcription factor binding);GO:0008217(regulation of blood pressure);GO:0008283(…	04514(Cell adhesion molecules (CAMs));04640(Hematopoietic cell lineage);04640(Hematopoietic cell lineage)	K06474	NA	CD34 antigen [Source:MGI Symbol;Acc:MGI:88329]	0.00729379	0.00795454	0	0	0	0
[truncated: 26,274 more rows]
