# Supplementary material for: Propofol Inhibits Microglial Activation via miR-106b/Pi3k/Akt Axis
Source: Front Cell Neurosci. 2021 Oct 28;15:768364. doi: 10.3389/fncel.2021.768364 (PMC8581742; doi:10.3389/fncel.2021.768364)
Supplement: Supplementary file 8 [file Table_8.XLSX]

## Sheet: Differentially expressed genes
gene_id	gene_name	transcript_id	GO	KEGG	KO_ENTRY	EC	Description	FPKM.lps_106b_1	FPKM.lps_106b_2	FPKM.lps_106b_3	FPKM.mc_lps_1	FPKM.mc_lps_2	FPKM.mc_lps_3	fc	log2(fc)	pval	qval	regulation	significant
MSTRG.11882	Cd2bp2	ENSMUST00000205316;ENSMUST00000166791;ENSMUST00000205525;ENSMUST00000206587;ENSMUST00000205321;ENSMUST00000206026;ENSMUST00000206081;ENSMUST00000035771	GO:0001650(fibrillar center);GO:0005515(protein binding);GO:0005634(nucleus);GO:0005654(nucleoplasm);GO:0005682(U5 snRNP);GO:0005737(cytoplasm);GO:0005829(cytosol);GO:0006397(mRNA processing);GO:0008380(RNA splicing);GO:0010923(negative regulation of phosphatase activity);GO:0016607(nuclear speck);GO:0043021(ribonucleoprotein complex binding);GO:0043021(ribonucleoprotein complex binding)	NA	K13099	NA	CD2 antigen (cytoplasmic tail) binding protein 2 [Source:MGI Symbol;Acc:MGI:1917483]	6.043	6.49481	6.52142	10.8235	11.1805	10.6248	0.584125	-0.775651	6.11386e-10	6.93826e-07	down	no
MSTRG.1210	Atp5d	ENSMUST00000105366;ENSMUST00000105367;ENSMUST00000003156;ENSMUST00000150347	GO:0000275(mitochondrial proton-transporting ATP synthase complex, catalytic core F(1));GO:0005739(mitochondrion);GO:0005740(mitochondrial envelope);GO:0005743(mitochondrial inner membrane);GO:0005753(mitochondrial proton-transporting ATP synthase complex);GO:0006754(ATP biosynthetic process);GO:0006811(ion transport);GO:0009060(aerobic respiration);GO:0015078(proton transmembrane transporter act…	00190(Oxidative phosphorylation);04714(Thermogenesis);05010(Alzheimer disease);05012(Parkinson disease);05016(Huntington disease);05016(Huntington disease)	K02134	NA	ATP synthase, H+ transporting, mitochondrial F1 complex, delta subunit [Source:MGI Symbol;Acc:MGI:1913293]	53.0453	51.4643	52.0303	31.8827	32.3723	30.8241	1.64642	0.71933	6.60419e-10	6.93826e-07	up	no
MSTRG.8187	Nras	ENSMUST00000200069;ENSMUST00000029445;ENSMUST00000128264;ENSMUST00000199049;ENSMUST00000200457;ENSMUST00000199367;ENSMUST00000197678;ENSMUST00000196355;ENSMUST00000199776	GO:0000166(nucleotide binding);GO:0001938(positive regulation of endothelial cell proliferation);GO:0003924(GTPase activity);GO:0005525(GTP binding);GO:0005794(Golgi apparatus);GO:0007165(signal transduction);GO:0016020(membrane);GO:0044877(protein-containing complex binding);GO:0044877(protein-containing complex binding)	01521(EGFR tyrosine kinase inhibitor resistance);01522(Endocrine resistance);04010(MAPK signaling pathway);04012(ErbB signaling pathway);04014(Ras signaling pathway);04015(Rap1 signaling pathway);04062(Chemokine signaling pathway);04068(FoxO signaling pathway);04071(Sphingolipid signaling pathway);04072(Phospholipase D signaling pathway);04137(Mitophagy - animal);04140(Autophagy - animal);04150(m…	K07828	NA	neuroblastoma ras oncogene [Source:MGI Symbol;Acc:MGI:97376]	14.9463	11.3762	18.4728	8.57911	8.61051	7.65794	1.80281	0.850245	7.6779e-08	3.87181e-05	up	no
MSTRG.12379	Jund	ENSMUST00000095267	GO:0000122(negative regulation of transcription by RNA polymerase II);GO:0000790(nuclear chromatin);GO:0000978(RNA polymerase II proximal promoter sequence-specific DNA binding);GO:0000981(DNA-binding transcription factor activity, RNA polymerase II-specific);GO:0001228(DNA-binding transcription activator activity, RNA polymerase II-specific);GO:0002076(osteoblast development);GO:0003677(DNA bind…	04010(MAPK signaling pathway);04380(Osteoclast differentiation);04657(IL-17 signaling pathway);04928(Parathyroid hormone synthesis, secretion and action)	K04449	NA	jun D proto-oncogene [Source:MGI Symbol;Acc:MGI:96648]	25.0053	24.4806	26.6536	17.5369	14.4688	15.424	1.60531	0.682854	1.51674e-07	7.35442e-05	up	no
MSTRG.10420	Atp6v0c-ps2	ENSMUST00000122373	NA	NA	NA	NA	ATPase, H+ transporting, lysosomal V0 subunit C, pseudogene 2 [Source:MGI Symbol;Acc:MGI:2151816]	64.0665	62.9207	60.0615	81.3857	119.269	126.754	0.5713	-0.807679	7.96187e-07	0.000358483	down	no
ENSMUSG00000048787	Dcun1d3	ENSMUST00000059851;ENSMUST00000098080;ENSMUST00000137888;ENSMUST00000142120;ENSMUST00000207488;ENSMUST00000207233	GO:0000151(ubiquitin ligase complex);GO:0003674(molecular_function);GO:0005886(plasma membrane);GO:0010225(response to UV-C);GO:0010332(response to gamma radiation);GO:0016020(membrane);GO:0030308(negative regulation of cell growth);GO:0031624(ubiquitin conjugating enzyme binding);GO:0032182(ubiquitin-like protein binding);GO:0043065(positive regulation of apoptotic process);GO:0045116(protein ne…	NA	K17823	NA	DCN1, defective in cullin neddylation 1, domain containing 3 (S. cerevisiae) [Source:MGI Symbol;Acc:MGI:2679003]	2.10674	1.91748	1.87349	2.91085	3.13177	3.19532	0.638422	-0.647417	9.55971e-07	0.000415584	down	no
MSTRG.6439	Rpl9-ps6	ENSMUST00000078034	GO:0002181(cytoplasmic translation);GO:0003735(structural constituent of ribosome);GO:0005622(intracellular);GO:0005840(ribosome);GO:0006412(translation);GO:0019843(rRNA binding);GO:0022625(cytosolic large ribosomal subunit)	NA	NA	NA	ribosomal protein L9, pseudogene 6 [Source:MGI Symbol;Acc:MGI:3642682]	53.6604	45.0383	62.0383	30.5794	34.0505	33.5456	1.63724	0.711267	1.23458e-06	0.00051881	up	no
MSTRG.10244	Bri3	ENSMUST00000056578;ENSMUST00000155491	GO:0005764(lysosome);GO:0005765(lysosomal membrane);GO:0016020(membrane);GO:0016021(integral component of membrane);GO:0042802(identical protein binding);GO:0042802(identical protein binding)	NA	NA	NA	brain protein I3 [Source:MGI Symbol;Acc:MGI:1933174]	16.5894	24.1123	27.4771	14.81	12.9078	13.2572	1.66391	0.734578	1.94774e-05	0.00701574	up	no
MSTRG.12685	Nfat5	ENSMUST00000077440;ENSMUST00000133026;ENSMUST00000147588;ENSMUST00000151582;ENSMUST00000125721;ENSMUST00000169453;ENSMUST00000126397;ENSMUST00000149972;ENSMUST00000154474;ENSMUST00000148006;ENSMUST00000151114	GO:0000978(RNA polymerase II proximal promoter sequence-specific DNA binding);GO:0001228(DNA-binding transcription activator activity, RNA polymerase II-specific);GO:0001816(cytokine production);GO:0003677(DNA binding);GO:0003682(chromatin binding);GO:0003700(DNA-binding transcription factor activity);GO:0005634(nucleus);GO:0005654(nucleoplasm);GO:0005667(transcription factor complex);GO:0005737(…	NA	K17335	NA	nuclear factor of activated T cells 5 [Source:MGI Symbol;Acc:MGI:1859333]	4.30555	3.67806	4.46131	3.04319	2.30985	2.97863	1.49369	0.578879	2.15319e-05	0.00733657	up	no
MSTRG.11659	Il18bp	ENSMUST00000209844;ENSMUST00000209368;ENSMUST00000211502;ENSMUST00000094134;MSTRG.11659.3	GO:0005576(extracellular region);GO:0005615(extracellular space);GO:0032496(response to lipopolysaccharide);GO:0042007(interleukin-18 binding);GO:0042088(T-helper 1 type immune response);GO:0070301(cellular response to hydrogen peroxide);GO:0071356(cellular response to tumor necrosis factor);GO:0071356(cellular response to tumor necrosis factor)	NA	NA	NA	interleukin 18 binding protein [Source:MGI Symbol;Acc:MGI:1333800]	3.45041	3.84105	3.17769	5.37608	5.56051	4.99026	0.657326	-0.605319	2.43756e-05	0.00808694	down	no
MSTRG.13478	Cdv3	ENSMUST00000035484;ENSMUST00000189896;ENSMUST00000072249;ENSMUST00000189875;ENSMUST00000190127;ENSMUST00000190226;ENSMUST00000116517	GO:0003674(molecular_function);GO:0005737(cytoplasm);GO:0005829(cytosol);GO:0005886(plasma membrane);GO:0008150(biological_process);GO:0008150(biological_process)	NA	NA	NA	carnitine deficiency-associated gene expressed in ventricle 3 [Source:MGI Symbol;Acc:MGI:2448759]	17.8276	18.1119	18.2537	13.3404	12.1464	13.4821	1.39068	0.475794	3.48709e-05	0.0107224	up	no
MSTRG.3410	Gm4149;Mir682	ENSMUST00000099371;ENSMUST00000102281	NA	NA	NA	NA	predicted pseudogene 4149 [Source:MGI Symbol;Acc:MGI:3782325];microRNA 682 [Source:MGI Symbol;Acc:MGI:3629911]	30.168	37.4567	35.1901	16.4939	23.2261	17.795	1.78762	0.838038	3.57266e-05	0.0107239	up	no
ENSMUSG00000026858	Miga2	ENSMUST00000077977;ENSMUST00000140075;ENSMUST00000142801;ENSMUST00000127410;ENSMUST00000175864;ENSMUST00000137441;ENSMUST00000176517;ENSMUST00000100214;ENSMUST00000116543;ENSMUST00000125610;ENSMUST00000135841	GO:0005739(mitochondrion);GO:0005741(mitochondrial outer membrane);GO:0005887(integral component of plasma membrane);GO:0008053(mitochondrial fusion);GO:0016020(membrane);GO:0016021(integral component of membrane);GO:0042803(protein homodimerization activity);GO:0046982(protein heterodimerization activity);GO:0060348(bone development);GO:0060348(bone development)	NA	NA	NA	mitoguardin 2 [Source:MGI Symbol;Acc:MGI:1922035]	1.88361	1.90326	1.8666	1.08341	1.18302	1.39027	1.54606	0.628599	0.000107826	0.0289227	up	no
MSTRG.4822	0610012G03Rik	ENSMUST00000202722	NA	NA	NA	NA	RIKEN cDNA 0610012G03 gene [Source:MGI Symbol;Acc:MGI:1913301]	10.8616	9.53802	9.52706	7.93593	5.47757	5.24851	1.60362	0.681328	0.000113989	0.028959	up	no
MSTRG.13051	Rp9	ENSMUST00000034763;ENSMUST00000217370;ENSMUST00000214005;ENSMUST00000215715;ENSMUST00000216973	GO:0005515(protein binding);GO:0005634(nucleus);GO:0005785(signal recognition particle receptor complex);GO:0005829(cytosol);GO:0008380(RNA splicing);GO:0016607(nuclear speck);GO:0046872(metal ion binding);GO:0050890(cognition);GO:0050890(cognition)	03040(Spliceosome);03040(Spliceosome)	K19604	NA	retinitis pigmentosa 9 (human) [Source:MGI Symbol;Acc:MGI:2157166]	4.62542	4.93654	4.84552	3.60206	3.10503	3.21138	1.45259	0.538628	0.000114853	0.028959	up	no
MSTRG.7489	Map1lc3a	ENSMUST00000029128;ENSMUST00000154596	GO:0000045(autophagosome assembly);GO:0000421(autophagosome membrane);GO:0000422(autophagy of mitochondrion);GO:0005515(protein binding);GO:0005543(phospholipid binding);GO:0005737(cytoplasm);GO:0005770(late endosome);GO:0005776(autophagosome);GO:0005829(cytosol);GO:0005856(cytoskeleton);GO:0005874(microtubule);GO:0006914(autophagy);GO:0006995(cellular response to nitrogen starvation);GO:0008017(…	04216(Ferroptosis);04216(Ferroptosis)	K10435	NA	microtubule-associated protein 1 light chain 3 alpha [Source:MGI Symbol;Acc:MGI:1915661]	7.50917	9.49084	9.48077	5.30728	5.28841	5.99627	1.596	0.674461	0.000141274	0.0349224	up	no
ENSMUSG00000005871	Apc	ENSMUST00000079362;ENSMUST00000171187;ENSMUST00000170023;ENSMUST00000163295;ENSMUST00000066133;ENSMUST00000170195;ENSMUST00000167136	GO:0000281(mitotic cytokinesis);GO:0000776(kinetochore);GO:0005515(protein binding);GO:0005634(nucleus);GO:0005737(cytoplasm);GO:0005813(centrosome);GO:0005874(microtubule);GO:0005886(plasma membrane);GO:0005913(cell-cell adherens junction);GO:0005923(bicellular tight junction);GO:0006974(cellular response to DNA damage stimulus);GO:0007026(negative regulation of microtubule depolymerization);GO:…	04310(Wnt signaling pathway);04390(Hippo signaling pathway);04550(Signaling pathways regulating pluripotency of stem cells);04810(Regulation of actin cytoskeleton);04934(Cushing syndrome);05165(Human papillomavirus infection);05200(Pathways in cancer);05206(MicroRNAs in cancer);05210(Colorectal cancer);05213(Endometrial cancer);05217(Basal cell carcinoma);05224(Breast cancer);05225(Hepatocellular…	K02085	NA	APC, WNT signaling pathway regulator [Source:MGI Symbol;Acc:MGI:88039]	1.63666	1.86955	2.84161	1.49776	1.16537	1.19642	1.6447	0.717827	0.000149354	0.0362097	up	no
ENSMUSG00000053916	Nanp	ENSMUST00000066640;ENSMUST00000140124	GO:0005575(cellular_component);GO:0005975(carbohydrate metabolic process);GO:0006045(N-acetylglucosamine biosynthetic process);GO:0016311(dephosphorylation);GO:0016787(hydrolase activity);GO:0046380(N-acetylneuraminate biosynthetic process);GO:0050124(N-acylneuraminate-9-phosphatase activity);GO:0050124(N-acylneuraminate-9-phosphatase activity)	00520(Amino sugar and nucleotide sugar metabolism);00520(Amino sugar and nucleotide sugar metabolism)	K01097	EC:3.1.3.29	N-acetylneuraminic acid phosphatase [Source:MGI Symbol;Acc:MGI:1914561]	1.611	1.89879	1.7909	2.82197	3.66663	3.24124	0.544787	-0.876235	0.000195143	0.0447791	down	no
ENSMUSG00000028613	Lrp8	ENSMUST00000126573;ENSMUST00000106731;ENSMUST00000030356;ENSMUST00000143601;ENSMUST00000147319;ENSMUST00000146552;ENSMUST00000135022;ENSMUST00000106733;ENSMUST00000145832;ENSMUST00000135591;ENSMUST00000106732	GO:0000122(negative regulation of transcription by RNA polymerase II);GO:0001540(amyloid-beta binding);GO:0005041(low-density lipoprotein particle receptor activity);GO:0005509(calcium ion binding);GO:0005515(protein binding);GO:0005576(extracellular region);GO:0005615(extracellular space);GO:0005875(microtubule associated complex);GO:0005886(plasma membrane);GO:0005901(caveola);GO:0006897(endocy…	NA	K20052	NA	low density lipoprotein receptor-related protein 8, apolipoprotein e receptor [Source:MGI Symbol;Acc:MGI:1340044]	1.22202	0.873194	1.11077	0.684347	0.718198	0.608916	1.59386	0.672527	0.000195356	0.0447791	up	no
MSTRG.13387	Myo5a	ENSMUST00000136604;MSTRG.13387.5;ENSMUST00000130384;ENSMUST00000153404;ENSMUST00000136731;ENSMUST00000142181;ENSMUST00000129281;ENSMUST00000123128;ENSMUST00000143355;ENSMUST00000149823;ENSMUST00000149032;ENSMUST00000148144;ENSMUST00000155282;ENSMUST00000136871	GO:0000146(microfilament motor activity);GO:0000149(SNARE binding);GO:0000166(nucleotide binding);GO:0001726(ruffle);GO:0001750(photoreceptor outer segment);GO:0003774(motor activity);GO:0003779(actin binding);GO:0005509(calcium ion binding);GO:0005515(protein binding);GO:0005516(calmodulin binding);GO:0005524(ATP binding);GO:0005737(cytoplasm);GO:0005764(lysosome);GO:0005769(early endosome);GO:0…	NA	K10357	NA	myosin VA [Source:MGI Symbol;Acc:MGI:105976]	18.7938	19.4326	18.9046	14.6416	13.9884	14.5679	1.32255	0.403317	0.000216727	0.0486369	up	no
ENSMUSG00000054716	Zfp771	ENSMUST00000052509;ENSMUST00000205583;ENSMUST00000151893	GO:0003676(nucleic acid binding);GO:0003677(DNA binding);GO:0005634(nucleus);GO:0005730(nucleolus);GO:0008150(biological_process);GO:0046872(metal ion binding);GO:0046872(metal ion binding)	NA	NA	NA	zinc finger protein 771 [Source:MGI Symbol;Acc:MGI:2442050]	2.35537	2.30297	1.59228	1.16867	1.09106	0.990888	1.9229	0.943287	0.000219902	0.0486369	up	no
MSTRG.14118	Gm21887	MSTRG.14118.1;ENSMUST00000180251;ENSMUST00000179760	NA	NA	NA	NA	predicted gene, 21887 [Source:MGI Symbol;Acc:MGI:5434051]	11.4921	11.8215	9.69947	7.91909	6.36074	7.63531	1.5064	0.591108	0.000256157	0.0554506	up	no
MSTRG.3388	Rpl9-ps4	ENSMUST00000075549	NA	NA	NA	NA	ribosomal protein L9, pseudogene 4 [Source:MGI Symbol;Acc:MGI:3704410]	21.5034	25.5283	26.258	36.0812	34.094	34.2196	0.702044	-0.510367	0.000259506	0.0554506	down	no
MSTRG.2620	Gm4294	ENSMUST00000105169	NA	NA	NA	NA	predicted gene 4294 [Source:MGI Symbol;Acc:MGI:3782472]	32.6854	32.9032	46.4564	22.9801	28.006	23.2206	1.5099	0.594456	0.000276522	0.0581018	up	no
MSTRG.7588	Dbndd2;Sys1;Gm20458	ENSMUST00000069385;ENSMUST00000072452;ENSMUST00000125086;ENSMUST00000142892;ENSMUST00000109350;ENSMUST00000109352;ENSMUST00000138268;ENSMUST00000109349;ENSMUST00000164863;ENSMUST00000017878	GO:0003674(molecular_function);GO:0005737(cytoplasm);GO:0006469(negative regulation of protein kinase activity);GO:0000139(Golgi membrane);GO:0005794(Golgi apparatus);GO:0005802(trans-Golgi network);GO:0005829(cytosol);GO:0006895(Golgi to endosome transport);GO:0015031(protein transport);GO:0016020(membrane);GO:0016021(integral component of membrane);GO:0030173(integral component of Golgi membran…	NA	K20318	NA	dysbindin (dystrobrevin binding protein 1) domain containing 2 [Source:MGI Symbol;Acc:MGI:106562];SYS1 Golgi-localized integral membrane protein homolog (S. cerevisiae) [Source:MGI Symbol;Acc:MGI:1913710];predicted gene 20458 [Source:MGI Symbol;Acc:MGI:5141923]	1.55065	1.79953	1.75984	1.26796	1.1539	1.1916	1.41416	0.499948	0.000295696	0.0601521	up	no
MSTRG.1818	Jmjd4	ENSMUST00000108777;ENSMUST00000126158;ENSMUST00000147163;ENSMUST00000045279	GO:0005737(cytoplasm);GO:0016491(oxidoreductase activity);GO:0016706(2-oxoglutarate-dependent dioxygenase activity);GO:0018126(protein hydroxylation);GO:0045905(positive regulation of translational termination);GO:0046872(metal ion binding);GO:0051213(dioxygenase activity);GO:0055114(oxidation-reduction process);GO:0055114(oxidation-reduction process)	NA	NA	NA	jumonji domain containing 4 [Source:MGI Symbol;Acc:MGI:2144404]	0.554404	0.49203	0.585483	0.949115	0.869837	0.922728	0.595225	-0.748493	0.000317875	0.0636104	down	no
MSTRG.7764	Car2	ENSMUST00000029078;ENSMUST00000192609;ENSMUST00000195520	GO:0001822(kidney development);GO:0002009(morphogenesis of an epithelium);GO:0004064(arylesterase activity);GO:0004089(carbonate dehydratase activity);GO:0005615(extracellular space);GO:0005737(cytoplasm);GO:0005829(cytosol);GO:0005886(plasma membrane);GO:0005902(microvillus);GO:0006885(regulation of pH);GO:0008270(zinc ion binding);GO:0009268(response to pH);GO:0010033(response to organic substa…	00910(Nitrogen metabolism);04964(Proximal tubule bicarbonate reclamation);04966(Collecting duct acid secretion);04971(Gastric acid secretion);04972(Pancreatic secretion);04976(Bile secretion);04976(Bile secretion)	K18245	EC:4.2.1.1	carbonic anhydrase 2 [Source:MGI Symbol;Acc:MGI:88269]	4.66472	4.35655	4.76278	2.81499	3.29447	3.12977	1.4919	0.577155	0.000325871	0.0636557	up	no
MSTRG.11718	Eif3f	ENSMUST00000033342;ENSMUST00000147369;ENSMUST00000153596	GO:0001732(formation of cytoplasmic translation initiation complex);GO:0002183(cytoplasmic translational initiation);GO:0003743(translation initiation factor activity);GO:0004843(thiol-dependent ubiquitin-specific protease activity);GO:0005515(protein binding);GO:0005737(cytoplasm);GO:0005852(eukaryotic translation initiation factor 3 complex);GO:0006412(translation);GO:0006413(translational init…	03013(RNA transport);03013(RNA transport)	K03249	NA	eukaryotic translation initiation factor 3, subunit F [Source:MGI Symbol;Acc:MGI:1913335]	28.4526	32.0935	32.4565	23.9579	21.8485	23.0412	1.35085	0.433865	0.0003282	0.0636557	up	no
MSTRG.12307	Sap30	ENSMUST00000034022	GO:0000118(histone deacetylase complex);GO:0000122(negative regulation of transcription by RNA polymerase II);GO:0003677(DNA binding);GO:0003714(transcription corepressor activity);GO:0004407(histone deacetylase activity);GO:0005515(protein binding);GO:0005634(nucleus);GO:0005654(nucleoplasm);GO:0006355(regulation of transcription, DNA-templated);GO:0016575(histone deacetylation);GO:0016580(Sin3 …	05169(Epstein-Barr virus infection)	K19202	NA	sin3 associated polypeptide [Source:MGI Symbol;Acc:MGI:1929129]	28.5098	28.4606	28.5116	20.884	21.7277	20.3439	1.35781	0.441285	0.000340546	0.0646208	up	no
ENSMUSG00000025958	Creb1	ENSMUST00000049932;ENSMUST00000087366;ENSMUST00000188855;ENSMUST00000171164;ENSMUST00000190979;ENSMUST00000190876;ENSMUST00000186335;ENSMUST00000190348;ENSMUST00000185594;ENSMUST00000187035;ENSMUST00000187811	GO:0000785(chromatin);GO:0000790(nuclear chromatin);GO:0000978(RNA polymerase II proximal promoter sequence-specific DNA binding);GO:0000980(RNA polymerase II distal enhancer sequence-specific DNA binding);GO:0000981(DNA-binding transcription factor activity, RNA polymerase II-specific);GO:0001102(RNA polymerase II activating transcription factor binding);GO:0001225(RNA polymerase II transcriptio…	04022(cGMP-PKG signaling pathway);04024(cAMP signaling pathway);04151(PI3K-Akt signaling pathway);04152(AMPK signaling pathway);04211(Longevity regulating pathway);04261(Adrenergic signaling in cardiomyocytes);04380(Osteoclast differentiation);04612(Antigen processing and presentation);04668(TNF signaling pathway);04710(Circadian rhythm);04713(Circadian entrainment);04714(Thermogenesis);04725(Cho…	K05870	NA	cAMP responsive element binding protein 1 [Source:MGI Symbol;Acc:MGI:88494]	2.15523	2.11758	1.04362	1.04337	1.09995	0.975551	1.7046	0.769436	0.00041331	0.0766265	up	no
MSTRG.1355	Atp2b1	ENSMUST00000020107;ENSMUST00000219090;ENSMUST00000219557;ENSMUST00000218312;ENSMUST00000220124;ENSMUST00000218695;ENSMUST00000220104;ENSMUST00000220358;ENSMUST00000218419	GO:0000166(nucleotide binding);GO:0001772(immunological synapse);GO:0001818(negative regulation of cytokine production);GO:0003056(regulation of vascular smooth muscle contraction);GO:0003407(neural retina development);GO:0005388(calcium-transporting ATPase activity);GO:0005515(protein binding);GO:0005516(calmodulin binding);GO:0005524(ATP binding);GO:0005634(nucleus);GO:0005886(plasma membrane);…	04020(Calcium signaling pathway);04022(cGMP-PKG signaling pathway);04024(cAMP signaling pathway);04261(Adrenergic signaling in cardiomyocytes);04925(Aldosterone synthesis and secretion);04961(Endocrine and other factor-regulated calcium reabsorption);04970(Salivary secretion);04972(Pancreatic secretion);04978(Mineral absorption);04978(Mineral absorption)	K05850	EC:7.2.2.10	ATPase, Ca++ transporting, plasma membrane 1 [Source:MGI Symbol;Acc:MGI:104653]	7.07375	7.27832	6.9021	9.54337	9.10603	9.42473	0.757073	-0.401495	0.000566594	0.102044	down	no
MSTRG.2692	Sypl	ENSMUST00000020885;ENSMUST00000076698;ENSMUST00000131562;ENSMUST00000139339;ENSMUST00000129592;ENSMUST00000218816;MSTRG.2692.3;ENSMUST00000122861	GO:0008021(synaptic vesicle);GO:0016020(membrane);GO:0016021(integral component of membrane);GO:0030141(secretory granule);GO:0030285(integral component of synaptic vesicle membrane);GO:0030659(cytoplasmic vesicle membrane);GO:0031410(cytoplasmic vesicle);GO:0042470(melanosome);GO:0042470(melanosome)	NA	NA	NA	synaptophysin-like protein [Source:MGI Symbol;Acc:MGI:108081]	10.3647	5.63421	10.4921	5.80779	5.59642	5.4769	1.56927	0.650095	0.000597018	0.106009	up	no
MSTRG.7295	Bloc1s6	ENSMUST00000148460;ENSMUST00000005954;ENSMUST00000129690;ENSMUST00000146449;ENSMUST00000145037;ENSMUST00000127595	GO:0005515(protein binding);GO:0005737(cytoplasm);GO:0005768(endosome);GO:0006904(vesicle docking involved in exocytosis);GO:0006906(vesicle fusion);GO:0007596(blood coagulation);GO:0008089(anterograde axonal transport);GO:0016020(membrane);GO:0019898(extrinsic component of membrane);GO:0030133(transport vesicle);GO:0030318(melanocyte differentiation);GO:0031083(BLOC-1 complex);GO:0031175(neuron …	NA	K20188	NA	biogenesis of lysosomal organelles complex-1, subunit 6, pallidin [Source:MGI Symbol;Acc:MGI:1927580]	5.22778	10.9825	10.8556	5.04308	5.40697	5.66651	1.67938	0.747928	0.000696173	0.118603	up	no
MSTRG.11794	Ppp1ccb	ENSMUST00000118909;ENSMUST00000207161	NA	03015(mRNA surveillance pathway);04022(cGMP-PKG signaling pathway);04024(cAMP signaling pathway);04114(Oocyte meiosis);04218(Cellular senescence);04261(Adrenergic signaling in cardiomyocytes);04270(Vascular smooth muscle contraction);04390(Hippo signaling pathway);04510(Focal adhesion);04611(Platelet activation);04720(Long-term potentiation);04728(Dopaminergic synapse);04750(Inflammatory mediator…	K06269	EC:3.1.3.16	protein phosphatase 1 catalytic subunit gamma B [Source:MGI Symbol;Acc:MGI:3647492]	12.1603	7.59582	8.98845	14.8306	12.4698	16.6423	0.654139	-0.612331	0.000739575	0.122682	down	no
MSTRG.3157	BC005537	MSTRG.3157.3;ENSMUST00000019276;MSTRG.3157.1;ENSMUST00000155575	GO:0003674(molecular_function);GO:0008150(biological_process);GO:0008150(biological_process)	NA	NA	NA	cDNA sequence BC005537 [Source:MGI Symbol;Acc:MGI:2441726]	49.4555	43.9298	23.2341	15.8018	29.7217	19.8214	1.78467	0.835661	0.00081683	0.133737	up	no
MSTRG.12324	Gm7432	ENSMUST00000210343	NA	NA	NA	NA	predicted gene 7432 [Source:MGI Symbol;Acc:MGI:3645713]	5.29044	4.34675	4.72504	9.15985	6.68175	7.79371	0.60766	-0.718664	0.00100135	0.161846	down	no
MSTRG.11126	Gemin7;Ppp1r37	ENSMUST00000122055;ENSMUST00000209190;ENSMUST00000058444;ENSMUST00000051364;ENSMUST00000117222;MSTRG.11126.4;ENSMUST00000208678;ENSMUST00000151646;MSTRG.11126.1;ENSMUST00000208826;ENSMUST00000122127;ENSMUST00000119912	GO:0000387(spliceosomal snRNP assembly);GO:0005515(protein binding);GO:0005634(nucleus);GO:0005654(nucleoplasm);GO:0005737(cytoplasm);GO:0005829(cytosol);GO:0006397(mRNA processing);GO:0008380(RNA splicing);GO:0016604(nuclear body);GO:0032797(SMN complex);GO:0034719(SMN-Sm protein complex);GO:0097504(Gemini of coiled bodies);GO:0004864(protein phosphatase inhibitor activity);GO:0005575(cellular_c…	03013(RNA transport);03013(RNA transport)	K13135;K17576	NA	gem nuclear organelle associated protein 7 [Source:MGI Symbol;Acc:MGI:1916981];protein phosphatase 1, regulatory subunit 37 [Source:MGI Symbol;Acc:MGI:2687042]	6.51908	5.68488	6.17459	2.75835	4.85778	4.45843	1.52209	0.606052	0.00101562	0.162075	up	no
MSTRG.2856	Slc39a9	ENSMUST00000217889;ENSMUST00000085245;ENSMUST00000217805;ENSMUST00000218440;ENSMUST00000219706;ENSMUST00000219689;ENSMUST00000219405;ENSMUST00000217679	GO:0003674(molecular_function);GO:0005575(cellular_component);GO:0006811(ion transport);GO:0006829(zinc ion transport);GO:0008150(biological_process);GO:0016020(membrane);GO:0016021(integral component of membrane);GO:0030001(metal ion transport);GO:0046873(metal ion transmembrane transporter activity);GO:0055085(transmembrane transport);GO:0055085(transmembrane transport)	NA	K14715	NA	solute carrier family 39 (zinc transporter), member 9 [Source:MGI Symbol;Acc:MGI:1914820]	5.81836	4.94401	2.6612	3.46754	2.11207	1.82389	1.81314	0.858488	0.00103905	0.163742	up	no
MSTRG.12405	Colgalt1	MSTRG.12405.2;ENSMUST00000047903;MSTRG.12405.3;ENSMUST00000212216;ENSMUST00000212706	GO:0005783(endoplasmic reticulum);GO:0005788(endoplasmic reticulum lumen);GO:0016740(transferase activity);GO:0016757(transferase activity, transferring glycosyl groups);GO:0050211(procollagen galactosyltransferase activity);GO:1904028(positive regulation of collagen fibril organization);GO:1904028(positive regulation of collagen fibril organization)	00310(Lysine degradation);00514(Other types of O-glycan biosynthesis);00514(Other types of O-glycan biosynthesis)	K11703	EC:2.4.1.50	collagen beta(1-O)galactosyltransferase 1 [Source:MGI Symbol;Acc:MGI:1924348]	40.681	80.4483	83.2096	41.0991	44.1296	43.5886	1.58627	0.665639	0.00112791	0.173409	up	no
MSTRG.1426	Ctdsp2;Mir26a-2;Mir546	ENSMUST00000105256;ENSMUST00000105255;ENSMUST00000083496;ENSMUST00000102105;ENSMUST00000217738;ENSMUST00000219917	GO:0001933(negative regulation of protein phosphorylation);GO:0004721(phosphoprotein phosphatase activity);GO:0005575(cellular_component);GO:0005634(nucleus);GO:0006357(regulation of transcription by RNA polymerase II);GO:0006470(protein dephosphorylation);GO:0008420(RNA polymerase II CTD heptapeptide repeat phosphatase activity);GO:0016311(dephosphorylation);GO:0016787(hydrolase activity);GO:001…	05206(MicroRNAs in cancer)	K15731;K16984	EC:3.1.3.16	CTD (carboxy-terminal domain, RNA polymerase II, polypeptide A) small phosphatase 2 [Source:MGI Symbol;Acc:MGI:1098748];microRNA 26a-2 [Source:MGI Symbol;Acc:MGI:3619045];microRNA 546 [Source:MGI Symbol;Acc:MGI:3619433]	3.27603	5.89202	3.08525	6.12518	6.70787	6.75037	0.625697	-0.676463	0.00122275	0.185617	down	no
MSTRG.10656	Pcyox1	MSTRG.10656.2;MSTRG.10656.3;ENSMUST00000032065;ENSMUST00000131500;ENSMUST00000203960;ENSMUST00000153723;ENSMUST00000129650	GO:0001735(prenylcysteine oxidase activity);GO:0005764(lysosome);GO:0005886(plasma membrane);GO:0006821(chloride transport);GO:0008555(chloride-transporting ATPase activity);GO:0016020(membrane);GO:0016021(integral component of membrane);GO:0016491(oxidoreductase activity);GO:0016670(oxidoreductase activity, acting on a sulfur group of donors, oxygen as acceptor);GO:0030327(prenylated protein cat…	00900(Terpenoid backbone biosynthesis);00900(Terpenoid backbone biosynthesis)	K05906	1.8.3.6;EC:1.8.3.5	prenylcysteine oxidase 1 [Source:MGI Symbol;Acc:MGI:1914131]	13.6587	38.5428	44.7796	16.8121	17.3645	16.4331	1.91625	0.938288	0.00125148	0.185617	up	no
MSTRG.5775	Pkdcc	ENSMUST00000170758;ENSMUST00000166528;ENSMUST00000170794;MSTRG.5775.2	GO:0000166(nucleotide binding);GO:0001501(skeletal system development);GO:0001503(ossification);GO:0004672(protein kinase activity);GO:0004713(protein tyrosine kinase activity);GO:0004715(non-membrane spanning protein tyrosine kinase activity);GO:0005524(ATP binding);GO:0005576(extracellular region);GO:0005794(Golgi apparatus);GO:0006468(protein phosphorylation);GO:0007275(multicellular organism …	NA	K17548	EC:2.7.10.2	protein kinase domain containing, cytoplasmic [Source:MGI Symbol;Acc:MGI:2147077]	36.112	45.5829	45.93	33.6929	30.7475	31.1204	1.33554	0.417419	0.00142581	0.204991	up	no
MSTRG.11688	Taf10	ENSMUST00000141116;ENSMUST00000131683;ENSMUST00000054556;ENSMUST00000146999	GO:0000082(G1/S transition of mitotic cell cycle);GO:0000125(PCAF complex);GO:0001889(liver development);GO:0003677(DNA binding);GO:0004402(histone acetyltransferase activity);GO:0005634(nucleus);GO:0005654(nucleoplasm);GO:0005669(transcription factor TFIID complex);GO:0005737(cytoplasm);GO:0006352(DNA-templated transcription, initiation);GO:0006355(regulation of transcription, DNA-templated);GO:…	03022(Basal transcription factors);03022(Basal transcription factors)	NA	NA	TATA-box binding protein associated factor 10 [Source:MGI Symbol;Acc:MGI:1346320]	4.61522	6.29406	6.8172	4.62971	3.82746	4.11761	1.40968	0.495373	0.00142891	0.204991	up	no
MSTRG.5949	Ndfip1	ENSMUST00000025293;ENSMUST00000236085;ENSMUST00000238135;ENSMUST00000236480;ENSMUST00000236803;ENSMUST00000235458;ENSMUST00000236052;ENSMUST00000236171	GO:0000139(Golgi membrane);GO:0002761(regulation of myeloid leukocyte differentiation);GO:0002829(negative regulation of type 2 immune response);GO:0005515(protein binding);GO:0005576(extracellular region);GO:0005768(endosome);GO:0005794(Golgi apparatus);GO:0005938(cell cortex);GO:0006879(cellular iron ion homeostasis);GO:0007034(vacuolar transport);GO:0010008(endosome membrane);GO:0010629(negati…	NA	NA	NA	Nedd4 family interacting protein 1 [Source:MGI Symbol;Acc:MGI:1929601]	10.1286	12.5659	11.3655	9.02186	7.42675	9.16558	1.32973	0.411137	0.0014619	0.204991	up	no
ENSMUSG00000046667	Rbm12b1	ENSMUST00000050069;ENSMUST00000069128;ENSMUST00000138008;ENSMUST00000146416	GO:0003676(nucleic acid binding);GO:0003723(RNA binding);GO:0005575(cellular_component);GO:0008150(biological_process);GO:0008150(biological_process)	NA	NA	NA	RNA binding motif protein 12 B1 [Source:MGI Symbol;Acc:MGI:1919647]	2.41603	1.26189	1.47124	0.697612	1.11827	0.874074	1.91422	0.936754	0.00146323	0.204991	up	no
MSTRG.10927	Clec2d	ENSMUST00000032260	GO:0004888(transmembrane signaling receptor activity);GO:0005515(protein binding);GO:0005886(plasma membrane);GO:0005887(integral component of plasma membrane);GO:0006968(cellular defense response);GO:0009897(external side of plasma membrane);GO:0016020(membrane);GO:0016021(integral component of membrane);GO:0030246(carbohydrate binding);GO:0042270(protection from natural killer cell mediated cyt…	NA	NA	NA	C-type lectin domain family 2, member d [Source:MGI Symbol;Acc:MGI:2135589]	51.7342	51.392	48.4396	40.6147	37.1527	40.0394	1.28656	0.363523	0.00156821	0.204991	up	no
MSTRG.1313	Chpt1	ENSMUST00000020253;ENSMUST00000117440;ENSMUST00000139109;ENSMUST00000117579;ENSMUST00000143108;ENSMUST00000148899;ENSMUST00000073783	GO:0000139(Golgi membrane);GO:0004142(diacylglycerol cholinephosphotransferase activity);GO:0005789(endoplasmic reticulum membrane);GO:0005794(Golgi apparatus);GO:0006629(lipid metabolic process);GO:0006656(phosphatidylcholine biosynthetic process);GO:0006657(CDP-choline pathway);GO:0006663(platelet activating factor biosynthetic process);GO:0008654(phospholipid biosynthetic process);GO:0016020(m…	00440(Phosphonate and phosphinate metabolism);00564(Glycerophospholipid metabolism);00565(Ether lipid metabolism);05231(Choline metabolism in cancer);05231(Choline metabolism in cancer)	K00994	EC:2.7.8.2	choline phosphotransferase 1 [Source:MGI Symbol;Acc:MGI:2384841]	4.6305	3.88726	4.28203	3.38038	2.99703	3.21599	1.33423	0.416005	0.00157316	0.204991	up	no
MSTRG.12396	Nr2f6	ENSMUST00000002466;ENSMUST00000132630;ENSMUST00000156270;ENSMUST00000137734;ENSMUST00000124732;ENSMUST00000155463;ENSMUST00000127443;ENSMUST00000137058	GO:0000122(negative regulation of transcription by RNA polymerase II);GO:0000980(RNA polymerase II distal enhancer sequence-specific DNA binding);GO:0001227(DNA-binding transcription repressor activity, RNA polymerase II-specific);GO:0003677(DNA binding);GO:0003700(DNA-binding transcription factor activity);GO:0003707(steroid hormone receptor activity);GO:0005515(protein binding);GO:0005634(nucle…	NA	K08549	NA	nuclear receptor subfamily 2, group F, member 6 [Source:MGI Symbol;Acc:MGI:1352453]	4.48972	4.31173	4.21174	2.9947	2.65067	3.55012	1.41517	0.500976	0.00158046	0.204991	up	no
MSTRG.5106	Sft2d1;AC164431;T2	ENSMUST00000154553;ENSMUST00000145276;ENSMUST00000153406;ENSMUST00000150728;ENSMUST00000141213;ENSMUST00000130782;ENSMUST00000140890;ENSMUST00000234809;ENSMUST00000128087;ENSMUST00000135964	GO:0003674(molecular_function);GO:0015031(protein transport);GO:0016020(membrane);GO:0016021(integral component of membrane);GO:0016192(vesicle-mediated transport);GO:0005575(cellular_component);GO:0014028(notochord formation);GO:0016192(vesicle-mediated transport)	NA	NA	NA	SFT2 domain containing 1 [Source:MGI Symbol;Acc:MGI:1918689];novel transcript;brachyury 2 [Source:MGI Symbol;Acc:MGI:104658]	5.14483	4.76921	6.06161	4.2376	3.98712	3.60998	1.3499	0.432851	0.00159429	0.204991	up	no
MSTRG.9830	Pgam5	ENSMUST00000112505;ENSMUST00000059229;ENSMUST00000136738	GO:0004721(phosphoprotein phosphatase activity);GO:0004722(protein serine/threonine phosphatase activity);GO:0005096(GTPase activator activity);GO:0005739(mitochondrion);GO:0005741(mitochondrial outer membrane);GO:0006470(protein dephosphorylation);GO:0012501(programmed cell death);GO:0016020(membrane);GO:0016021(integral component of membrane);GO:0016311(dephosphorylation);GO:0016787(hydrolase a…	04137(Mitophagy - animal);04217(Necroptosis);04668(TNF signaling pathway);04668(TNF signaling pathway)	K15637	EC:3.1.3.16	phosphoglycerate mutase family member 5 [Source:MGI Symbol;Acc:MGI:1919792]	13.5769	12.6908	11.9453	11.6795	6.24263	6.92423	1.53797	0.621028	0.00160567	0.204991	up	no
ENSMUSG00000040557	Mettl27	ENSMUST00000047196;ENSMUST00000111218;ENSMUST00000201847;ENSMUST00000148286;ENSMUST00000111219;ENSMUST00000068617;ENSMUST00000136246;ENSMUST00000136815;ENSMUST00000111221	NA	NA	NA	NA	methyltransferase like 27 [Source:MGI Symbol;Acc:MGI:1933146]	1.73461	1.61693	1.91551	1.06188	1.25563	0.829465	1.67369	0.743029	0.00160975	0.204991	up	no
ENSMUSG00000036282	Naa30	ENSMUST00000153488;ENSMUST00000138478;ENSMUST00000037362;ENSMUST00000134984	GO:0004596(peptide alpha-N-acetyltransferase activity);GO:0005634(nucleus);GO:0005737(cytoplasm);GO:0005829(cytosol);GO:0005844(polysome);GO:0016740(transferase activity);GO:0016746(transferase activity, transferring acyl groups);GO:0017196(N-terminal peptidyl-methionine acetylation);GO:0031417(NatC complex);GO:0031417(NatC complex)	NA	K00670	EC:2.3.1.256	N(alpha)-acetyltransferase 30, NatC catalytic subunit [Source:MGI Symbol;Acc:MGI:1922259]	2.00722	2.19751	2.73025	2.07134	1.05423	1.023	1.67165	0.741275	0.00176391	0.222377	up	no
MSTRG.13728	Ppp2r3d	ENSMUST00000188509;ENSMUST00000180270	GO:0005509(calcium ion binding);GO:0005509(calcium ion binding)	03015(mRNA surveillance pathway);04071(Sphingolipid signaling pathway);04151(PI3K-Akt signaling pathway);04152(AMPK signaling pathway);04261(Adrenergic signaling in cardiomyocytes);04728(Dopaminergic synapse);05165(Human papillomavirus infection);05165(Human papillomavirus infection)	K11583	NA	protein phosphatase 2 (formerly 2A), regulatory subunit B'', delta [Source:MGI Symbol;Acc:MGI:1335093]	6.94703	5.58797	5.98531	4.51357	3.13834	3.46942	1.6653	0.73578	0.001918	0.238871	up	no
MSTRG.2185	Dynll2	ENSMUST00000020775;ENSMUST00000178105;MSTRG.2185.1;ENSMUST00000107923	GO:0003774(motor activity);GO:0005515(protein binding);GO:0005737(cytoplasm);GO:0005813(centrosome);GO:0005856(cytoskeleton);GO:0005868(cytoplasmic dynein complex);GO:0005874(microtubule);GO:0005875(microtubule associated complex);GO:0007017(microtubule-based process);GO:0008574(ATP-dependent microtubule motor activity, plus-end-directed);GO:0014069(postsynaptic density);GO:0030286(dynein complex…	04962(Vasopressin-regulated water reabsorption);04962(Vasopressin-regulated water reabsorption)	K10418	NA	dynein light chain LC8-type 2 [Source:MGI Symbol;Acc:MGI:1915347]	21.6813	21.1387	21.4653	17.595	16.2139	16.4052	1.28023	0.356398	0.00193265	0.238871	up	no
MSTRG.12082	Mob2	ENSMUST00000084418;ENSMUST00000210684;ENSMUST00000211206;ENSMUST00000209725;ENSMUST00000211633;ENSMUST00000211505;ENSMUST00000209732;ENSMUST00000211000	GO:0001934(positive regulation of protein phosphorylation);GO:0003674(molecular_function);GO:0005634(nucleus);GO:0005730(nucleolus);GO:0005737(cytoplasm);GO:0005829(cytosol);GO:0010976(positive regulation of neuron projection development);GO:0030036(actin cytoskeleton organization);GO:0044306(neuron projection terminus);GO:0046872(metal ion binding);GO:0048471(perinuclear region of cytoplasm);GO:…	NA	NA	NA	MOB kinase activator 2 [Source:MGI Symbol;Acc:MGI:1919891]	1.58814	2.87543	2.80341	1.25637	1.91261	1.32834	1.61585	0.692289	0.0021792	0.264317	up	no
MSTRG.3884	Lrp10	MSTRG.3884.2;ENSMUST00000022782;ENSMUST00000226472;ENSMUST00000227760	GO:0005041(low-density lipoprotein particle receptor activity);GO:0005515(protein binding);GO:0005905(clathrin-coated pit);GO:0006629(lipid metabolic process);GO:0006869(lipid transport);GO:0006897(endocytosis);GO:0006898(receptor-mediated endocytosis);GO:0016020(membrane);GO:0016021(integral component of membrane);GO:0048839(inner ear development);GO:0048839(inner ear development)	NA	K20050	NA	low-density lipoprotein receptor-related protein 10 [Source:MGI Symbol;Acc:MGI:1929480]	29.9389	20.1536	18.1438	15.6494	16.11	16.2324	1.42183	0.50775	0.00218046	0.264317	up	no
MSTRG.13412	Rps27a-ps2	ENSMUST00000078766	NA	NA	NA	NA	ribosomal protein S27A, pseudogene 2 [Source:MGI Symbol;Acc:MGI:3643614]	62.7726	75.0649	43.5606	44.6368	40.9633	40.8523	1.43452	0.520566	0.00224895	0.270024	up	no
MSTRG.11065	Ube2s	ENSMUST00000205885;ENSMUST00000079496;ENSMUST00000206139;ENSMUST00000206669	GO:0000166(nucleotide binding);GO:0004842(ubiquitin-protein transferase activity);GO:0005524(ATP binding);GO:0005680(anaphase-promoting complex);GO:0006511(ubiquitin-dependent protein catabolic process);GO:0007049(cell cycle);GO:0010458(exit from mitosis);GO:0010994(free ubiquitin chain polymerization);GO:0010997(anaphase-promoting complex binding);GO:0016567(protein ubiquitination);GO:0016740(tr…	04120(Ubiquitin mediated proteolysis);04120(Ubiquitin mediated proteolysis)	K10583	EC:2.3.2.23	ubiquitin-conjugating enzyme E2S [Source:MGI Symbol;Acc:MGI:1925141]	7.42806	7.65524	8.46938	6.94509	4.71419	5.47789	1.37436	0.458763	0.00229655	0.273138	up	no
MSTRG.972	Gm9824	ENSMUST00000178707	NA	NA	NA	NA	predicted pseudogene 9824 [Source:MGI Symbol;Acc:MGI:3641964]	13.0398	9.45258	28.362	8.59931	8.02278	9.20198	1.96927	0.977657	0.00244474	0.288046	up	no
MSTRG.867	Nenf	ENSMUST00000046770	GO:0005576(extracellular region);GO:0005615(extracellular space);GO:0005634(nucleus);GO:0005654(nucleoplasm);GO:0008083(growth factor activity);GO:0010469(regulation of signaling receptor activity);GO:0032099(negative regulation of appetite);GO:0043410(positive regulation of MAPK cascade);GO:0046872(metal ion binding)	NA	NA	NA	neuron derived neurotrophic factor [Source:MGI Symbol;Acc:MGI:1913458]	19.1015	18.6767	21.0854	15.51	12.7258	15.1502	1.35674	0.440145	0.00258007	0.301176	up	no
MSTRG.8859	Cited4	ENSMUST00000094814	GO:0003713(transcription coactivator activity);GO:0005634(nucleus);GO:0005737(cytoplasm);GO:0006355(regulation of transcription, DNA-templated);GO:0006357(regulation of transcription by RNA polymerase II);GO:0043627(response to estrogen);GO:0045893(positive regulation of transcription, DNA-templated)	NA	K22528	NA	Cbp/p300-interacting transactivator, with Glu/Asp-rich carboxy-terminal domain, 4 [Source:MGI Symbol;Acc:MGI:1861694]	6.17403	5.47194	5.59	3.64069	4.22847	3.59197	1.50386	0.588672	0.00273025	0.312912	up	no
MSTRG.8020	Krtcap2	ENSMUST00000040888;MSTRG.8020.7;ENSMUST00000126691;MSTRG.8020.3;MSTRG.8020.1;MSTRG.8020.2;MSTRG.8020.4;ENSMUST00000132818;ENSMUST00000168900	GO:0004579(dolichyl-diphosphooligosaccharide-protein glycotransferase activity);GO:0005783(endoplasmic reticulum);GO:0005789(endoplasmic reticulum membrane);GO:0006486(protein glycosylation);GO:0008250(oligosaccharyltransferase complex);GO:0016020(membrane);GO:0016021(integral component of membrane);GO:0018279(protein N-linked glycosylation via asparagine);GO:0042543(protein N-linked glycosylatio…	NA	NA	NA	keratinocyte associated protein 2 [Source:MGI Symbol;Acc:MGI:1913309]	19.6713	9.82162	10.0628	19.931	23.166	20.131	0.625603	-0.676681	0.0029512	0.335187	down	no
MSTRG.1626	Gm12070	ENSMUST00000119551	NA	NA	NA	NA	predicted gene 12070 [Source:MGI Symbol;Acc:MGI:3650751]	228.033	207.096	119.936	143.563	120.592	108.847	1.4881	0.57347	0.00304079	0.339438	up	no
MSTRG.12825	Irf8	ENSMUST00000047737;ENSMUST00000162775;ENSMUST00000162001;ENSMUST00000160943;ENSMUST00000162658;ENSMUST00000160388;ENSMUST00000160594	GO:0000122(negative regulation of transcription by RNA polymerase II);GO:0000977(RNA polymerase II regulatory region sequence-specific DNA binding);GO:0000978(RNA polymerase II proximal promoter sequence-specific DNA binding);GO:0000981(DNA-binding transcription factor activity, RNA polymerase II-specific);GO:0001227(DNA-binding transcription repressor activity, RNA polymerase II-specific);GO:000…	05133(Pertussis);05133(Pertussis)	K10155	NA	interferon regulatory factor 8 [Source:MGI Symbol;Acc:MGI:96395]	9.97703	9.89162	10.3767	5.7917	9.60457	6.19425	1.40086	0.486316	0.00345508	0.382089	up	no
MSTRG.2997	Glrx5	ENSMUST00000223244;ENSMUST00000021522;ENSMUST00000220494	GO:0005623(cell);GO:0005634(nucleus);GO:0005739(mitochondrion);GO:0005759(mitochondrial matrix);GO:0009055(electron transfer activity);GO:0009249(protein lipoylation);GO:0015035(protein disulfide oxidoreductase activity);GO:0015036(disulfide oxidoreductase activity);GO:0015038(glutathione disulfide oxidoreductase activity);GO:0022900(electron transport chain);GO:0030097(hemopoiesis);GO:0030425(de…	NA	K07390	NA	glutaredoxin 5 [Source:MGI Symbol;Acc:MGI:1920296]	3.55805	4.43978	5.38719	3.55869	3.01013	2.98816	1.40055	0.485993	0.00354167	0.386837	up	no
MSTRG.792	Zbtb18	ENSMUST00000077225;ENSMUST00000193480;ENSMUST00000094276;ENSMUST00000195002;ENSMUST00000195612;ENSMUST00000192699;ENSMUST00000193440;ENSMUST00000195549;ENSMUST00000194319;ENSMUST00000194269	GO:0000122(negative regulation of transcription by RNA polymerase II);GO:0001701(in utero embryonic development);GO:0003676(nucleic acid binding);GO:0003677(DNA binding);GO:0003713(transcription coactivator activity);GO:0005515(protein binding);GO:0005634(nucleus);GO:0006974(cellular response to DNA damage stimulus);GO:0007275(multicellular organism development);GO:0007519(skeletal muscle tissue …	NA	K23196	NA	zinc finger and BTB domain containing 18 [Source:MGI Symbol;Acc:MGI:1353609]	4.15688	5.46722	3.41338	6.93948	5.01044	6.93392	0.690404	-0.534487	0.00355938	0.386837	down	no
ENSMUSG00000020003	Pex7	ENSMUST00000166511;ENSMUST00000020182;ENSMUST00000214951;ENSMUST00000125942	GO:0001764(neuron migration);GO:0001958(endochondral ossification);GO:0005053(peroxisome matrix targeting signal-2 binding);GO:0005515(protein binding);GO:0005737(cytoplasm);GO:0005777(peroxisome);GO:0005782(peroxisomal matrix);GO:0005829(cytosol);GO:0006625(protein targeting to peroxisome);GO:0006635(fatty acid beta-oxidation);GO:0007031(peroxisome organization);GO:0008611(ether lipid biosynthet…	04146(Peroxisome);04146(Peroxisome)	K13341	NA	peroxisomal biogenesis factor 7 [Source:MGI Symbol;Acc:MGI:1321392]	1.24236	1.16175	1.26314	0.909645	0.947687	0.940458	1.31076	0.390409	0.00368241	0.396483	up	no
MSTRG.3673	Ndst2	ENSMUST00000225000;ENSMUST00000223679;ENSMUST00000224829;ENSMUST00000225419;ENSMUST00000225320;ENSMUST00000047490;ENSMUST00000224234	GO:0000139(Golgi membrane);GO:0002002(regulation of angiotensin levels in blood);GO:0003824(catalytic activity);GO:0005794(Golgi apparatus);GO:0006024(glycosaminoglycan biosynthetic process);GO:0008146(sulfotransferase activity);GO:0008152(metabolic process);GO:0009987(cellular process);GO:0015012(heparan sulfate proteoglycan biosynthetic process);GO:0015014(heparan sulfate proteoglycan biosynthe…	00534(Glycosaminoglycan biosynthesis - heparan sulfate / heparin);00534(Glycosaminoglycan biosynthesis - heparan sulfate / heparin)	K02577	2.8.2.-;EC:3.1.1.-	N-deacetylase/N-sulfotransferase (heparan glucosaminyl) 2 [Source:MGI Symbol;Acc:MGI:97040]	5.78016	7.07615	6.99307	5.30296	5.18934	4.7697	1.30058	0.37915	0.00372507	0.396483	up	no
MSTRG.5680	Vapa	ENSMUST00000232686;ENSMUST00000024897	GO:0000139(Golgi membrane);GO:0005515(protein binding);GO:0005634(nucleus);GO:0005783(endoplasmic reticulum);GO:0005789(endoplasmic reticulum membrane);GO:0005886(plasma membrane);GO:0005923(bicellular tight junction);GO:0006888(endoplasmic reticulum to Golgi vesicle-mediated transport);GO:0008017(microtubule binding);GO:0008219(cell death);GO:0015630(microtubule cytoskeleton);GO:0016020(membrane…	04979(Cholesterol metabolism);04979(Cholesterol metabolism)	K06096	NA	vesicle-associated membrane protein, associated protein A [Source:MGI Symbol;Acc:MGI:1353561]	17.3346	20.1446	21.433	16.0421	14.8877	15.3024	1.27427	0.349671	0.00374851	0.396483	up	no
MSTRG.3833	Gch1	ENSMUST00000089959;ENSMUST00000227883	GO:0000166(nucleotide binding);GO:0003824(catalytic activity);GO:0003924(GTPase activity);GO:0003934(GTP cyclohydrolase I activity);GO:0005509(calcium ion binding);GO:0005525(GTP binding);GO:0005634(nucleus);GO:0005654(nucleoplasm);GO:0005737(cytoplasm);GO:0005829(cytosol);GO:0006729(tetrahydrobiopterin biosynthetic process);GO:0008152(metabolic process);GO:0008217(regulation of blood pressure);G…	00790(Folate biosynthesis);00790(Folate biosynthesis)	K01495	EC:3.5.4.16	GTP cyclohydrolase 1 [Source:MGI Symbol;Acc:MGI:95675]	23.1607	23.4812	22.8115	18.5677	18.1744	18.7324	1.25199	0.324219	0.00380539	0.396483	up	no
MSTRG.3379	Ptdss1	ENSMUST00000021990;ENSMUST00000224290;ENSMUST00000225024;ENSMUST00000224244;ENSMUST00000224175	GO:0005783(endoplasmic reticulum);GO:0005789(endoplasmic reticulum membrane);GO:0006629(lipid metabolic process);GO:0006659(phosphatidylserine biosynthetic process);GO:0008654(phospholipid biosynthetic process);GO:0016020(membrane);GO:0016021(integral component of membrane);GO:0016740(transferase activity);GO:0016740(transferase activity)	00564(Glycerophospholipid metabolism);00564(Glycerophospholipid metabolism)	K08729	EC:2.7.8.-	phosphatidylserine synthase 1 [Source:MGI Symbol;Acc:MGI:1276575]	12.0321	12.5479	11.5547	10.1174	9.26889	8.98806	1.2735	0.348794	0.00398276	0.408217	up	no
ENSMUSG00000033295	Ptprf	ENSMUST00000049074;ENSMUST00000143348;ENSMUST00000127616;ENSMUST00000123484	GO:0001960(negative regulation of cytokine-mediated signaling pathway);GO:0004721(phosphoprotein phosphatase activity);GO:0004725(protein tyrosine phosphatase activity);GO:0005001(transmembrane receptor protein tyrosine phosphatase activity);GO:0005158(insulin receptor binding);GO:0005515(protein binding);GO:0005768(endosome);GO:0005886(plasma membrane);GO:0006470(protein dephosphorylation);GO:00…	04514(Cell adhesion molecules (CAMs));04520(Adherens junction);04910(Insulin signaling pathway);04931(Insulin resistance);04931(Insulin resistance)	K05695	EC:3.1.3.48	protein tyrosine phosphatase, receptor type, F [Source:MGI Symbol;Acc:MGI:102695]	0.0677901	0.0523333	0.0860036	0.112603	0.119583	0.178215	0.502257	-0.993503	0.0042578	0.429425	down	no
MSTRG.1049	Gm40645	MSTRG.1049.2;MSTRG.1049.1	NA	NA	NA	NA		19.454	65.4368	26.8113	71.4822	68.6888	67.7874	0.537137	-0.896639	0.00431781	0.432021	down	no
MSTRG.5102	Rnaset2a;Gm49673	ENSMUST00000231927;ENSMUST00000097420;MSTRG.5102.8;ENSMUST00000232307	GO:0003723(RNA binding);GO:0004518(nuclease activity);GO:0004519(endonuclease activity);GO:0004521(endoribonuclease activity);GO:0004540(ribonuclease activity);GO:0005576(extracellular region);GO:0005615(extracellular space);GO:0005764(lysosome);GO:0005783(endoplasmic reticulum);GO:0005788(endoplasmic reticulum lumen);GO:0006401(RNA catabolic process);GO:0016020(membrane);GO:0016021(integral comp…	NA	K01166	EC:4.6.1.19	ribonuclease T2A [Source:MGI Symbol;Acc:MGI:1915445];predicted gene, 49673 [Source:MGI Symbol;Acc:MGI:6215117]	27.0771	26.2136	26.3377	23.1727	20.3429	20.4399	1.24506	0.316213	0.00454963	0.451632	up	no
MSTRG.11533	Tlnrd1	ENSMUST00000094216	GO:0001725(stress fiber);GO:0003779(actin binding);GO:0008150(biological_process)	NA	NA	NA	talin rod domain containing 1 [Source:MGI Symbol;Acc:MGI:1891420]	5.8735	5.99453	6.43468	4.94632	4.52474	4.93782	1.27024	0.345098	0.00463024	0.456042	up	no
MSTRG.7593	Dnttip1	ENSMUST00000017443;ENSMUST00000109327;ENSMUST00000109326;ENSMUST00000135458	GO:0000118(histone deacetylase complex);GO:0003677(DNA binding);GO:0005634(nucleus);GO:0005654(nucleoplasm);GO:0005730(nucleolus);GO:0008047(enzyme activator activity);GO:0016740(transferase activity);GO:0031491(nucleosome binding);GO:0042803(protein homodimerization activity);GO:0043085(positive regulation of catalytic activity);GO:0043085(positive regulation of catalytic activity)	NA	K08707	NA	deoxynucleotidyltransferase, terminal, interacting protein 1 [Source:MGI Symbol;Acc:MGI:1923483]	6.17893	7.65404	7.26821	4.87173	5.67187	5.31386	1.33068	0.412162	0.00470244	0.459564	up	no
MSTRG.13851	Ube2a	ENSMUST00000202991;ENSMUST00000016452;ENSMUST00000202783;ENSMUST00000201050;ENSMUST00000201117;ENSMUST00000202812	GO:0000166(nucleotide binding);GO:0000209(protein polyubiquitination);GO:0000785(chromatin);GO:0000790(nuclear chromatin);GO:0001701(in utero embryonic development);GO:0001741(XY body);GO:0001835(blastocyst hatching);GO:0004842(ubiquitin-protein transferase activity);GO:0005515(protein binding);GO:0005524(ATP binding);GO:0006281(DNA repair);GO:0006974(cellular response to DNA damage stimulus);GO:…	04120(Ubiquitin mediated proteolysis);04120(Ubiquitin mediated proteolysis)	K10573	EC:2.3.2.23	ubiquitin-conjugating enzyme E2A [Source:MGI Symbol;Acc:MGI:102959]	21.1731	16.9948	11.85	10.0243	12.3263	12.432	1.43801	0.524077	0.00480373	0.465851	up	no
MSTRG.4179	Gm2606	ENSMUST00000100754	NA	NA	NA	NA	predicted pseudogene 2606 [Source:MGI Symbol;Acc:MGI:3780774]	65.035	86.9141	207.835	222.008	213.771	211.161	0.556131	-0.846502	0.00495506	0.476859	down	no
MSTRG.2014	Slc43a2	ENSMUST00000169547;ENSMUST00000145901;ENSMUST00000108433;ENSMUST00000042561;ENSMUST00000127226;ENSMUST00000149727;ENSMUST00000134112;ENSMUST00000151891;ENSMUST00000155981;ENSMUST00000152775;ENSMUST00000143035	GO:0005886(plasma membrane);GO:0015175(neutral amino acid transmembrane transporter activity);GO:0015179(L-amino acid transmembrane transporter activity);GO:0015804(neutral amino acid transport);GO:0015807(L-amino acid transport);GO:0016020(membrane);GO:0016021(integral component of membrane);GO:0055085(transmembrane transport);GO:1902475(L-alpha-amino acid transmembrane transport);GO:1902475(L-a…	NA	K08229	NA	solute carrier family 43, member 2 [Source:MGI Symbol;Acc:MGI:2442746]	3.48229	2.22408	1.62513	3.6592	3.56831	3.93854	0.656588	-0.606939	0.00515721	0.491021	down	no
MSTRG.10952	Emp1	ENSMUST00000032330;ENSMUST00000204299;ENSMUST00000111907;ENSMUST00000204894;ENSMUST00000154270;ENSMUST00000205156	GO:0005886(plasma membrane);GO:0008219(cell death);GO:0016020(membrane);GO:0016021(integral component of membrane);GO:0016049(cell growth);GO:0032060(bleb assembly);GO:0032060(bleb assembly)	NA	NA	NA	epithelial membrane protein 1 [Source:MGI Symbol;Acc:MGI:107941]	7.95789	3.00477	2.97528	2.76314	2.81717	2.31614	1.76509	0.819742	0.00518013	0.491021	up	no
MSTRG.3331	2210016F16Rik	ENSMUST00000022032	GO:0003674(molecular_function);GO:0005575(cellular_component);GO:0006400(tRNA modification);GO:0101030(tRNA-guanine transglycosylation)	NA	NA	NA	RIKEN cDNA 2210016F16 gene [Source:MGI Symbol;Acc:MGI:1917403]	11.29	12.5386	12.3005	9.98211	9.35994	9.08321	1.27102	0.345984	0.00530186	0.495015	up	no
MSTRG.1246	Map2k2	ENSMUST00000143517;ENSMUST00000128937;ENSMUST00000105331;ENSMUST00000123241;ENSMUST00000220329;ENSMUST00000136743;ENSMUST00000048223;ENSMUST00000123888;ENSMUST00000218571	GO:0000166(nucleotide binding);GO:0000187(activation of MAPK activity);GO:0001932(regulation of protein phosphorylation);GO:0004672(protein kinase activity);GO:0004674(protein serine/threonine kinase activity);GO:0004708(MAP kinase kinase activity);GO:0004712(protein serine/threonine/tyrosine kinase activity);GO:0004713(protein tyrosine kinase activity);GO:0005515(protein binding);GO:0005524(ATP …	01521(EGFR tyrosine kinase inhibitor resistance);01522(Endocrine resistance);04010(MAPK signaling pathway);04012(ErbB signaling pathway);04014(Ras signaling pathway);04015(Rap1 signaling pathway);04022(cGMP-PKG signaling pathway);04024(cAMP signaling pathway);04066(HIF-1 signaling pathway);04068(FoxO signaling pathway);04071(Sphingolipid signaling pathway);04072(Phospholipase D signaling pathway)…	K04369	EC:2.7.12.2	mitogen-activated protein kinase kinase 2 [Source:MGI Symbol;Acc:MGI:1346867]	12.8106	13.4066	12.7633	11.1197	10.0593	10.1786	1.2431	0.313938	0.00536629	0.495015	up	no
MSTRG.6566	AC122442	ENSMUST00000236822	NA	NA	NA	NA	Novel transcript	0.565194	0.603482	0.614625	0.370908	0.25422	0.314513	1.89785	0.924369	0.00541776	0.495015	up	no
MSTRG.5629	Mpnd	ENSMUST00000149441;ENSMUST00000124302;ENSMUST00000140926;ENSMUST00000133998;ENSMUST00000159420;ENSMUST00000153197	GO:0003674(molecular_function);GO:0005515(protein binding);GO:0005575(cellular_component);GO:0006508(proteolysis);GO:0008150(biological_process);GO:0008233(peptidase activity);GO:0008237(metallopeptidase activity);GO:0016787(hydrolase activity);GO:0046872(metal ion binding);GO:0046872(metal ion binding)	NA	NA	NA	MPN domain containing [Source:MGI Symbol;Acc:MGI:1915297]	12.5498	10.9393	10.4706	9.4954	8.0684	8.86735	1.28483	0.361583	0.005468	0.495015	up	no
MSTRG.6894	St6galnac4	ENSMUST00000179989;ENSMUST00000102818;ENSMUST00000192934;ENSMUST00000123080;ENSMUST00000146557	GO:0005794(Golgi apparatus);GO:0006486(protein glycosylation);GO:0008373(sialyltransferase activity);GO:0016020(membrane);GO:0016021(integral component of membrane);GO:0016740(transferase activity);GO:0016757(transferase activity, transferring glycosyl groups);GO:0097503(sialylation);GO:0097503(sialylation)	00604(Glycosphingolipid biosynthesis - ganglio series);00604(Glycosphingolipid biosynthesis - ganglio series)	K03374	EC:2.4.99.7	ST6 (alpha-N-acetyl-neuraminyl-2,3-beta-galactosyl-1,3)-N-acetylgalactosaminide alpha-2,6-sialyltransferase 4 [Source:MGI Symbol;Acc:MGI:1341894]	7.4328	7.38861	6.93148	12.3132	6.91157	11.5114	0.707728	-0.498733	0.00553749	0.495114	down	no
MSTRG.2566	Sirt7;Mafg;Mir6936	MSTRG.2566.1;MSTRG.2566.7;ENSMUST00000106182;ENSMUST00000058162;ENSMUST00000133625;ENSMUST00000153018;ENSMUST00000106180;ENSMUST00000146809;ENSMUST00000130743;ENSMUST00000127882;ENSMUST00000154714;ENSMUST00000134255;ENSMUST00000128498;ENSMUST00000153532;ENSMUST00000106181;ENSMUST00000106183;ENSMUST00000080202;ENSMUST00000183547	GO:0000978(RNA polymerase II proximal promoter sequence-specific DNA binding);GO:0001228(DNA-binding transcription activator activity, RNA polymerase II-specific);GO:0001701(in utero embryonic development);GO:0003677(DNA binding);GO:0003700(DNA-binding transcription factor activity);GO:0005515(protein binding);GO:0005634(nucleus);GO:0006355(regulation of transcription, DNA-templated);GO:0010628(p…	NA	K09037;K11417	EC:3.5.1.-	v-maf musculoaponeurotic fibrosarcoma oncogene family, protein G (avian) [Source:MGI Symbol;Acc:MGI:96911];sirtuin 7 [Source:MGI Symbol;Acc:MGI:2385849];microRNA 6936 [Source:MGI Symbol;Acc:MGI:5530956]	9.50094	9.89879	9.39917	9.5289	3.54177	3.26712	1.76272	0.817801	0.00573715	0.507557	up	no
MSTRG.14126	Gm47283	MSTRG.14126.1;ENSMUST00000177591;ENSMUST00000179077;ENSMUST00000179483	NA	NA	NA	NA	predicted gene, 47283 [Source:MGI Symbol;Acc:MGI:6096131]	9.89844	9.78365	8.80987	8.12092	6.11059	6.80836	1.35419	0.437429	0.00576581	0.507557	up	no
MSTRG.3316	Pcbd2	ENSMUST00000021958;ENSMUST00000124968	GO:0004505(phenylalanine 4-monooxygenase activity);GO:0005515(protein binding);GO:0005634(nucleus);GO:0005739(mitochondrion);GO:0006729(tetrahydrobiopterin biosynthetic process);GO:0008124(4-alpha-hydroxytetrahydrobiopterin dehydratase activity);GO:0016829(lyase activity);GO:0045893(positive regulation of transcription, DNA-templated);GO:0051289(protein homotetramerization);GO:0051291(protein het…	00790(Folate biosynthesis);00790(Folate biosynthesis)	K01724	EC:4.2.1.96	pterin 4 alpha carbinolamine dehydratase/dimerization cofactor of hepatocyte nuclear factor 1 alpha (TCF1) 2 [Source:MGI Symbol;Acc:MGI:1919812]	18.8308	23.0057	23.1542	19.1604	12.8702	13.7268	1.42033	0.506228	0.0058377	0.507557	up	no
MSTRG.9309	Perm1;AW011738	MSTRG.9309.1;ENSMUST00000105572;ENSMUST00000105140	GO:0003674(molecular_function);GO:0005634(nucleus);GO:0005654(nucleoplasm);GO:0005737(cytoplasm);GO:0006355(regulation of transcription, DNA-templated);GO:0014850(response to muscle activity)	NA	NA	NA	PPARGC1 and ESRR induced regulator, muscle 1 [Source:MGI Symbol;Acc:MGI:1921433];expressed sequence AW011738 [Source:MGI Symbol;Acc:MGI:2140540]	7.34832	7.14615	7.21965	9.23173	8.46863	9.59327	0.795575	-0.329931	0.00589423	0.508963	down	no
MSTRG.7129	Ptprj;Gm13767	MSTRG.7129.2;ENSMUST00000124074;ENSMUST00000111493;ENSMUST00000168621;ENSMUST00000129323;ENSMUST00000111495	GO:0001772(immunological synapse);GO:0004721(phosphoprotein phosphatase activity);GO:0004725(protein tyrosine phosphatase activity);GO:0005161(platelet-derived growth factor receptor binding);GO:0005515(protein binding);GO:0005886(plasma membrane);GO:0005911(cell-cell junction);GO:0006470(protein dephosphorylation);GO:0008013(beta-catenin binding);GO:0008285(negative regulation of cell population…	04520(Adherens junction);04520(Adherens junction)	K05698	EC:3.1.3.48	predicted gene 13767 [Source:MGI Symbol;Acc:MGI:3651237];protein tyrosine phosphatase, receptor type, J [Source:MGI Symbol;Acc:MGI:104574]	23.7021	19.776	12.6265	13.9252	12.7516	13.336	1.40216	0.487655	0.00602972	0.51712	up	no
MSTRG.11702	Gm4070;Gvin1;Gm18852;Gm8995;Gm8989	ENSMUST00000176467;MSTRG.11702.14;MSTRG.11702.9;MSTRG.11702.15;ENSMUST00000183409;MSTRG.11702.11;ENSMUST00000176994;ENSMUST00000006667;ENSMUST00000106766;MSTRG.11702.10;ENSMUST00000184149;MSTRG.11702.8;MSTRG.11702.4;MSTRG.11702.17;MSTRG.11702.3;ENSMUST00000184782;ENSMUST00000184842;ENSMUST00000208417;ENSMUST00000176969	GO:0000166(nucleotide binding);GO:0003674(molecular_function);GO:0005525(GTP binding);GO:0005575(cellular_component);GO:0005634(nucleus);GO:0005737(cytoplasm);GO:0005829(cytosol);GO:0008150(biological_process);GO:0008150(biological_process)	NA	NA	NA	predicted gene 4070 [Source:MGI Symbol;Acc:MGI:3782245];GTPase, very large interferon inducible 1 [Source:MGI Symbol;Acc:MGI:1921808];predicted gene, 18852 [Source:MGI Symbol;Acc:MGI:5011037];predicted gene 8989 [Source:MGI Symbol;Acc:MGI:3704114];predicted gene 8995 [Source:MGI Symbol;Acc:MGI:3644223]	20.052	28.3846	22.3016	12.4409	17.3241	20.6581	1.40289	0.488405	0.00607549	0.517525	up	no
MSTRG.4701	Ube2v2	ENSMUST00000115777;ENSMUST00000118236;ENSMUST00000115776;ENSMUST00000096234;ENSMUST00000229859;ENSMUST00000229244	GO:0000729(DNA double-strand break processing);GO:0005515(protein binding);GO:0005634(nucleus);GO:0005654(nucleoplasm);GO:0006301(postreplication repair);GO:0010976(positive regulation of neuron projection development);GO:0031372(UBC13-MMS2 complex);GO:0032436(positive regulation of proteasomal ubiquitin-dependent protein catabolic process);GO:0042275(error-free postreplication DNA repair);GO:004…	NA	K10704	NA	ubiquitin-conjugating enzyme E2 variant 2 [Source:MGI Symbol;Acc:MGI:1917870]	1.93307	1.31164	1.08432	0.62954	0.694262	1.24742	1.68365	0.751591	0.00661782	0.556981	up	no
MSTRG.4182	Basp1	ENSMUST00000058845;ENSMUST00000228597;MSTRG.4182.1	GO:0003714(transcription corepressor activity);GO:0005515(protein binding);GO:0005634(nucleus);GO:0005737(cytoplasm);GO:0005886(plasma membrane);GO:0008180(COP9 signalosome);GO:0016020(membrane);GO:0016607(nuclear speck);GO:0019904(protein domain specific binding);GO:0030054(cell junction);GO:0030426(growth cone);GO:0042995(cell projection);GO:0044212(transcription regulatory region DNA binding);…	NA	K17272	NA	brain abundant, membrane attached signal protein 1 [Source:MGI Symbol;Acc:MGI:1917600]	98.5061	110.478	107.156	77.4523	96.1073	77.0526	1.26147	0.335109	0.00669212	0.556981	up	no
MSTRG.5206	Pgp	ENSMUST00000234216;ENSMUST00000053024	GO:0000121(glycerol-1-phosphatase activity);GO:0000287(magnesium ion binding);GO:0004721(phosphoprotein phosphatase activity);GO:0004725(protein tyrosine phosphatase activity);GO:0005737(cytoplasm);GO:0005975(carbohydrate metabolic process);GO:0006114(glycerol biosynthetic process);GO:0006650(glycerophospholipid metabolic process);GO:0008967(phosphoglycolate phosphatase activity);GO:0016311(depho…	00630(Glyoxylate and dicarboxylate metabolism);00630(Glyoxylate and dicarboxylate metabolism)	K19269	3.1.3.48;EC:3.1.3.18	phosphoglycolate phosphatase [Source:MGI Symbol;Acc:MGI:1914328]	5.9242	6.0126	6.42267	4.97467	4.65659	4.61621	1.28861	0.365817	0.00669597	0.556981	up	no
MSTRG.12362	Tmem161a	ENSMUST00000182980;ENSMUST00000182715;ENSMUST00000002413;ENSMUST00000126268;ENSMUST00000133339;ENSMUST00000143543;ENSMUST00000182942;ENSMUST00000182365;ENSMUST00000123923;ENSMUST00000125755;ENSMUST00000133084;ENSMUST00000125906;ENSMUST00000147656	GO:0003674(molecular_function);GO:0005575(cellular_component);GO:0016020(membrane);GO:0016021(integral component of membrane);GO:0032526(response to retinoic acid);GO:0034599(cellular response to oxidative stress);GO:0034644(cellular response to UV);GO:0045739(positive regulation of DNA repair);GO:1902230(negative regulation of intrinsic apoptotic signaling pathway in response to DNA damage);GO:1…	NA	NA	NA	transmembrane protein 161A [Source:MGI Symbol;Acc:MGI:2384577]	5.56553	5.97638	6.19906	2.98986	5.79247	3.06642	1.49729	0.58235	0.00671541	0.556981	up	no
MSTRG.2610	Rhob	ENSMUST00000067384	GO:0000166(nucleotide binding);GO:0000281(mitotic cytokinesis);GO:0001525(angiogenesis);GO:0003924(GTPase activity);GO:0005515(protein binding);GO:0005525(GTP binding);GO:0005622(intracellular);GO:0005634(nucleus);GO:0005737(cytoplasm);GO:0005768(endosome);GO:0005769(early endosome);GO:0005770(late endosome);GO:0005829(cytosol);GO:0005886(plasma membrane);GO:0005938(cell cortex);GO:0006886(intrac…	NA	K07856	NA	ras homolog family member B [Source:MGI Symbol;Acc:MGI:107949]	48.7738	50.6805	51.2591	41.2718	39.6523	41.4191	1.23189	0.300874	0.00683376	0.559437	up	no
MSTRG.12233	Rbpms	ENSMUST00000033995;ENSMUST00000191473;ENSMUST00000053251;ENSMUST00000182987;ENSMUST00000183122;ENSMUST00000033994;ENSMUST00000231942;ENSMUST00000183336;ENSMUST00000183062	GO:0000398(mRNA splicing, via spliceosome);GO:0000932(P-body);GO:0003676(nucleic acid binding);GO:0003713(transcription coactivator activity);GO:0003723(RNA binding);GO:0005634(nucleus);GO:0005654(nucleoplasm);GO:0005737(cytoplasm);GO:0005829(cytosol);GO:0006979(response to oxidative stress);GO:0008143(poly(A) binding);GO:0010494(cytoplasmic stress granule);GO:0010862(positive regulation of pathw…	NA	NA	NA	RNA binding protein gene with multiple splicing [Source:MGI Symbol;Acc:MGI:1334446]	2.66151	2.91063	3.05808	2.21413	2.40902	2.06667	1.29005	0.367429	0.00695926	0.566034	up	no
MSTRG.1270	Aes	MSTRG.1270.2;ENSMUST00000002518;ENSMUST00000218432;ENSMUST00000218690;ENSMUST00000219870;ENSMUST00000218611;ENSMUST00000220282;ENSMUST00000220348;ENSMUST00000217807;ENSMUST00000220368;ENSMUST00000218574	GO:0000122(negative regulation of transcription by RNA polymerase II);GO:0001501(skeletal system development);GO:0003714(transcription corepressor activity);GO:0005515(protein binding);GO:0005634(nucleus);GO:0005654(nucleoplasm);GO:0005667(transcription factor complex);GO:0006355(regulation of transcription, DNA-templated);GO:0006357(regulation of transcription by RNA polymerase II);GO:0010629(ne…	NA	NA	NA	amino-terminal enhancer of split [Source:MGI Symbol;Acc:MGI:95806]	18.8533	21.0917	20.7546	16.7421	16.8257	15.5381	1.2361	0.305793	0.0071042	0.57412	up	no
ENSMUSG00000055320	Tead1	ENSMUST00000059768;ENSMUST00000069256;ENSMUST00000210510;ENSMUST00000168328	GO:0000978(RNA polymerase II proximal promoter sequence-specific DNA binding);GO:0001228(DNA-binding transcription activator activity, RNA polymerase II-specific);GO:0003677(DNA binding);GO:0003700(DNA-binding transcription factor activity);GO:0005634(nucleus);GO:0005654(nucleoplasm);GO:0006355(regulation of transcription, DNA-templated);GO:0035329(hippo signaling);GO:0045944(positive regulation …	04390(Hippo signaling pathway);04392(Hippo signaling pathway - multiple species);04392(Hippo signaling pathway - multiple species)	NA	NA	TEA domain family member 1 [Source:MGI Symbol;Acc:MGI:101876]	0.0983436	0.0891388	0.0962594	0.186545	0.148524	0.146962	0.588638	-0.764546	0.00716026	0.574247	down	no
ENSMUSG00000042390	Gatad2b	ENSMUST00000199754;ENSMUST00000196212;ENSMUST00000206907;ENSMUST00000200373;ENSMUST00000049382;ENSMUST00000205797;ENSMUST00000199607	GO:0000122(negative regulation of transcription by RNA polymerase II);GO:0005515(protein binding);GO:0005634(nucleus);GO:0005654(nucleoplasm);GO:0006355(regulation of transcription, DNA-templated);GO:0008270(zinc ion binding);GO:0016581(NuRD complex);GO:0016607(nuclear speck);GO:0043565(sequence-specific DNA binding);GO:0046872(metal ion binding);GO:0046872(metal ion binding)	NA	K23194	NA	GATA zinc finger domain containing 2B [Source:MGI Symbol;Acc:MGI:2443225]	3.00178	2.9467	2.94184	0.882345	1.1577	2.91779	1.79319	0.842524	0.00719687	0.574247	up	no
MSTRG.8138	Txnip	ENSMUST00000049093;ENSMUST00000074519;ENSMUST00000196871;ENSMUST00000128221;ENSMUST00000151832	GO:0000122(negative regulation of transcription by RNA polymerase II);GO:0004857(enzyme inhibitor activity);GO:0005515(protein binding);GO:0005634(nucleus);GO:0005737(cytoplasm);GO:0005758(mitochondrial intermembrane space);GO:0005829(cytosol);GO:0006606(protein import into nucleus);GO:0006979(response to oxidative stress);GO:0007049(cell cycle);GO:0009612(response to mechanical stimulus);GO:0009…	04621(NOD-like receptor signaling pathway);04621(NOD-like receptor signaling pathway)	K20910	NA	thioredoxin interacting protein [Source:MGI Symbol;Acc:MGI:1889549]	88.7336	88.5417	116.117	135.95	110.703	137.79	0.763162	-0.38994	0.00729747	0.578612	down	no
MSTRG.166	Cflar	MSTRG.166.15;ENSMUST00000069333;MSTRG.166.9;MSTRG.166.1;ENSMUST00000140940;ENSMUST00000189858;ENSMUST00000114309;ENSMUST00000123553;ENSMUST00000149874;ENSMUST00000164900;ENSMUST00000123032;ENSMUST00000156870;ENSMUST00000097722;ENSMUST00000097723;ENSMUST00000114313;ENSMUST00000124567	GO:0001666(response to hypoxia);GO:0002020(protease binding);GO:0004197(cysteine-type endopeptidase activity);GO:0005123(death receptor binding);GO:0005515(protein binding);GO:0005737(cytoplasm);GO:0006508(proteolysis);GO:0006915(apoptotic process);GO:0007519(skeletal muscle tissue development);GO:0008047(enzyme activator activity);GO:0008234(cysteine-type peptidase activity);GO:0009617(response …	04064(NF-kappa B signaling pathway);04140(Autophagy - animal);04210(Apoptosis);04217(Necroptosis);04668(TNF signaling pathway);05142(Chagas disease (American trypanosomiasis));05160(Hepatitis C);05160(Hepatitis C)	K04724	NA	CASP8 and FADD-like apoptosis regulator [Source:MGI Symbol;Acc:MGI:1336166]	9.0081	8.08041	16.6013	16.8161	16.9046	16.3011	0.673501	-0.570248	0.00739009	0.582293	down	no
MSTRG.11686	Rrp8	ENSMUST00000033179;ENSMUST00000098148;ENSMUST00000127738;ENSMUST00000148176;ENSMUST00000137902;ENSMUST00000154852	GO:0000183(chromatin silencing at rDNA);GO:0005634(nucleus);GO:0005677(chromatin silencing complex);GO:0005730(nucleolus);GO:0005829(cytosol);GO:0005886(plasma membrane);GO:0006325(chromatin organization);GO:0006364(rRNA processing);GO:0008168(methyltransferase activity);GO:0016740(transferase activity);GO:0032259(methylation);GO:0033553(rDNA heterochromatin);GO:0035064(methylated histone binding…	NA	K14850	EC:2.1.1.287	ribosomal RNA processing 8, methyltransferase, homolog (yeast) [Source:MGI Symbol;Acc:MGI:1914251]	3.3977	2.5611	2.79424	2.05833	2.15276	2.17926	1.36973	0.453889	0.00790467	0.615149	up	no
MSTRG.9535	Bloc1s4	ENSMUST00000071949	GO:0005515(protein binding);GO:0005737(cytoplasm);GO:0008089(anterograde axonal transport);GO:0031083(BLOC-1 complex);GO:0031175(neuron projection development);GO:0032438(melanosome organization);GO:0048490(anterograde synaptic vesicle transport);GO:0050885(neuromuscular process controlling balance);GO:0070527(platelet aggregation);GO:1904115(axon cytoplasm)	NA	K08366	NA	biogenesis of lysosomal organelles complex-1, subunit 4, cappuccino [Source:MGI Symbol;Acc:MGI:1929230]	4.48687	6.12628	6.73	3.94442	4.0497	3.75663	1.47592	0.561612	0.00804108	0.621926	up	no
MSTRG.2318	Nkiras2	ENSMUST00000017981;ENSMUST00000107376;ENSMUST00000127547;ENSMUST00000142993;ENSMUST00000051947;ENSMUST00000155840	GO:0000166(nucleotide binding);GO:0003924(GTPase activity);GO:0005525(GTP binding);GO:0005737(cytoplasm);GO:0007165(signal transduction);GO:0016020(membrane);GO:0016020(membrane)	NA	K17197	NA	NFKB inhibitor interacting Ras-like protein 2 [Source:MGI Symbol;Acc:MGI:1919216]	12.1933	11.5119	10.8676	11.6824	4.97716	4.96689	1.59863	0.676833	0.00810558	0.623091	up	no
MSTRG.9795	Gm10359	ENSMUST00000180167	NA	NA	NA	NA	predicted gene 10359 [Source:MGI Symbol;Acc:MGI:3708724]	8.38573	9.03853	20.3986	18.8135	22.5098	20.4641	0.612146	-0.708052	0.00853261	0.640468	down	no
ENSMUSG00000028364	Tnc	ENSMUST00000030056;ENSMUST00000107372;ENSMUST00000107377;ENSMUST00000107371	GO:0001968(fibronectin binding);GO:0005201(extracellular matrix structural constituent);GO:0005515(protein binding);GO:0005576(extracellular region);GO:0005604(basement membrane);GO:0005614(interstitial matrix);GO:0005615(extracellular space);GO:0007155(cell adhesion);GO:0007162(negative regulation of cell adhesion);GO:0007528(neuromuscular junction development);GO:0008284(positive regulation of …	04151(PI3K-Akt signaling pathway);04510(Focal adhesion);04512(ECM-receptor interaction);05165(Human papillomavirus infection);05206(MicroRNAs in cancer);05206(MicroRNAs in cancer)	K06252	NA	tenascin C [Source:MGI Symbol;Acc:MGI:101922]	2.96417	3.06135	2.82454	3.57137	3.87269	3.70903	0.793507	-0.333685	0.00853483	0.640468	down	no
MSTRG.10002	Orai1	ENSMUST00000121652;ENSMUST00000152213;ENSMUST00000051016	GO:0002115(store-operated calcium entry);GO:0002250(adaptive immune response);GO:0002376(immune system process);GO:0005262(calcium channel activity);GO:0005515(protein binding);GO:0005516(calmodulin binding);GO:0005776(autophagosome);GO:0005829(cytosol);GO:0005886(plasma membrane);GO:0005887(integral component of plasma membrane);GO:0006811(ion transport);GO:0006816(calcium ion transport);GO:0015…	04020(Calcium signaling pathway);04024(cAMP signaling pathway);04611(Platelet activation);04924(Renin secretion);04925(Aldosterone synthesis and secretion);04927(Cortisol synthesis and secretion);04934(Cushing syndrome);05340(Primary immunodeficiency);05340(Primary immunodeficiency)	K16056	NA	ORAI calcium release-activated calcium modulator 1 [Source:MGI Symbol;Acc:MGI:1925542]	7.93806	8.82404	9.45444	3.19693	6.70098	7.21636	1.53185	0.615278	0.0087284	0.648109	up	no
MSTRG.2475	Gga3	ENSMUST00000019135;ENSMUST00000156173;ENSMUST00000154832;ENSMUST00000136790;ENSMUST00000125097;ENSMUST00000132503;ENSMUST00000149814	GO:0005622(intracellular);GO:0005768(endosome);GO:0005769(early endosome);GO:0005794(Golgi apparatus);GO:0005802(trans-Golgi network);GO:0006886(intracellular protein transport);GO:0010008(endosome membrane);GO:0015031(protein transport);GO:0016020(membrane);GO:0016192(vesicle-mediated transport);GO:0030306(ADP-ribosylation factor binding);GO:0031647(regulation of protein stability);GO:0031648(pr…	04142(Lysosome);04142(Lysosome)	K12404	NA	golgi associated, gamma adaptin ear containing, ARF binding protein 3 [Source:MGI Symbol;Acc:MGI:2384159]	2.82925	2.79256	2.64367	4.01999	2.78724	4.3785	0.73893	-0.436491	0.00873947	0.648109	down	no
ENSMUSG00000038037	Socs1	ENSMUST00000038099;ENSMUST00000229866	GO:0001932(regulation of protein phosphorylation);GO:0005159(insulin-like growth factor receptor binding);GO:0005515(protein binding);GO:0005634(nucleus);GO:0005654(nucleoplasm);GO:0005737(cytoplasm);GO:0005829(cytosol);GO:0005942(phosphatidylinositol 3-kinase complex);GO:0007259(receptor signaling pathway via JAK-STAT);GO:0009968(negative regulation of signal transduction);GO:0010533(regulation …	04120(Ubiquitin mediated proteolysis);04380(Osteoclast differentiation);04630(Jak-STAT signaling pathway);04910(Insulin signaling pathway);04917(Prolactin signaling pathway);04930(Type II diabetes mellitus);05145(Toxoplasmosis);05206(MicroRNAs in cancer);05206(MicroRNAs in cancer)	K04694	NA	suppressor of cytokine signaling 1 [Source:MGI Symbol;Acc:MGI:1354910]	4.64946	4.70549	4.67503	3.96226	3.39457	3.4909	1.29336	0.371119	0.00893668	0.657947	up	no
MSTRG.5921	Ube2d2a;Cxxc5;AC141471	ENSMUST00000236235;ENSMUST00000170693;ENSMUST00000235351;ENSMUST00000060722;ENSMUST00000235170;ENSMUST00000236484;ENSMUST00000237291;ENSMUST00000235516;ENSMUST00000235169;ENSMUST00000237482;ENSMUST00000235919;ENSMUST00000236550	GO:0000151(ubiquitin ligase complex);GO:0000166(nucleotide binding);GO:0000209(protein polyubiquitination);GO:0004842(ubiquitin-protein transferase activity);GO:0005515(protein binding);GO:0005524(ATP binding);GO:0006511(ubiquitin-dependent protein catabolic process);GO:0016567(protein ubiquitination);GO:0016740(transferase activity);GO:0031625(ubiquitin protein ligase binding);GO:0032991(protein…	04120(Ubiquitin mediated proteolysis);04141(Protein processing in endoplasmic reticulum);04141(Protein processing in endoplasmic reticulum)	K06689;K22760	EC:2.3.2.23	ubiquitin-conjugating enzyme E2D 2A [Source:MGI Symbol;Acc:MGI:1930715];CXXC finger 5 [Source:MGI Symbol;Acc:MGI:1914643];novel transcript	5.61084	2.75292	5.56893	2.83433	2.28039	3.9094	1.54394	0.626615	0.00897652	0.657947	up	no
MSTRG.5236	Fam173a;Metrn;AC134908	ENSMUST00000235327;ENSMUST00000165838;ENSMUST00000235294;ENSMUST00000072735;ENSMUST00000235889;ENSMUST00000236963;ENSMUST00000237703;ENSMUST00000236161;ENSMUST00000236683;ENSMUST00000237849;ENSMUST00000238040;ENSMUST00000002344;ENSMUST00000236842	GO:0003674(molecular_function);GO:0005575(cellular_component);GO:0008150(biological_process);GO:0008168(methyltransferase activity);GO:0016020(membrane);GO:0016021(integral component of membrane);GO:0016740(transferase activity);GO:0032259(methylation);GO:0005576(extracellular region);GO:0005615(extracellular space);GO:0007275(multicellular organism development);GO:0007399(nervous system developm…	NA	NA	NA	family with sequence similarity 173, member A [Source:MGI Symbol;Acc:MGI:2384888];meteorin, glial cell differentiation regulator [Source:MGI Symbol;Acc:MGI:1917333];novel protein	4.62382	4.47904	4.49507	2.64247	4.50275	2.16485	1.46056	0.546525	0.00910246	0.663322	up	no
MSTRG.1945	Med11	ENSMUST00000019067;ENSMUST00000151013;ENSMUST00000152348	GO:0000151(ubiquitin ligase complex);GO:0003712(transcription coregulator activity);GO:0005515(protein binding);GO:0005634(nucleus);GO:0005654(nucleoplasm);GO:0006357(regulation of transcription by RNA polymerase II);GO:0008150(biological_process);GO:0016567(protein ubiquitination);GO:0016592(mediator complex);GO:0061630(ubiquitin protein ligase activity);GO:0061630(ubiquitin protein ligase activ…	NA	K15131	NA	mediator complex subunit 11 [Source:MGI Symbol;Acc:MGI:1913422]	15.7572	16.1601	15.7962	14.2677	11.3416	10.9818	1.30396	0.382901	0.00935645	0.677913	up	no
MSTRG.10230	Rac1	ENSMUST00000080537;ENSMUST00000100489;ENSMUST00000131513;ENSMUST00000145709	GO:0000139(Golgi membrane);GO:0000166(nucleotide binding);GO:0000242(pericentriolar material);GO:0001764(neuron migration);GO:0001891(phagocytic cup);GO:0001934(positive regulation of protein phosphorylation);GO:0002093(auditory receptor cell morphogenesis);GO:0002551(mast cell chemotaxis);GO:0003382(epithelial cell morphogenesis);GO:0003924(GTPase activity);GO:0005515(protein binding);GO:0005525…	04010(MAPK signaling pathway);04014(Ras signaling pathway);04015(Rap1 signaling pathway);04024(cAMP signaling pathway);04062(Chemokine signaling pathway);04071(Sphingolipid signaling pathway);04145(Phagosome);04151(PI3K-Akt signaling pathway);04310(Wnt signaling pathway);04360(Axon guidance);04370(VEGF signaling pathway);04380(Osteoclast differentiation);04510(Focal adhesion);04520(Adherens junct…	K04392	NA	Rac family small GTPase 1 [Source:MGI Symbol;Acc:MGI:97845]	17.3033	44.5159	16.6203	15.2706	16.1837	15.8973	1.65653	0.728164	0.0095462	0.687708	up	no
MSTRG.4575	Atf1	ENSMUST00000023769;ENSMUST00000166435;ENSMUST00000163855;ENSMUST00000171869;ENSMUST00000166809	GO:0000977(RNA polymerase II regulatory region sequence-specific DNA binding);GO:0000981(DNA-binding transcription factor activity, RNA polymerase II-specific);GO:0001228(DNA-binding transcription activator activity, RNA polymerase II-specific);GO:0003677(DNA binding);GO:0003700(DNA-binding transcription factor activity);GO:0005515(protein binding);GO:0005634(nucleus);GO:0005654(nucleoplasm);GO:0…	04925(Aldosterone synthesis and secretion);05202(Transcriptional misregulation in cancer);05202(Transcriptional misregulation in cancer)	K09053	NA	activating transcription factor 1 [Source:MGI Symbol;Acc:MGI:1298366]	9.2193	8.51324	8.33566	4.69088	8.75164	4.30021	1.46923	0.555062	0.00971673	0.696016	up	no
MSTRG.11025	Tfpt	ENSMUST00000155592;ENSMUST00000108641;ENSMUST00000206370;ENSMUST00000153143;ENSMUST00000156194	GO:0003677(DNA binding);GO:0005634(nucleus);GO:0005654(nucleoplasm);GO:0005737(cytoplasm);GO:0005884(actin filament);GO:0006281(DNA repair);GO:0006310(DNA recombination);GO:0006915(apoptotic process);GO:0006974(cellular response to DNA damage stimulus);GO:0019901(protein kinase binding);GO:0031011(Ino80 complex);GO:0031965(nuclear membrane);GO:0043065(positive regulation of apoptotic process);GO:…	NA	K11670	NA	TCF3 (E2A) fusion partner [Source:MGI Symbol;Acc:MGI:1916964]	11.2035	13.6255	11.4336	11.7391	6.32809	6.84119	1.45584	0.541851	0.00979223	0.697461	up	no
MSTRG.10764	Mtmr14	ENSMUST00000151149;ENSMUST00000129883;ENSMUST00000113146;ENSMUST00000142938;ENSMUST00000134945;ENSMUST00000156141;ENSMUST00000144976;ENSMUST00000203385;ENSMUST00000137772	GO:0001726(ruffle);GO:0004438(phosphatidylinositol-3-phosphatase activity);GO:0004725(protein tyrosine phosphatase activity);GO:0005737(cytoplasm);GO:0016311(dephosphorylation);GO:0016787(hydrolase activity);GO:0035335(peptidyl-tyrosine dephosphorylation);GO:0048471(perinuclear region of cytoplasm);GO:0048471(perinuclear region of cytoplasm)	00562(Inositol phosphate metabolism);04070(Phosphatidylinositol signaling system);04140(Autophagy - animal);04140(Autophagy - animal)	K18086	3.1.3.95;EC:3.1.3.64	myotubularin related protein 14 [Source:MGI Symbol;Acc:MGI:1916075]	14.8869	14.1423	12.818	11.1197	10.7295	11.7322	1.24614	0.317468	0.0100404	0.711123	up	no
MSTRG.11711	Gm18853	ENSMUST00000183629	NA	NA	NA	NA	predicted gene, 18853 [Source:MGI Symbol;Acc:MGI:5011038]	2.1325	2.05233	2.11793	4.01127	2.02823	3.37388	0.669553	-0.578729	0.0101532	0.715089	down	no
MSTRG.7191	Lmo2	ENSMUST00000111140;ENSMUST00000111143;ENSMUST00000170926;ENSMUST00000123437;ENSMUST00000138815;ENSMUST00000133210	GO:0000977(RNA polymerase II regulatory region sequence-specific DNA binding);GO:0000981(DNA-binding transcription factor activity, RNA polymerase II-specific);GO:0001102(RNA polymerase II activating transcription factor binding);GO:0001228(DNA-binding transcription activator activity, RNA polymerase II-specific);GO:0003677(DNA binding);GO:0003682(chromatin binding);GO:0005515(protein binding);GO…	05202(Transcriptional misregulation in cancer);05202(Transcriptional misregulation in cancer)	K15612	NA	LIM domain only 2 [Source:MGI Symbol;Acc:MGI:102811]	9.47097	9.96233	11.078	9.65845	7.09451	5.84751	1.35003	0.432992	0.0106936	0.747447	up	no
MSTRG.11301	Cebpa	ENSMUST00000042985;ENSMUST00000205391	GO:0000050(urea cycle);GO:0000122(negative regulation of transcription by RNA polymerase II);GO:0000978(RNA polymerase II proximal promoter sequence-specific DNA binding);GO:0000981(DNA-binding transcription factor activity, RNA polymerase II-specific);GO:0001013(RNA polymerase I regulatory region DNA binding);GO:0001228(DNA-binding transcription activator activity, RNA polymerase II-specific);GO…	04932(Non-alcoholic fatty liver disease (NAFLD));05200(Pathways in cancer);05202(Transcriptional misregulation in cancer);05221(Acute myeloid leukemia);05221(Acute myeloid leukemia)	K09055	NA	CCAAT/enhancer binding protein (C/EBP), alpha [Source:MGI Symbol;Acc:MGI:99480]	27.6776	29.8235	30.6909	24.4218	23.6764	23.9216	1.22455	0.292257	0.0108312	0.750271	up	no
MSTRG.2447	Fam104a	ENSMUST00000120194	GO:0003674(molecular_function);GO:0005575(cellular_component);GO:0008150(biological_process)	NA	NA	NA	family with sequence similarity 104, member A [Source:MGI Symbol;Acc:MGI:106351]	11.9006	11.7482	12.3066	10.1111	9.60616	9.24264	1.24156	0.312151	0.0110517	0.753138	up	no
MSTRG.13203	Fdx1	ENSMUST00000034552;ENSMUST00000214013;ENSMUST00000214486	GO:0005506(iron ion binding);GO:0005739(mitochondrion);GO:0005759(mitochondrial matrix);GO:0006629(lipid metabolic process);GO:0006694(steroid biosynthetic process);GO:0008202(steroid metabolic process);GO:0008203(cholesterol metabolic process);GO:0008386(cholesterol monooxygenase (side-chain-cleaving) activity);GO:0009055(electron transfer activity);GO:0015039(NADPH-adrenodoxin reductase activit…	NA	K22070	NA	ferredoxin 1 [Source:MGI Symbol;Acc:MGI:103224]	3.64963	3.83372	2.93739	2.75238	2.38144	2.61108	1.3455	0.428139	0.0110829	0.753138	up	no
ENSMUSG00000048330	Ric3	ENSMUST00000055993;ENSMUST00000120876;ENSMUST00000133876;ENSMUST00000147580;ENSMUST00000137385	GO:0005783(endoplasmic reticulum);GO:0005789(endoplasmic reticulum membrane);GO:0006457(protein folding);GO:0007204(positive regulation of cytosolic calcium ion concentration);GO:0007271(synaptic transmission, cholinergic);GO:0016020(membrane);GO:0016021(integral component of membrane);GO:0033130(acetylcholine receptor binding);GO:0034394(protein localization to cell surface);GO:0034622(cellular …	NA	NA	NA	RIC3 acetylcholine receptor chaperone [Source:MGI Symbol;Acc:MGI:2443887]	0.13587	0.118107	0.134427	0.222211	0.224086	0.20467	0.596658	-0.745023	0.0111167	0.753138	down	no
MSTRG.3323	Cxcl14	ENSMUST00000224801;ENSMUST00000021970	GO:0005125(cytokine activity);GO:0005576(extracellular region);GO:0005615(extracellular space);GO:0005794(Golgi apparatus);GO:0006955(immune response);GO:0008009(chemokine activity);GO:0010469(regulation of signaling receptor activity);GO:0045662(negative regulation of myoblast differentiation);GO:0048839(inner ear development);GO:0060326(cell chemotaxis);GO:2000503(positive regulation of natural…	04060(Cytokine-cytokine receptor interaction);04062(Chemokine signaling pathway);04062(Chemokine signaling pathway)	K10033	NA	chemokine (C-X-C motif) ligand 14 [Source:MGI Symbol;Acc:MGI:1888514]	8.12701	9.88052	9.26374	7.69412	6.63778	6.85861	1.28696	0.363964	0.0111611	0.753138	up	no
ENSMUSG00000061013	Mkx	ENSMUST00000079788;ENSMUST00000188926;ENSMUST00000176757	GO:0003677(DNA binding);GO:0005634(nucleus);GO:0006355(regulation of transcription, DNA-templated);GO:0043565(sequence-specific DNA binding);GO:0043565(sequence-specific DNA binding)	NA	NA	NA	mohawk homeobox [Source:MGI Symbol;Acc:MGI:2687286]	0.169257	0.173385	0.0971689	0.337559	0.196037	0.329858	0.509362	-0.973236	0.0111713	0.753138	down	no
MSTRG.10192	Get4	ENSMUST00000026976;ENSMUST00000130326;ENSMUST00000124420;ENSMUST00000110878;ENSMUST00000138059;ENSMUST00000138508	GO:0005515(protein binding);GO:0005654(nucleoplasm);GO:0005730(nucleolus);GO:0005737(cytoplasm);GO:0005829(cytosol);GO:0045048(protein insertion into ER membrane);GO:0051087(chaperone binding);GO:0051220(cytoplasmic sequestering of protein);GO:0071816(tail-anchored membrane protein insertion into ER membrane);GO:0071818(BAT3 complex);GO:1904378(maintenance of unfolded protein involved in ERAD pat…	NA	NA	NA	golgi to ER traffic protein 4 [Source:MGI Symbol;Acc:MGI:1914854]	10.1344	10.8547	10.0458	8.37536	8.65966	8.06922	1.23624	0.305958	0.0113391	0.760381	up	no
MSTRG.5291	Hmga1	ENSMUST00000118599;ENSMUST00000232253;ENSMUST00000231825;ENSMUST00000231874;ENSMUST00000118570;MSTRG.5291.14;ENSMUST00000119486;ENSMUST00000232013;ENSMUST00000231358;ENSMUST00000117254;ENSMUST00000114888;ENSMUST00000117600;ENSMUST00000232265;ENSMUST00000232552;ENSMUST00000231866;ENSMUST00000231796	GO:0000785(chromatin);GO:0001158(enhancer sequence-specific DNA binding);GO:0003677(DNA binding);GO:0003680(AT DNA binding);GO:0003682(chromatin binding);GO:0003713(transcription coactivator activity);GO:0003906(DNA-(apurinic or apyrimidinic site) endonuclease activity);GO:0005634(nucleus);GO:0005694(chromosome);GO:0006284(base-excision repair);GO:0006355(regulation of transcription, DNA-template…	NA	K09282	NA	high mobility group AT-hook 1 [Source:MGI Symbol;Acc:MGI:96160]	46.9234	28.4578	45.5146	20.1707	18.2068	39.2769	1.55684	0.638625	0.0117025	0.776488	up	no
MSTRG.5355	Zfand3	ENSMUST00000226421;ENSMUST00000226208;ENSMUST00000057897;ENSMUST00000226308;ENSMUST00000234671;ENSMUST00000234790;ENSMUST00000234238;ENSMUST00000234091	GO:0003677(DNA binding);GO:0005575(cellular_component);GO:0008150(biological_process);GO:0008270(zinc ion binding);GO:0046872(metal ion binding);GO:0046872(metal ion binding)	NA	NA	NA	zinc finger, AN1-type domain 3 [Source:MGI Symbol;Acc:MGI:1096572]	5.78915	15.7354	5.16894	15.7551	14.9736	14.8284	0.585934	-0.771189	0.0119174	0.782515	down	no
ENSMUSG00000025764	Jade1	ENSMUST00000163764;ENSMUST00000170711;ENSMUST00000191952;ENSMUST00000168086;ENSMUST00000026865;ENSMUST00000191921;ENSMUST00000195200;ENSMUST00000192300;ENSMUST00000193080;ENSMUST00000195322	GO:0000123(histone acetyltransferase complex);GO:0003713(transcription coactivator activity);GO:0005634(nucleus);GO:0005737(cytoplasm);GO:0005829(cytosol);GO:0005856(cytoskeleton);GO:0005886(plasma membrane);GO:0006915(apoptotic process);GO:0016607(nuclear speck);GO:0036064(ciliary basal body);GO:0042995(cell projection);GO:0043966(histone H3 acetylation);GO:0043981(histone H4-K5 acetylation);GO:…	NA	K11347	NA	jade family PHD finger 1 [Source:MGI Symbol;Acc:MGI:1925835]	1.51651	0.849672	1.6953	0.687242	1.15678	0.742476	1.57026	0.651005	0.0121058	0.790767	up	no
ENSMUSG00000025077	Dclre1a	ENSMUST00000182276;ENSMUST00000183143;ENSMUST00000182059;ENSMUST00000182058;ENSMUST00000181992;ENSMUST00000183216	GO:0001650(fibrillar center);GO:0005654(nucleoplasm);GO:0006259(DNA metabolic process);GO:0035312(5'-3' exodeoxyribonuclease activity);GO:0090305(nucleic acid phosphodiester bond hydrolysis);GO:0090305(nucleic acid phosphodiester bond hydrolysis)	NA	K15340	NA	DNA cross-link repair 1A [Source:MGI Symbol;Acc:MGI:1930042]	1.19873	1.30733	1.35636	1.78311	1.62647	1.68172	0.758632	-0.398528	0.0122467	0.793145	down	no
MSTRG.1375	Osbpl8	ENSMUST00000105275;ENSMUST00000095310;MSTRG.1375.2;ENSMUST00000220139;ENSMUST00000217693	GO:0001786(phosphatidylserine binding);GO:0005515(protein binding);GO:0005548(phospholipid transporter activity);GO:0005634(nucleus);GO:0005783(endoplasmic reticulum);GO:0005789(endoplasmic reticulum membrane);GO:0005829(cytosol);GO:0006869(lipid transport);GO:0008289(lipid binding);GO:0010891(negative regulation of sequestering of triglyceride);GO:0015248(sterol transporter activity);GO:0015485(…	NA	K22285	NA	oxysterol binding protein-like 8 [Source:MGI Symbol;Acc:MGI:2443807]	38.0848	38.5036	39.0943	48.124	46.1378	46.7938	0.820122	-0.28609	0.0122681	0.793145	down	no
MSTRG.12641	Gm45855	ENSMUST00000212546	NA	NA	NA	NA	predicted gene 45855 [Source:MGI Symbol;Acc:MGI:5804970]	7.50022	10.2686	10.2018	4.87366	4.22189	8.53575	1.58642	0.665774	0.0124027	0.797761	up	no
MSTRG.2634	Pqlc3	ENSMUST00000140933;ENSMUST00000054536;ENSMUST00000222203;ENSMUST00000156360;ENSMUST00000134938;ENSMUST00000137960	GO:0003674(molecular_function);GO:0016020(membrane);GO:0016021(integral component of membrane);GO:0016021(integral component of membrane)	NA	NA	NA	PQ loop repeat containing [Source:MGI Symbol;Acc:MGI:2444067]	10.5507	10.4105	11.0021	15.1632	11.2011	14.101	0.789896	-0.340266	0.0125251	0.801542	down	no
ENSMUSG00000112135	Gm9029	ENSMUST00000219232	NA	NA	NA	NA	predicted gene 9029 [Source:MGI Symbol;Acc:MGI:3646678]	0.468591	0.302772	0.579229	0.181953	0.237597	0.293299	1.89464	0.921924	0.0126538	0.80569	up	no
ENSMUSG00000060288	Ppih	ENSMUST00000106321;ENSMUST00000106319;ENSMUST00000106317;ENSMUST00000147077;ENSMUST00000056458;ENSMUST00000106318	GO:0000413(protein peptidyl-prolyl isomerization);GO:0001525(angiogenesis);GO:0003755(peptidyl-prolyl cis-trans isomerase activity);GO:0005634(nucleus);GO:0005681(spliceosomal complex);GO:0005737(cytoplasm);GO:0006397(mRNA processing);GO:0006457(protein folding);GO:0008380(RNA splicing);GO:0016018(cyclosporin A binding);GO:0016607(nuclear speck);GO:0016853(isomerase activity);GO:0042026(protein r…	03040(Spliceosome);03040(Spliceosome)	K09567	EC:5.2.1.8	peptidyl prolyl isomerase H [Source:MGI Symbol;Acc:MGI:106499]	3.13347	1.41361	2.24202	0.991062	0.850592	1.84242	1.84283	0.88192	0.0133195	0.843813	up	no
ENSMUSG00000073755	5730409E04Rik	ENSMUST00000164362;ENSMUST00000097886	GO:0003674(molecular_function);GO:0005575(cellular_component);GO:0008150(biological_process);GO:0008150(biological_process)	NA	NA	NA	RIKEN cDNA 5730409E04Rik gene [Source:MGI Symbol;Acc:MGI:3609248]	4.31616	3.5941	2.52534	2.20297	2.64138	2.46128	1.42843	0.514432	0.0134912	0.847474	up	no
MSTRG.9976	Ppp1cc	ENSMUST00000086294;ENSMUST00000128309;ENSMUST00000132555;ENSMUST00000135090;ENSMUST00000142562;ENSMUST00000197730;ENSMUST00000102528;ENSMUST00000134719;ENSMUST00000133568;ENSMUST00000151184	GO:0000164(protein phosphatase type 1 complex);GO:0000775(chromosome, centromeric region);GO:0000776(kinetochore);GO:0000777(condensed chromosome kinetochore);GO:0000784(nuclear chromosome, telomeric region);GO:0004721(phosphoprotein phosphatase activity);GO:0004722(protein serine/threonine phosphatase activity);GO:0005515(protein binding);GO:0005521(lamin binding);GO:0005634(nucleus);GO:0005654(…	03015(mRNA surveillance pathway);04022(cGMP-PKG signaling pathway);04024(cAMP signaling pathway);04114(Oocyte meiosis);04218(Cellular senescence);04261(Adrenergic signaling in cardiomyocytes);04270(Vascular smooth muscle contraction);04390(Hippo signaling pathway);04510(Focal adhesion);04611(Platelet activation);04720(Long-term potentiation);04728(Dopaminergic synapse);04750(Inflammatory mediator…	K06269	EC:3.1.3.16	protein phosphatase 1 catalytic subunit gamma [Source:MGI Symbol;Acc:MGI:104872]	20.1668	19.8256	24.5203	17.8975	19.0842	11.8154	1.32206	0.402787	0.0135306	0.847474	up	no
ENSMUSG00000081201	Smt3h2-ps4	ENSMUST00000121569	NA	NA	NA	NA	SMT3 suppressor of mif two 3 homolog 2, pseudogene 4 (S. cerevisiae) [Source:MGI Symbol;Acc:MGI:2149598]	2.05611	4.59613	4.25102	2.04498	2.1665	1.35227	1.95969	0.970628	0.0135789	0.847474	up	no
MSTRG.2779	Arf6	ENSMUST00000050063	GO:0000166(nucleotide binding);GO:0001726(ruffle);GO:0001889(liver development);GO:0003924(GTPase activity);GO:0005515(protein binding);GO:0005525(GTP binding);GO:0005737(cytoplasm);GO:0005768(endosome);GO:0005769(early endosome);GO:0005794(Golgi apparatus);GO:0005829(cytosol);GO:0005886(plasma membrane);GO:0005938(cell cortex);GO:0006886(intracellular protein transport);GO:0007049(cell cycle);GO…	04014(Ras signaling pathway);04072(Phospholipase D signaling pathway);04144(Endocytosis);04666(Fc gamma R-mediated phagocytosis)	NA	NA	ADP-ribosylation factor 6 [Source:MGI Symbol;Acc:MGI:99435]	32.4366	38.7607	37.8684	28.3118	27.7403	31.8841	1.24028	0.310668	0.0138703	0.861395	up	no
ENSMUSG00000086763	Plxna4os1	ENSMUST00000150314	NA	NA	NA	NA	plexin A4, opposite strand 1 [Source:MGI Symbol;Acc:MGI:2442851]	0.701454	0.810074	0.68296	0.379306	0.477663	0.443222	1.68782	0.755161	0.014233	0.879584	up	no
MSTRG.11609	Spcs2	ENSMUST00000209032;ENSMUST00000208939;ENSMUST00000036274;ENSMUST00000208477;ENSMUST00000208562;ENSMUST00000207580;ENSMUST00000207406;MSTRG.11609.5	GO:0005783(endoplasmic reticulum);GO:0005787(signal peptidase complex);GO:0005789(endoplasmic reticulum membrane);GO:0006465(signal peptide processing);GO:0006508(proteolysis);GO:0008233(peptidase activity);GO:0016020(membrane);GO:0016021(integral component of membrane);GO:0016787(hydrolase activity);GO:0031090(organelle membrane);GO:0043231(intracellular membrane-bounded organelle);GO:0045047(pr…	03060(Protein export);03060(Protein export)	K12947	EC:3.4.-.-	signal peptidase complex subunit 2 homolog (S. cerevisiae) [Source:MGI Symbol;Acc:MGI:1913874]	18.8509	19.5008	26.3916	17.6828	15.1009	17.6587	1.28351	0.360094	0.0143214	0.880731	up	no
MSTRG.1236	Plekhj1	ENSMUST00000218036;ENSMUST00000219959;ENSMUST00000219767;ENSMUST00000036805;ENSMUST00000218209;ENSMUST00000220093;ENSMUST00000217735;ENSMUST00000220002;ENSMUST00000219378	GO:0001881(receptor recycling);GO:0003674(molecular_function);GO:0005769(early endosome);GO:0005802(trans-Golgi network);GO:0005829(cytosol);GO:0007032(endosome organization);GO:0042147(retrograde transport, endosome to Golgi);GO:0055037(recycling endosome);GO:0055037(recycling endosome)	NA	NA	NA	pleckstrin homology domain containing, family J member 1 [Source:MGI Symbol;Acc:MGI:1925920]	11.682	12.6075	12.3189	11.2226	8.76929	8.99023	1.26314	0.337009	0.0147861	0.904893	up	no
MSTRG.12540	Snx20	MSTRG.12540.1;ENSMUST00000034087;ENSMUST00000209806	GO:0005515(protein binding);GO:0005654(nucleoplasm);GO:0015031(protein transport);GO:0035091(phosphatidylinositol binding);GO:0035091(phosphatidylinositol binding)	NA	K17931	NA	sorting nexin 20 [Source:MGI Symbol;Acc:MGI:1918857]	10.2614	11.2501	10.3742	9.42393	8.57712	8.36042	1.20955	0.274476	0.0149415	0.90999	up	no
MSTRG.12374	Ssbp4	ENSMUST00000210369;ENSMUST00000049908;ENSMUST00000210382;ENSMUST00000211608;ENSMUST00000210699;ENSMUST00000211134;ENSMUST00000210006;ENSMUST00000211268;ENSMUST00000209430;ENSMUST00000211488;ENSMUST00000210756;ENSMUST00000211153;ENSMUST00000210580;ENSMUST00000210305;ENSMUST00000211197	GO:0000978(RNA polymerase II proximal promoter sequence-specific DNA binding);GO:0003697(single-stranded DNA binding);GO:0005515(protein binding);GO:0005634(nucleus);GO:0045944(positive regulation of transcription by RNA polymerase II);GO:0045944(positive regulation of transcription by RNA polymerase II)	NA	NA	NA	single stranded DNA binding protein 4 [Source:MGI Symbol;Acc:MGI:1924150]	6.8625	7.00295	7.70713	6.15995	6.00098	5.09876	1.24988	0.321792	0.0152833	0.921895	up	no
MSTRG.5531	Trim26	ENSMUST00000144182;ENSMUST00000130367;ENSMUST00000053434;MSTRG.5531.1;ENSMUST00000179968;MSTRG.5531.3;ENSMUST00000134325;ENSMUST00000124307;ENSMUST00000156872;ENSMUST00000130801	GO:0002376(immune system process);GO:0005515(protein binding);GO:0005634(nucleus);GO:0005737(cytoplasm);GO:0008270(zinc ion binding);GO:0016740(transferase activity);GO:0045087(innate immune response);GO:0046597(negative regulation of viral entry into host cell);GO:0046872(metal ion binding);GO:0051091(positive regulation of DNA-binding transcription factor activity);GO:1902187(negative regulatio…	NA	K12008	NA	tripartite motif-containing 26 [Source:MGI Symbol;Acc:MGI:1337056]	4.50826	9.63015	4.69361	9.51653	8.78914	9.35353	0.680859	-0.554572	0.0155218	0.931062	down	no
ENSMUSG00000032827	Ppp1r9a	ENSMUST00000035813;ENSMUST00000177456;ENSMUST00000175889;ENSMUST00000176136;ENSMUST00000065842;ENSMUST00000176263;ENSMUST00000176729;ENSMUST00000168998;ENSMUST00000164110;ENSMUST00000175962;ENSMUST00000177338	GO:0005515(protein binding);GO:0005737(cytoplasm);GO:0005829(cytosol);GO:0005856(cytoskeleton);GO:0007015(actin filament organization);GO:0007568(aging);GO:0008022(protein C-terminus binding);GO:0008157(protein phosphatase 1 binding);GO:0010976(positive regulation of neuron projection development);GO:0014069(postsynaptic density);GO:0015629(actin cytoskeleton);GO:0019722(calcium-mediated signalin…	NA	K17551	NA	protein phosphatase 1, regulatory subunit 9A [Source:MGI Symbol;Acc:MGI:2442401]	0.224058	0.469293	0.433876	0.182902	0.249542	0.25793	1.63278	0.707331	0.0155829	0.931062	up	no
ENSMUSG00000018740	Slc25a35	ENSMUST00000018884;ENSMUST00000102606;ENSMUST00000136520	GO:0005739(mitochondrion);GO:0005743(mitochondrial inner membrane);GO:0016020(membrane);GO:0016021(integral component of membrane);GO:0022857(transmembrane transporter activity);GO:0055085(transmembrane transport);GO:0055085(transmembrane transport)	NA	K15117	NA	solute carrier family 25, member 35 [Source:MGI Symbol;Acc:MGI:1919248]	0.263303	0.758718	0.643379	1.17644	0.737619	1.15126	0.543303	-0.88017	0.0156855	0.93277	down	no
MSTRG.1242	Timm13	ENSMUST00000218149;ENSMUST00000020440;ENSMUST00000218481;ENSMUST00000219896	GO:0001650(fibrillar center);GO:0005739(mitochondrion);GO:0005743(mitochondrial inner membrane);GO:0005758(mitochondrial intermembrane space);GO:0008565(protein transporter activity);GO:0015031(protein transport);GO:0016020(membrane);GO:0042719(mitochondrial intermembrane space protein transporter complex);GO:0045039(protein insertion into mitochondrial inner membrane);GO:0046872(metal ion bindin…	NA	K17781	NA	translocase of inner mitochondrial membrane 13 [Source:MGI Symbol;Acc:MGI:1353432]	24.9498	24.0945	30.1884	21.4705	21.0533	21.0076	1.24714	0.318626	0.0159683	0.938502	up	no
ENSMUSG00000021481	Zfp346	ENSMUST00000021937;ENSMUST00000159278;ENSMUST00000160660;ENSMUST00000161077;ENSMUST00000160310;ENSMUST00000162428;ENSMUST00000161315;ENSMUST00000162288;ENSMUST00000161018;ENSMUST00000162476;ENSMUST00000162653	GO:0003676(nucleic acid binding);GO:0003723(RNA binding);GO:0003725(double-stranded RNA binding);GO:0005515(protein binding);GO:0005634(nucleus);GO:0005730(nucleolus);GO:0005737(cytoplasm);GO:0008270(zinc ion binding);GO:0019899(enzyme binding);GO:0035198(miRNA binding);GO:0043065(positive regulation of apoptotic process);GO:0046872(metal ion binding);GO:0046872(metal ion binding)	NA	NA	NA	zinc finger protein 346 [Source:MGI Symbol;Acc:MGI:1349417]	1.96377	1.86703	2.24927	0.569253	0.956731	1.92881	1.75989	0.815487	0.0159785	0.938502	up	no
MSTRG.3583	Mocs2	ENSMUST00000015680;ENSMUST00000183407;ENSMUST00000050131;ENSMUST00000166104;ENSMUST00000164737;ENSMUST00000166176;ENSMUST00000184046;ENSMUST00000170985;ENSMUST00000184245;ENSMUST00000184214;ENSMUST00000184335;ENSMUST00000165669;ENSMUST00000184282;ENSMUST00000184781	GO:0000166(nucleotide binding);GO:0005634(nucleus);GO:0005737(cytoplasm);GO:0005829(cytosol);GO:0006777(Mo-molybdopterin cofactor biosynthetic process);GO:0016607(nuclear speck);GO:0016740(transferase activity);GO:0019008(molybdopterin synthase complex);GO:0030366(molybdopterin synthase activity);GO:0030366(molybdopterin synthase activity)	00790(Folate biosynthesis);04122(Sulfur relay system);04122(Sulfur relay system)	K03635	EC:2.8.1.12	molybdenum cofactor synthesis 2 [Source:MGI Symbol;Acc:MGI:1336894]	6.75685	6.80041	6.42748	5.43112	5.51865	5.62256	1.20591	0.270123	0.0160052	0.938502	up	no
MSTRG.5756	Cebpzos	ENSMUST00000063817;ENSMUST00000180077;ENSMUST00000192288	GO:0003674(molecular_function);GO:0005575(cellular_component);GO:0005739(mitochondrion);GO:0008150(biological_process);GO:0016020(membrane);GO:0016021(integral component of membrane);GO:0031966(mitochondrial membrane);GO:0031966(mitochondrial membrane)	NA	NA	NA	CCAAT/enhancer binding protein (C/EBP), zeta, opposite strand [Source:MGI Symbol;Acc:MGI:1915804]	8.59814	9.36541	9.26612	6.95224	7.10825	6.96194	1.29527	0.37325	0.0161338	0.941662	up	no
ENSMUSG00000024411	Aqp4	ENSMUST00000079081	GO:0005737(cytoplasm);GO:0005886(plasma membrane);GO:0009897(external side of plasma membrane);GO:0015267(channel activity);GO:0015288(porin activity);GO:0016020(membrane);GO:0016021(integral component of membrane);GO:0046930(pore complex);GO:0050891(multicellular organismal water homeostasis);GO:0055085(transmembrane transport);GO:0071346(cellular response to interferon-gamma)	04962(Vasopressin-regulated water reabsorption);04976(Bile secretion)	K09866	NA	aquaporin 4 [Source:MGI Symbol;Acc:MGI:107387]	0.0876208	0.0873921	0.0684427	0.140033	0.153615	0.140748	0.560446	-0.835352	0.0162142	0.941991	down	no
ENSMUSG00000020246	Hcfc2	ENSMUST00000160681;ENSMUST00000020478;ENSMUST00000162422	GO:0005515(protein binding);GO:0005634(nucleus);GO:0005654(nucleoplasm);GO:0005737(cytoplasm);GO:0005829(cytosol);GO:0005886(plasma membrane);GO:0048188(Set1C/COMPASS complex);GO:0071339(MLL1 complex);GO:0071339(MLL1 complex)	05168(Herpes simplex virus 1 infection);05168(Herpes simplex virus 1 infection)	K14966	NA	host cell factor C2 [Source:MGI Symbol;Acc:MGI:1915183]	1.64796	1.63286	1.9634	2.5858	1.96509	2.37387	0.757314	-0.401036	0.0168175	0.963283	down	no
MSTRG.10354	Arf5	ENSMUST00000202028;ENSMUST00000020717	GO:0000166(nucleotide binding);GO:0005515(protein binding);GO:0005525(GTP binding);GO:0005737(cytoplasm);GO:0005794(Golgi apparatus);GO:0005886(plasma membrane);GO:0006886(intracellular protein transport);GO:0006890(retrograde vesicle-mediated transport, Golgi to endoplasmic reticulum);GO:0006893(Golgi to plasma membrane transport);GO:0015031(protein transport);GO:0016020(membrane);GO:0016192(ves…	04144(Endocytosis);04144(Endocytosis)	NA	NA	ADP-ribosylation factor 5 [Source:MGI Symbol;Acc:MGI:99434]	31.5789	34.8785	34.3895	29.109	27.9797	26.4429	1.20729	0.271775	0.0169614	0.963283	up	no
MSTRG.6144	Tmem134	ENSMUST00000140405;ENSMUST00000140267;ENSMUST00000150627;ENSMUST00000130619;ENSMUST00000171743;ENSMUST00000148807;ENSMUST00000139718;ENSMUST00000169055;ENSMUST00000127555;ENSMUST00000151401;ENSMUST00000147633;ENSMUST00000139987	NA	NA	NA	NA	transmembrane protein 134 [Source:MGI Symbol;Acc:MGI:1914240]	6.0472	6.46315	6.6324	5.77637	3.39865	5.23564	1.32837	0.409662	0.0169742	0.963283	up	no
ENSMUSG00000078903	Gm14391	ENSMUST00000109056;ENSMUST00000151240;ENSMUST00000099028	GO:0003676(nucleic acid binding);GO:0005575(cellular_component);GO:0005622(intracellular);GO:0005634(nucleus);GO:0006355(regulation of transcription, DNA-templated);GO:0046872(metal ion binding);GO:0046872(metal ion binding)	05168(Herpes simplex virus 1 infection);05168(Herpes simplex virus 1 infection)	K09228	NA	predicted gene 14391 [Source:MGI Symbol;Acc:MGI:3709324]	0.243519	0.235477	0.145037	0.148534	0.0971818	0.111304	1.7479	0.805619	0.0170074	0.963283	up	no
MSTRG.11124	Bloc1s3	ENSMUST00000077408	GO:0001654(eye development);GO:0005515(protein binding);GO:0005737(cytoplasm);GO:0005829(cytosol);GO:0007596(blood coagulation);GO:0008089(anterograde axonal transport);GO:0008320(protein transmembrane transporter activity);GO:0030133(transport vesicle);GO:0030168(platelet activation);GO:0031083(BLOC-1 complex);GO:0031175(neuron projection development);GO:0032402(melanosome transport);GO:0032438(…	NA	K20186	NA	biogenesis of lysosomal organelles complex-1, subunit 3 [Source:MGI Symbol;Acc:MGI:2678952]	3.01122	3.18743	3.46153	2.49192	2.10724	2.70823	1.32197	0.402693	0.0170391	0.963283	up	no
MSTRG.6249	Ppp1r14b	ENSMUST00000070850;ENSMUST00000237235;ENSMUST00000236218;ENSMUST00000235195;ENSMUST00000237084	GO:0004864(protein phosphatase inhibitor activity);GO:0004865(protein serine/threonine phosphatase inhibitor activity);GO:0005737(cytoplasm);GO:0019212(phosphatase inhibitor activity);GO:0019888(protein phosphatase regulator activity);GO:0032515(negative regulation of phosphoprotein phosphatase activity);GO:0042325(regulation of phosphorylation);GO:0043086(negative regulation of catalytic activit…	NA	K17555	NA	protein phosphatase 1, regulatory inhibitor subunit 14B [Source:MGI Symbol;Acc:MGI:107682]	11.6863	12.0996	12.9732	10.4692	9.60562	9.50548	1.24269	0.313462	0.017197	0.963722	up	no
MSTRG.7374	Ap5s1	ENSMUST00000110208;ENSMUST00000153097;ENSMUST00000134086;ENSMUST00000153901;ENSMUST00000110210;ENSMUST00000143546;ENSMUST00000089506;ENSMUST00000110206	GO:0000724(double-strand break repair via homologous recombination);GO:0003674(molecular_function);GO:0005654(nucleoplasm);GO:0005737(cytoplasm);GO:0005764(lysosome);GO:0005765(lysosomal membrane);GO:0005768(endosome);GO:0005770(late endosome);GO:0005829(cytosol);GO:0006281(DNA repair);GO:0006974(cellular response to DNA damage stimulus);GO:0015031(protein transport);GO:0016020(membrane);GO:00161…	NA	K19024	NA	adaptor-related protein 5 complex, sigma 1 subunit [Source:MGI Symbol;Acc:MGI:1916846]	9.56834	5.72519	8.59768	7.10167	5.32286	4.26874	1.43119	0.517214	0.0171998	0.963722	up	no
ENSMUSG00000036615	Rfxap	ENSMUST00000044373;ENSMUST00000182246;ENSMUST00000217267;ENSMUST00000182084	GO:0003677(DNA binding);GO:0005634(nucleus);GO:0016607(nuclear speck);GO:0045893(positive regulation of transcription, DNA-templated);GO:0045893(positive regulation of transcription, DNA-templated)	04612(Antigen processing and presentation);05152(Tuberculosis);05340(Primary immunodeficiency);05340(Primary immunodeficiency)	K08063	NA	regulatory factor X-associated protein [Source:MGI Symbol;Acc:MGI:2180854]	2.01004	1.89515	2.48034	1.53364	1.47458	1.39853	1.44903	0.53509	0.0173505	0.964658	up	no
MSTRG.7423	Kat14;Pet117	MSTRG.7423.5;ENSMUST00000028911;ENSMUST00000148500;ENSMUST00000183618;ENSMUST00000147747;ENSMUST00000137611;ENSMUST00000156410;ENSMUST00000125398;ENSMUST00000143318;ENSMUST00000171261;ENSMUST00000131836	GO:0000086(G2/M transition of mitotic cell cycle);GO:0004402(histone acetyltransferase activity);GO:0005515(protein binding);GO:0005634(nucleus);GO:0005671(Ada2/Gcn5/Ada3 transcription activator complex);GO:0005737(cytoplasm);GO:0016573(histone acetylation);GO:0043966(histone H3 acetylation);GO:0005739(mitochondrion);GO:0033617(mitochondrial respiratory chain complex IV assembly);GO:0043966(histo…	NA	K18188	NA	lysine acetyltransferase 14 [Source:MGI Symbol;Acc:MGI:1917264];PET117 homolog [Source:MGI Symbol;Acc:MGI:5295678]	6.85985	5.49489	6.5197	8.23857	8.00919	7.4594	0.796149	-0.328889	0.0173695	0.964658	down	no
MSTRG.840	Marc2	ENSMUST00000068725;ENSMUST00000161341;ENSMUST00000160982;ENSMUST00000162261;ENSMUST00000162501;ENSMUST00000161821;ENSMUST00000160318;ENSMUST00000161359	GO:0003824(catalytic activity);GO:0005739(mitochondrion);GO:0005741(mitochondrial outer membrane);GO:0005743(mitochondrial inner membrane);GO:0005777(peroxisome);GO:0008940(nitrate reductase activity);GO:0016020(membrane);GO:0016491(oxidoreductase activity);GO:0030151(molybdenum ion binding);GO:0030170(pyridoxal phosphate binding);GO:0042126(nitrate metabolic process);GO:0043546(molybdopterin cof…	NA	NA	NA	mitochondrial amidoxime reducing component 2 [Source:MGI Symbol;Acc:MGI:1914497]	6.17569	6.69408	7.06108	5.38395	5.72404	5.1388	1.22676	0.294849	0.0174612	0.965496	up	no
MSTRG.5237	Gm26694	ENSMUST00000180868	NA	NA	NA	NA	predicted gene, 26694 [Source:MGI Symbol;Acc:MGI:5477188]	0.663189	0.553943	0.430593	0.317723	0.294504	0.326123	1.75598	0.812277	0.0175841	0.968047	up	no
ENSMUSG00000036902	Neto2	ENSMUST00000216286;ENSMUST00000109686;ENSMUST00000209479;ENSMUST00000215046	GO:0005515(protein binding);GO:0005886(plasma membrane);GO:0014069(postsynaptic density);GO:0016020(membrane);GO:0016021(integral component of membrane);GO:0035255(ionotropic glutamate receptor binding);GO:0045202(synapse);GO:2000312(regulation of kainate selective glutamate receptor activity);GO:2000312(regulation of kainate selective glutamate receptor activity)	NA	NA	NA	neuropilin (NRP) and tolloid (TLL)-like 2 [Source:MGI Symbol;Acc:MGI:1921763]	0.369516	0.406409	0.39416	0.230685	0.306976	0.186519	1.61574	0.692192	0.0180589	0.975298	up	no
ENSMUSG00000060950	Trmt61a	ENSMUST00000221089;ENSMUST00000084947	GO:0005634(nucleus);GO:0008033(tRNA processing);GO:0008168(methyltransferase activity);GO:0016429(tRNA (adenine-N1-)-methyltransferase activity);GO:0016740(transferase activity);GO:0030488(tRNA methylation);GO:0031515(tRNA (m1A) methyltransferase complex);GO:0032259(methylation);GO:0061953(mRNA (adenine-N1-)-methyltransferase activity);GO:0080009(mRNA methylation);GO:0080009(mRNA methylation)	NA	K07442	2.1.1.220;EC:2.1.1.219	tRNA methyltransferase 61A [Source:MGI Symbol;Acc:MGI:2443487]	3.73644	3.24863	3.65967	2.88326	2.45123	2.6619	1.33119	0.412722	0.0180837	0.975298	up	no
ENSMUSG00000005893	Nr2c2	ENSMUST00000113463;ENSMUST00000113460;ENSMUST00000204349;ENSMUST00000146175;ENSMUST00000204497;ENSMUST00000133133;ENSMUST00000204661;ENSMUST00000133321	GO:0000977(RNA polymerase II regulatory region sequence-specific DNA binding);GO:0000978(RNA polymerase II proximal promoter sequence-specific DNA binding);GO:0001228(DNA-binding transcription activator activity, RNA polymerase II-specific);GO:0003677(DNA binding);GO:0003700(DNA-binding transcription factor activity);GO:0003707(steroid hormone receptor activity);GO:0005515(protein binding);GO:000…	NA	K08544	NA	nuclear receptor subfamily 2, group C, member 2 [Source:MGI Symbol;Acc:MGI:1352466]	1.39856	0.953371	0.934647	0.59696	0.771412	0.987309	1.39517	0.480442	0.0181102	0.975298	up	no
ENSMUSG00000014633	Cmc2	ENSMUST00000148235;ENSMUST00000134356;ENSMUST00000150128;ENSMUST00000131616;ENSMUST00000155260;ENSMUST00000078589	GO:0003674(molecular_function);GO:0005739(mitochondrion);GO:0008150(biological_process);GO:0008150(biological_process)	NA	K18172	NA	COX assembly mitochondrial protein 2 [Source:MGI Symbol;Acc:MGI:1913781]	2.34633	1.67444	1.64847	1.14722	1.26584	1.34742	1.50759	0.59224	0.0181141	0.975298	up	no
MSTRG.13070	Gm3756	ENSMUST00000169182	NA	NA	NA	NA	predicted gene 3756 [Source:MGI Symbol;Acc:MGI:3781931]	16.873	15.326	15.2064	11.4296	12.4294	14.1644	1.24675	0.318167	0.0181562	0.975298	up	no
MSTRG.5438	Agpat1	ENSMUST00000037489;ENSMUST00000114140;ENSMUST00000174041;ENSMUST00000174595;ENSMUST00000173973;ENSMUST00000173242;ENSMUST00000173146	GO:0001819(positive regulation of cytokine production);GO:0003841(1-acylglycerol-3-phosphate O-acyltransferase activity);GO:0005783(endoplasmic reticulum);GO:0006629(lipid metabolic process);GO:0006654(phosphatidic acid biosynthetic process);GO:0008654(phospholipid biosynthetic process);GO:0016020(membrane);GO:0016021(integral component of membrane);GO:0016740(transferase activity);GO:0016746(tra…	00561(Glycerolipid metabolism);00564(Glycerophospholipid metabolism);04072(Phospholipase D signaling pathway);04975(Fat digestion and absorption);04975(Fat digestion and absorption)	K13509	EC:2.3.1.51	1-acylglycerol-3-phosphate O-acyltransferase 1 (lysophosphatidic acid acyltransferase, alpha) [Source:MGI Symbol;Acc:MGI:1932075]	20.1008	18.7577	18.5097	19.1277	12.8117	12.5301	1.29006	0.367434	0.01818	0.975298	up	no
MSTRG.4263	Med30	ENSMUST00000037115;ENSMUST00000228053	GO:0000151(ubiquitin ligase complex);GO:0003712(transcription coregulator activity);GO:0005515(protein binding);GO:0005634(nucleus);GO:0005654(nucleoplasm);GO:0006367(transcription initiation from RNA polymerase II promoter);GO:0016567(protein ubiquitination);GO:0016592(mediator complex);GO:0019827(stem cell population maintenance);GO:0045893(positive regulation of transcription, DNA-templated);G…	04919(Thyroid hormone signaling pathway);04919(Thyroid hormone signaling pathway)	K15143	NA	mediator complex subunit 30 [Source:MGI Symbol;Acc:MGI:1917040]	5.75594	6.08833	6.42213	4.76938	3.58932	4.80908	1.3872	0.47218	0.018431	0.981826	up	no
ENSMUSG00000022656	Nectin3	ENSMUST00000023334;ENSMUST00000149901;ENSMUST00000023335;ENSMUST00000121245;ENSMUST00000124602;ENSMUST00000132089	GO:0002089(lens morphogenesis in camera-type eye);GO:0005515(protein binding);GO:0005886(plasma membrane);GO:0005911(cell-cell junction);GO:0005913(cell-cell adherens junction);GO:0007155(cell adhesion);GO:0007156(homophilic cell adhesion via plasma membrane adhesion molecules);GO:0007157(heterophilic cell-cell adhesion via plasma membrane cell adhesion molecules);GO:0007286(spermatid development…	04514(Cell adhesion molecules (CAMs));04520(Adherens junction);04520(Adherens junction)	K06592	NA	nectin cell adhesion molecule 3 [Source:MGI Symbol;Acc:MGI:1930171]	0.20438	0.140809	0.123649	0.295231	0.199104	0.260101	0.621442	-0.686309	0.0184574	0.981826	down	no
MSTRG.249	Cnppd1	ENSMUST00000041213;ENSMUST00000190679;ENSMUST00000189403;ENSMUST00000168720;ENSMUST00000189043;MSTRG.249.2;ENSMUST00000187888;ENSMUST00000189809;ENSMUST00000188037	GO:0000079(regulation of cyclin-dependent protein serine/threonine kinase activity);GO:0003674(molecular_function);GO:0005575(cellular_component);GO:0008150(biological_process);GO:0016020(membrane);GO:0016021(integral component of membrane);GO:0019901(protein kinase binding);GO:0019901(protein kinase binding)	NA	NA	NA	cyclin Pas1/PHO80 domain containing 1 [Source:MGI Symbol;Acc:MGI:1916421]	12.0796	12.2621	12.9658	8.79776	7.56227	12.433	1.29571	0.373745	0.0186829	0.989642	up	no
MSTRG.8460	Rps20;Gm24016	ENSMUST00000138502;ENSMUST00000103009;ENSMUST00000157726;ENSMUST00000130128	GO:0003723(RNA binding);GO:0003735(structural constituent of ribosome);GO:0005622(intracellular);GO:0005737(cytoplasm);GO:0005840(ribosome);GO:0006412(translation);GO:0015935(small ribosomal subunit);GO:0022627(cytosolic small ribosomal subunit);GO:0045202(synapse);GO:0045202(synapse)	03010(Ribosome);03010(Ribosome)	K02969	NA	ribosomal protein S20 [Source:MGI Symbol;Acc:MGI:1914677];predicted gene, 24016 [Source:MGI Symbol;Acc:MGI:5453793]	39.0898	39.3026	38.0382	33.2419	31.8489	32.6461	1.19127	0.252495	0.0188874	0.99629	up	no
MSTRG.8350	Ube2d3	ENSMUST00000106291;ENSMUST00000197539;ENSMUST00000196248;ENSMUST00000199613;ENSMUST00000196878;ENSMUST00000166033;ENSMUST00000197859;ENSMUST00000196564;ENSMUST00000197357;ENSMUST00000196591;ENSMUST00000196446;ENSMUST00000199582;ENSMUST00000198748;ENSMUST00000198685;ENSMUST00000197134;ENSMUST00000197814	GO:0000151(ubiquitin ligase complex);GO:0000166(nucleotide binding);GO:0000209(protein polyubiquitination);GO:0004842(ubiquitin-protein transferase activity);GO:0005515(protein binding);GO:0005524(ATP binding);GO:0005768(endosome);GO:0005886(plasma membrane);GO:0006281(DNA repair);GO:0006511(ubiquitin-dependent protein catabolic process);GO:0006513(protein monoubiquitination);GO:0006915(apoptotic…	04120(Ubiquitin mediated proteolysis);04141(Protein processing in endoplasmic reticulum);04141(Protein processing in endoplasmic reticulum)	K06689	EC:2.3.2.23	ubiquitin-conjugating enzyme E2D 3 [Source:MGI Symbol;Acc:MGI:1913355]	5.8655	7.28161	7.34903	10.2018	6.87283	9.28642	0.777517	-0.363053	0.019065	0.999509	down	no
MSTRG.6527	Scd2;Mir5114	ENSMUST00000026221;ENSMUST00000237039;ENSMUST00000175574	GO:0004768(stearoyl-CoA 9-desaturase activity);GO:0005506(iron ion binding);GO:0005783(endoplasmic reticulum);GO:0005789(endoplasmic reticulum membrane);GO:0006629(lipid metabolic process);GO:0006631(fatty acid metabolic process);GO:0006633(fatty acid biosynthetic process);GO:0006636(unsaturated fatty acid biosynthetic process);GO:0016020(membrane);GO:0016021(integral component of membrane);GO:00…	01040(Biosynthesis of unsaturated fatty acids);03320(PPAR signaling pathway);04152(AMPK signaling pathway);04152(AMPK signaling pathway)	K00507	EC:1.14.19.1	stearoyl-Coenzyme A desaturase 2 [Source:MGI Symbol;Acc:MGI:98240];microRNA 5114 [Source:MGI Symbol;Acc:MGI:4950434]	4.28519	4.40171	4.3718	15.5967	3.82703	4.6275	0.542954	-0.881099	0.019107	0.999509	down	no
MSTRG.6777	Dnlz	ENSMUST00000125848;ENSMUST00000028295	GO:0005654(nucleoplasm);GO:0005739(mitochondrion);GO:0006457(protein folding);GO:0008270(zinc ion binding);GO:0030150(protein import into mitochondrial matrix);GO:0046872(metal ion binding);GO:0050821(protein stabilization);GO:0051087(chaperone binding);GO:0051087(chaperone binding)	NA	K17808	NA	DNL-type zinc finger [Source:MGI Symbol;Acc:MGI:106559]	6.42326	6.38058	5.84974	5.16661	4.70744	5.19601	1.23779	0.307768	0.019585	1	up	no
MSTRG.11630	Fam168a	ENSMUST00000107042;ENSMUST00000207875;ENSMUST00000208406;ENSMUST00000207078;ENSMUST00000208013;ENSMUST00000049053;ENSMUST00000208387;ENSMUST00000209084	GO:0003674(molecular_function);GO:0005575(cellular_component);GO:1905053(positive regulation of base-excision repair);GO:1905053(positive regulation of base-excision repair)	NA	NA	NA	family with sequence similarity 168, member A [Source:MGI Symbol;Acc:MGI:2442372]	2.69474	2.69157	2.72157	2.86822	4.25459	3.29486	0.778281	-0.361636	0.0195998	1	down	no
MSTRG.7076	Mtx2	ENSMUST00000155844;ENSMUST00000028511;ENSMUST00000129284	GO:0001401(SAM complex);GO:0003674(molecular_function);GO:0005730(nucleolus);GO:0005739(mitochondrion);GO:0005741(mitochondrial outer membrane);GO:0008150(biological_process);GO:0015031(protein transport);GO:0016020(membrane);GO:0016020(membrane)	NA	K17776	NA	metaxin 2 [Source:MGI Symbol;Acc:MGI:1859652]	6.90008	6.28071	7.48806	5.97151	5.18449	5.63974	1.2306	0.299363	0.0198176	1	up	no
ENSMUSG00000018196	Glrx2	ENSMUST00000111957;ENSMUST00000185362;ENSMUST00000152435;ENSMUST00000129653;ENSMUST00000190211;ENSMUST00000050491;ENSMUST00000149103;ENSMUST00000185367;ENSMUST00000145969;ENSMUST00000148600;ENSMUST00000145571;ENSMUST00000188783	GO:0005623(cell);GO:0005634(nucleus);GO:0005654(nucleoplasm);GO:0005739(mitochondrion);GO:0005759(mitochondrial matrix);GO:0009055(electron transfer activity);GO:0010033(response to organic substance);GO:0015035(protein disulfide oxidoreductase activity);GO:0016740(transferase activity);GO:0022900(electron transport chain);GO:0030425(dendrite);GO:0042542(response to hydrogen peroxide);GO:0043025(…	NA	K03676	NA	glutaredoxin 2 (thioltransferase) [Source:MGI Symbol;Acc:MGI:1916617]	1.44714	1.77532	1.55124	1.98561	1.96201	2.08639	0.791133	-0.338007	0.019876	1	down	no
MSTRG.8066	S100a6	ENSMUST00000001051;ENSMUST00000200289;ENSMUST00000198128;ENSMUST00000197189;MSTRG.8066.1	GO:0001726(ruffle);GO:0005509(calcium ion binding);GO:0005515(protein binding);GO:0005523(tropomyosin binding);GO:0005634(nucleus);GO:0005635(nuclear envelope);GO:0005737(cytoplasm);GO:0005829(cytosol);GO:0005886(plasma membrane);GO:0008270(zinc ion binding);GO:0015075(ion transmembrane transporter activity);GO:0016020(membrane);GO:0031234(extrinsic component of cytoplasmic side of plasma membran…	NA	NA	NA	S100 calcium binding protein A6 (calcyclin) [Source:MGI Symbol;Acc:MGI:1339467]	16.0938	15.6828	13.4697	12.3246	13.7196	8.60765	1.30574	0.384868	0.0200053	1	up	no
ENSMUSG00000031383	Dusp9	ENSMUST00000019701	GO:0000188(inactivation of MAPK activity);GO:0004721(phosphoprotein phosphatase activity);GO:0004725(protein tyrosine phosphatase activity);GO:0005737(cytoplasm);GO:0005829(cytosol);GO:0006470(protein dephosphorylation);GO:0008138(protein tyrosine/serine/threonine phosphatase activity);GO:0016301(kinase activity);GO:0016310(phosphorylation);GO:0016311(dephosphorylation);GO:0016787(hydrolase activ…	04010(MAPK signaling pathway);04550(Signaling pathways regulating pluripotency of stem cells)	K18498	3.1.3.48;EC:3.1.3.16	dual specificity phosphatase 9 [Source:MGI Symbol;Acc:MGI:2387107]	0.746873	0.92291	0.694641	0.546411	0.44526	0.499581	1.58553	0.664965	0.0205866	1	up	no
MSTRG.1795	Sap30l	ENSMUST00000020826	GO:0000118(histone deacetylase complex);GO:0000122(negative regulation of transcription by RNA polymerase II);GO:0003677(DNA binding);GO:0004407(histone deacetylase activity);GO:0005515(protein binding);GO:0005634(nucleus);GO:0005730(nucleolus);GO:0006355(regulation of transcription, DNA-templated);GO:0008270(zinc ion binding);GO:0008289(lipid binding);GO:0010314(phosphatidylinositol-5-phosphate …	NA	NA	NA	SAP30-like [Source:MGI Symbol;Acc:MGI:1354709]	7.45115	7.29009	8.34797	6.22498	5.34216	5.93895	1.31892	0.399362	0.0206186	1	up	no
MSTRG.7701	Gm14414	ENSMUST00000120833	NA	NA	NA	NA	predicted gene 14414 [Source:MGI Symbol;Acc:MGI:3652253]	4.26578	5.52721	4.58491	3.00413	3.72467	2.40414	1.57429	0.654701	0.0208592	1	up	no
MSTRG.3163	Uqcrfs1	ENSMUST00000042834	GO:0005515(protein binding);GO:0005739(mitochondrion);GO:0005743(mitochondrial inner membrane);GO:0005750(mitochondrial respiratory chain complex III);GO:0005751(mitochondrial respiratory chain complex IV);GO:0006122(mitochondrial electron transport, ubiquinol to cytochrome c);GO:0008121(ubiquinol-cytochrome-c reductase activity);GO:0009725(response to hormone);GO:0016020(membrane);GO:0016021(int…	00190(Oxidative phosphorylation);04260(Cardiac muscle contraction);04714(Thermogenesis);04932(Non-alcoholic fatty liver disease (NAFLD));05010(Alzheimer disease);05012(Parkinson disease);05016(Huntington disease)	K00411	EC:7.1.1.8	ubiquinol-cytochrome c reductase, Rieske iron-sulfur polypeptide 1 [Source:MGI Symbol;Acc:MGI:1913944]	43.8725	43.2456	43.1678	40.7128	31.4103	34.4889	1.22206	0.289311	0.0209916	1	up	no
MSTRG.9397	Rpl17-ps5	MSTRG.9397.1;ENSMUST00000121001	NA	NA	NA	NA	ribosomal protein L17, pseudogene 5 [Source:MGI Symbol;Acc:MGI:3704246]	49.9261	38.1266	76.2189	52.5295	29.7017	27.0756	1.50285	0.587699	0.0211751	1	up	no
ENSMUSG00000034825	Nrip3	ENSMUST00000041460	GO:0004190(aspartic-type endopeptidase activity);GO:0005575(cellular_component);GO:0006508(proteolysis);GO:0008150(biological_process)	NA	NA	NA	nuclear receptor interacting protein 3 [Source:MGI Symbol;Acc:MGI:1925843]	0.222794	0.225803	0.120778	0.140853	0.0507691	0.0985489	1.9622	0.972474	0.0212051	1	up	no
MSTRG.3621	Gm17048	ENSMUST00000179266	NA	NA	NA	NA	predicted gene 17048 [Source:MGI Symbol;Acc:MGI:4937875]	2.625	3.52572	4.41018	2.22878	1.98721	2.45368	1.58342	0.663043	0.0212412	1	up	no
ENSMUSG00000045251	Zfp688	ENSMUST00000136123;ENSMUST00000148483;ENSMUST00000135886;ENSMUST00000126756;ENSMUST00000106300	GO:0003674(molecular_function);GO:0003676(nucleic acid binding);GO:0005575(cellular_component);GO:0005622(intracellular);GO:0006355(regulation of transcription, DNA-templated);GO:0008150(biological_process);GO:0046872(metal ion binding);GO:0046872(metal ion binding)	05168(Herpes simplex virus 1 infection);05168(Herpes simplex virus 1 infection)	K09228	NA	zinc finger protein 688 [Source:MGI Symbol;Acc:MGI:1916484]	1.40946	1.59935	1.09676	1.92774	1.95949	2.04071	0.692578	-0.529952	0.0212856	1	down	no
MSTRG.8471	Rab2a	ENSMUST00000060232	GO:0000139(Golgi membrane);GO:0000166(nucleotide binding);GO:0003924(GTPase activity);GO:0005525(GTP binding);GO:0005783(endoplasmic reticulum);GO:0005789(endoplasmic reticulum membrane);GO:0005794(Golgi apparatus);GO:0006886(intracellular protein transport);GO:0007030(Golgi organization);GO:0015031(protein transport);GO:0016020(membrane);GO:0016192(vesicle-mediated transport);GO:0019003(GDP bind…	04152(AMPK signaling pathway)	K07877	NA	RAB2A, member RAS oncogene family [Source:MGI Symbol;Acc:MGI:1928750]	42.0667	49.6981	47.0615	39.6818	36.7317	38.2608	1.21061	0.275739	0.0215188	1	up	no
MSTRG.6010	Rps14	ENSMUST00000137400;ENSMUST00000122279;ENSMUST00000025511;ENSMUST00000235966;ENSMUST00000236652;ENSMUST00000236441;ENSMUST00000118551;ENSMUST00000142980;ENSMUST00000235603	GO:0000028(ribosomal small subunit assembly);GO:0000122(negative regulation of transcription by RNA polymerase II);GO:0000462(maturation of SSU-rRNA from tricistronic rRNA transcript (SSU-rRNA, 5.8S rRNA, LSU-rRNA));GO:0003723(RNA binding);GO:0003735(structural constituent of ribosome);GO:0005730(nucleolus);GO:0005739(mitochondrion);GO:0005840(ribosome);GO:0006412(translation);GO:0006417(regulati…	03010(Ribosome);03010(Ribosome)	K02955	NA	ribosomal protein S14 [Source:MGI Symbol;Acc:MGI:98107]	85.481	80.9363	80.7998	70.4676	69.2586	68.8687	1.18515	0.245075	0.0215763	1	up	no
MSTRG.5943	1700086O06Rik	ENSMUST00000235608;ENSMUST00000235525;ENSMUST00000181871;ENSMUST00000235818;ENSMUST00000181757;ENSMUST00000236219	NA	NA	NA	NA	RIKEN cDNA 1700086O06 gene [Source:MGI Symbol;Acc:MGI:1920766]	0.580856	0.54504	0.397726	0.20907	0.307329	0.339144	1.78089	0.832595	0.0217098	1	up	no
MSTRG.6164	Ctsf	ENSMUST00000237011;ENSMUST00000237784;ENSMUST00000119694;ENSMUST00000235464;ENSMUST00000237401;ENSMUST00000237755;ENSMUST00000236406;ENSMUST00000237504;ENSMUST00000235931;ENSMUST00000235354;ENSMUST00000238118	GO:0004197(cysteine-type endopeptidase activity);GO:0005615(extracellular space);GO:0005764(lysosome);GO:0006508(proteolysis);GO:0008233(peptidase activity);GO:0008234(cysteine-type peptidase activity);GO:0016787(hydrolase activity);GO:0051603(proteolysis involved in cellular protein catabolic process);GO:0051603(proteolysis involved in cellular protein catabolic process)	04142(Lysosome);04210(Apoptosis);04210(Apoptosis)	K01373	EC:3.4.22.41	cathepsin F [Source:MGI Symbol;Acc:MGI:1861434]	3.75635	3.78387	4.00146	2.97567	3.03471	3.38784	1.22807	0.296393	0.0218434	1	up	no
MSTRG.8765	Yipf1	ENSMUST00000139527;ENSMUST00000075693;ENSMUST00000137391;ENSMUST00000124254;ENSMUST00000155975;ENSMUST00000128507;ENSMUST00000143106;ENSMUST00000140162;ENSMUST00000124650	GO:0000138(Golgi trans cisterna);GO:0005768(endosome);GO:0005794(Golgi apparatus);GO:0005797(Golgi medial cisterna);GO:0005802(trans-Golgi network);GO:0016020(membrane);GO:0016021(integral component of membrane);GO:0016192(vesicle-mediated transport);GO:0017137(Rab GTPase binding);GO:0030133(transport vesicle);GO:0031902(late endosome membrane);GO:0031902(late endosome membrane)	NA	K22940	NA	Yip1 domain family, member 1 [Source:MGI Symbol;Acc:MGI:1915532]	5.56527	6.11906	5.88451	5.13641	4.47592	4.82369	1.21701	0.283346	0.0219986	1	up	no
ENSMUSG00000026883	Dab2ip	ENSMUST00000145698;ENSMUST00000156669;ENSMUST00000138957;ENSMUST00000156465;ENSMUST00000112986;ENSMUST00000065001;ENSMUST00000091010;ENSMUST00000112983	GO:0000122(negative regulation of transcription by RNA polymerase II);GO:0000185(activation of MAPKKK activity);GO:0001525(angiogenesis);GO:0001933(negative regulation of protein phosphorylation);GO:0002376(immune system process);GO:0005096(GTPase activator activity);GO:0005123(death receptor binding);GO:0005515(protein binding);GO:0005737(cytoplasm);GO:0005886(plasma membrane);GO:0006915(apoptot…	04210(Apoptosis);04668(TNF signaling pathway);04668(TNF signaling pathway)	K19901	NA	disabled 2 interacting protein [Source:MGI Symbol;Acc:MGI:1916851]	0.90571	0.6231	1.0137	0.913286	1.38474	1.35365	0.696258	-0.522306	0.0223933	1	down	no
MSTRG.3883	Gm10366	ENSMUST00000226346	NA	NA	NA	NA	predicted gene 10366 [Source:MGI Symbol;Acc:MGI:3704443]	0.451537	0.929876	0.540791	0.481738	0.178598	0.330893	1.93921	0.955471	0.0225279	1	up	no
MSTRG.2252	Nfe2l1	ENSMUST00000081775;ENSMUST00000107658;ENSMUST00000167110;ENSMUST00000167149;ENSMUST00000107659;ENSMUST00000135836;ENSMUST00000140138;ENSMUST00000126949;ENSMUST00000142065;ENSMUST00000169828;ENSMUST00000134951	GO:0000209(protein polyubiquitination);GO:0000976(transcription regulatory region sequence-specific DNA binding);GO:0000980(RNA polymerase II distal enhancer sequence-specific DNA binding);GO:0001228(DNA-binding transcription activator activity, RNA polymerase II-specific);GO:0003677(DNA binding);GO:0003682(chromatin binding);GO:0003700(DNA-binding transcription factor activity);GO:0005515(protei…	NA	K09040	NA	nuclear factor, erythroid derived 2,-like 1 [Source:MGI Symbol;Acc:MGI:99421]	12.9761	37.2975	11.4445	10.1768	12.8723	13.7879	1.67544	0.744539	0.0230502	1	up	no
MSTRG.115	Rnf149;Gm15832;Gm23722	ENSMUST00000195705;MSTRG.115.1;ENSMUST00000062525;ENSMUST00000146314;ENSMUST00000195136;ENSMUST00000153381;ENSMUST00000083002	GO:0005515(protein binding);GO:0006511(ubiquitin-dependent protein catabolic process);GO:0016020(membrane);GO:0016021(integral component of membrane);GO:0016567(protein ubiquitination);GO:0016740(transferase activity);GO:0031647(regulation of protein stability);GO:0035690(cellular response to drug);GO:0043409(negative regulation of MAPK cascade);GO:0046872(metal ion binding);GO:0061630(ubiquitin …	NA	K15704	EC:2.3.2.27	ring finger protein 149 [Source:MGI Symbol;Acc:MGI:2677438];predicted gene 15832 [Source:MGI Symbol;Acc:MGI:3834078];predicted gene, 23722 [Source:MGI Symbol;Acc:MGI:5453499]	62.1559	74.2091	75.6785	56.7857	66.0882	46.9302	1.24875	0.320488	0.023243	1	up	no
MSTRG.9115	Casp9	ENSMUST00000030747;ENSMUST00000097805;ENSMUST00000153094;ENSMUST00000128660;ENSMUST00000124161;ENSMUST00000138359	GO:0001822(kidney development);GO:0002931(response to ischemia);GO:0004197(cysteine-type endopeptidase activity);GO:0005515(protein binding);GO:0005634(nucleus);GO:0005737(cytoplasm);GO:0005739(mitochondrion);GO:0005829(cytosol);GO:0006508(proteolysis);GO:0006915(apoptotic process);GO:0006919(activation of cysteine-type endopeptidase activity involved in apoptotic process);GO:0006974(cellular res…	01524(Platinum drug resistance);04115(p53 signaling pathway);04151(PI3K-Akt signaling pathway);04210(Apoptosis);04215(Apoptosis - multiple species);04370(VEGF signaling pathway);04919(Thyroid hormone signaling pathway);05010(Alzheimer disease);05012(Parkinson disease);05014(Amyotrophic lateral sclerosis (ALS));05016(Huntington disease);05134(Legionellosis);05145(Toxoplasmosis);05152(Tuberculosis)…	K04399	EC:3.4.22.62	caspase 9 [Source:MGI Symbol;Acc:MGI:1277950]	7.57966	3.11076	2.19301	8.44204	7.84386	5.5462	0.590114	-0.760935	0.0235345	1	down	no
ENSMUSG00000037661	Gpr160	ENSMUST00000108258;ENSMUST00000166278;ENSMUST00000046748;ENSMUST00000108259;ENSMUST00000108261;ENSMUST00000130294;ENSMUST00000194979;ENSMUST00000147697	GO:0004930(G protein-coupled receptor activity);GO:0005886(plasma membrane);GO:0007165(signal transduction);GO:0007186(G protein-coupled receptor signaling pathway);GO:0016020(membrane);GO:0016021(integral component of membrane);GO:0043235(receptor complex);GO:0043235(receptor complex)	NA	K08438	NA	G protein-coupled receptor 160 [Source:MGI Symbol;Acc:MGI:1919112]	0.25471	0.196333	0.411781	0.610322	0.440179	0.458638	0.571732	-0.806588	0.0237219	1	down	no
ENSMUSG00000099779	Gm8228	ENSMUST00000189949	NA	NA	NA	NA	predicted gene 8228 [Source:MGI Symbol;Acc:MGI:3646986]	0.151614	0.398893	0.403568	0.121288	0.168145	0.201769	1.94233	0.957786	0.0239706	1	up	no
MSTRG.13029	Qtrt1	ENSMUST00000002902;ENSMUST00000213718;ENSMUST00000214900;ENSMUST00000214101;ENSMUST00000214681;ENSMUST00000217188;ENSMUST00000216277;ENSMUST00000214128;ENSMUST00000213967;ENSMUST00000217060	GO:0005515(protein binding);GO:0005634(nucleus);GO:0005737(cytoplasm);GO:0005739(mitochondrion);GO:0005741(mitochondrial outer membrane);GO:0006400(tRNA modification);GO:0008033(tRNA processing);GO:0008479(queuine tRNA-ribosyltransferase activity);GO:0016020(membrane);GO:0016740(transferase activity);GO:0016757(transferase activity, transferring glycosyl groups);GO:0016763(transferase activity, t…	NA	K00773	EC:2.4.2.29	queuine tRNA-ribosyltransferase catalytic subunit 1 [Source:MGI Symbol;Acc:MGI:1931441]	2.87874	2.39398	3.60154	1.94027	2.12408	2.18903	1.41911	0.504991	0.024611	1	up	no
MSTRG.1817	Snap47	ENSMUST00000120940;ENSMUST00000010038;ENSMUST00000145550;ENSMUST00000150297;ENSMUST00000132969;ENSMUST00000136436;ENSMUST00000156146	GO:0005484(SNAP receptor activity);GO:0005737(cytoplasm);GO:0005886(plasma membrane);GO:0006887(exocytosis);GO:0006906(vesicle fusion);GO:0012505(endomembrane system);GO:0014069(postsynaptic density);GO:0016020(membrane);GO:0016082(synaptic vesicle priming);GO:0019905(syntaxin binding);GO:0030425(dendrite);GO:0030672(synaptic vesicle membrane);GO:0031083(BLOC-1 complex);GO:0031201(SNARE complex);…	NA	K18212	NA	synaptosomal-associated protein, 47 [Source:MGI Symbol;Acc:MGI:1915076]	6.84208	7.73851	7.61766	4.83966	4.91631	7.32252	1.29978	0.378266	0.0246849	1	up	no
MSTRG.1507	Pisd-ps1	MSTRG.1507.1;MSTRG.1507.8;MSTRG.1507.2;MSTRG.1507.3;ENSMUST00000132408;ENSMUST00000119128;ENSMUST00000152828;MSTRG.1507.5;ENSMUST00000145164	NA	NA	NA	NA	phosphatidylserine decarboxylase, pseudogene 1 [Source:MGI Symbol;Acc:MGI:3842428]	15.6472	23.2147	16.462	14.8715	14.5887	14.7722	1.25076	0.3228	0.025387	1	up	no
MSTRG.1728	Hnrnpab	ENSMUST00000101249;ENSMUST00000109103;ENSMUST00000074669	GO:0000122(negative regulation of transcription by RNA polymerase II);GO:0001837(epithelial to mesenchymal transition);GO:0003676(nucleic acid binding);GO:0003677(DNA binding);GO:0003700(DNA-binding transcription factor activity);GO:0003723(RNA binding);GO:0005515(protein binding);GO:0005634(nucleus);GO:0005654(nucleoplasm);GO:0005737(cytoplasm);GO:0043565(sequence-specific DNA binding);GO:004589…	NA	K13044	NA	heterogeneous nuclear ribonucleoprotein A/B [Source:MGI Symbol;Acc:MGI:1330294]	78.0236	89.0877	92.4667	76.2991	70.3938	70.6314	1.19443	0.256319	0.0255463	1	up	no
ENSMUSG00000021091	Serpina3n	ENSMUST00000021506	GO:0005615(extracellular space)	NA	NA	NA	serine (or cysteine) peptidase inhibitor, clade A, member 3N [Source:MGI Symbol;Acc:MGI:105045]	0.323644	0.159095	0.234156	0.625437	0.434832	0.296457	0.528401	-0.920296	0.0256328	1	down	no
ENSMUSG00000110697	Gm31718	ENSMUST00000212406;ENSMUST00000212639	NA	NA	NA	NA	predicted gene, 31718 [Source:MGI Symbol;Acc:MGI:5590877]	1.1659	1.41668	1.17059	1.01386	0.611911	0.737858	1.58788	0.667106	0.0260116	1	up	no
MSTRG.2637	Odc1	ENSMUST00000171737;ENSMUST00000220947;ENSMUST00000221613;ENSMUST00000222250;ENSMUST00000222617;ENSMUST00000220849;ENSMUST00000221701;ENSMUST00000221354	GO:0001822(kidney development);GO:0003824(catalytic activity);GO:0004586(ornithine decarboxylase activity);GO:0005737(cytoplasm);GO:0005829(cytosol);GO:0006595(polyamine metabolic process);GO:0006596(polyamine biosynthetic process);GO:0008284(positive regulation of cell population proliferation);GO:0009446(putrescine biosynthetic process);GO:0009615(response to virus);GO:0016829(lyase activity);G…	00330(Arginine and proline metabolism);00480(Glutathione metabolism);00480(Glutathione metabolism)	K01581	EC:4.1.1.17	ornithine decarboxylase, structural 1 [Source:MGI Symbol;Acc:MGI:97402]	12.9327	13.4431	13.6917	11.0452	11.0545	11.3164	1.19905	0.261893	0.0260816	1	up	no
MSTRG.3405	Ftl1-ps1;Mir692-3	ENSMUST00000222435;ENSMUST00000102079;ENSMUST00000221435	GO:0005623(cell);GO:0006826(iron ion transport);GO:0006879(cellular iron ion homeostasis);GO:0008199(ferric iron binding);GO:0046872(metal ion binding);GO:0046872(metal ion binding)	04216(Ferroptosis);04217(Necroptosis);04978(Mineral absorption);04978(Mineral absorption)	K13625	NA	ferritin light polypeptide 1, pseudogene 1 [Source:MGI Symbol;Acc:MGI:3779109];microRNA 692-3 [Source:MGI Symbol;Acc:MGI:3719623]	289.711	277.392	282.711	252.573	242.343	221.272	1.18658	0.24681	0.026293	1	up	no
MSTRG.13498	Aste1	ENSMUST00000035181;ENSMUST00000123807;ENSMUST00000176597;ENSMUST00000190934;ENSMUST00000176940;ENSMUST00000137208;ENSMUST00000176350;ENSMUST00000167674;ENSMUST00000177402;ENSMUST00000216711	GO:0003674(molecular_function);GO:0005575(cellular_component);GO:0008150(biological_process);GO:0008150(biological_process)	NA	NA	NA	asteroid homolog 1 [Source:MGI Symbol;Acc:MGI:1913845]	0.684752	0.70938	0.695881	0.486571	0.420531	0.566014	1.41877	0.504642	0.0263084	1	up	no
ENSMUSG00000006526	Tmem110	ENSMUST00000006701;ENSMUST00000228046;ENSMUST00000227776;ENSMUST00000227246;ENSMUST00000226788;ENSMUST00000228066	GO:0005246(calcium channel regulator activity);GO:0005783(endoplasmic reticulum);GO:0005789(endoplasmic reticulum membrane);GO:0016020(membrane);GO:0016021(integral component of membrane);GO:0032237(activation of store-operated calcium channel activity);GO:0032541(cortical endoplasmic reticulum);GO:0035584(calcium-mediated signaling using intracellular calcium source);GO:0070886(positive regulati…	NA	NA	NA	transmembrane protein 110 [Source:MGI Symbol;Acc:MGI:1921500]	2.56313	2.62671	2.62328	2.19915	1.86611	2.13992	1.25913	0.332424	0.0267453	1	up	no
MSTRG.1969	C1qbp	ENSMUST00000078528;ENSMUST00000155371;ENSMUST00000179291	GO:0000122(negative regulation of transcription by RNA polymerase II);GO:0001849(complement component C1q binding);GO:0003714(transcription corepressor activity);GO:0005080(protein kinase C binding);GO:0005540(hyaluronic acid binding);GO:0005615(extracellular space);GO:0005634(nucleus);GO:0005737(cytoplasm);GO:0005739(mitochondrion);GO:0005759(mitochondrial matrix);GO:0005829(cytosol);GO:0005886(…	NA	K15414	NA	complement component 1, q subcomponent binding protein [Source:MGI Symbol;Acc:MGI:1194505]	9.84879	9.68653	10.5591	8.46124	8.00216	8.52753	1.20421	0.26809	0.0269166	1	up	no
MSTRG.513	Rab29	ENSMUST00000112386;ENSMUST00000027693;ENSMUST00000125925;ENSMUST00000187084	GO:0001921(positive regulation of receptor recycling);GO:0003924(GTPase activity);GO:0005525(GTP binding);GO:0005737(cytoplasm);GO:0005739(mitochondrion);GO:0005769(early endosome);GO:0005794(Golgi apparatus);GO:0005801(cis-Golgi network);GO:0005802(trans-Golgi network);GO:0005829(cytosol);GO:0007005(mitochondrion organization);GO:0007030(Golgi organization);GO:0007416(synapse assembly);GO:000961…	NA	K07916	NA	RAB29, member RAS oncogene family [Source:MGI Symbol;Acc:MGI:2385107]	16.8889	17.6757	15.4399	11.5045	14.475	14.5437	1.23397	0.303307	0.0272227	1	up	no
ENSMUSG00000012017	Scarf2	ENSMUST00000231383;ENSMUST00000232577;ENSMUST00000231329;ENSMUST00000231301	GO:0005044(scavenger receptor activity);GO:0006898(receptor-mediated endocytosis);GO:0007155(cell adhesion);GO:0007157(heterophilic cell-cell adhesion via plasma membrane cell adhesion molecules);GO:0016020(membrane);GO:0016021(integral component of membrane);GO:0016021(integral component of membrane)	NA	NA	NA	scavenger receptor class F, member 2 [Source:MGI Symbol;Acc:MGI:1858430]	1.66668	1.40779	1.29036	1.08553	1.09189	0.982361	1.38137	0.466101	0.0277926	1	up	no
ENSMUSG00000033760	Rbm4b	ENSMUST00000182065;ENSMUST00000036744;ENSMUST00000183332;ENSMUST00000236160;ENSMUST00000236797;ENSMUST00000235278;ENSMUST00000183008;ENSMUST00000237921;ENSMUST00000182821	GO:0000381(regulation of alternative mRNA splicing, via spliceosome);GO:0003676(nucleic acid binding);GO:0003723(RNA binding);GO:0005634(nucleus);GO:0005654(nucleoplasm);GO:0005730(nucleolus);GO:0005829(cytosol);GO:0006397(mRNA processing);GO:0006417(regulation of translation);GO:0007623(circadian rhythm);GO:0008270(zinc ion binding);GO:0008380(RNA splicing);GO:0010628(positive regulation of gene…	NA	K13187	NA	RNA binding motif protein 4B [Source:MGI Symbol;Acc:MGI:1913954]	0.603479	0.654264	0.609632	0.818392	0.904174	0.762003	0.751588	-0.411985	0.0278952	1	down	no
ENSMUSG00000024087	Cyp1b1	ENSMUST00000234361;ENSMUST00000024894;ENSMUST00000234927	GO:0001525(angiogenesis);GO:0002930(trabecular meshwork development);GO:0004497(monooxygenase activity);GO:0005506(iron ion binding);GO:0005634(nucleus);GO:0005739(mitochondrion);GO:0005783(endoplasmic reticulum);GO:0005789(endoplasmic reticulum membrane);GO:0006304(DNA modification);GO:0006725(cellular aromatic compound metabolic process);GO:0006805(xenobiotic metabolic process);GO:0006809(nitri…	00140(Steroid hormone biosynthesis);00380(Tryptophan metabolism);00980(Metabolism of xenobiotics by cytochrome P450);04913(Ovarian steroidogenesis);05204(Chemical carcinogenesis);05206(MicroRNAs in cancer);05206(MicroRNAs in cancer)	K07410	EC:1.14.14.1	cytochrome P450, family 1, subfamily b, polypeptide 1 [Source:MGI Symbol;Acc:MGI:88590]	2.70388	2.88693	3.41367	3.93421	3.59801	3.62406	0.807122	-0.309141	0.0281023	1	down	no
MSTRG.11247	Zfp568	MSTRG.11247.1;ENSMUST00000146074;ENSMUST00000148442;ENSMUST00000074322;ENSMUST00000209185;ENSMUST00000207940;ENSMUST00000177931	GO:0000122(negative regulation of transcription by RNA polymerase II);GO:0000976(transcription regulatory region sequence-specific DNA binding);GO:0001222(transcription corepressor binding);GO:0001701(in utero embryonic development);GO:0003676(nucleic acid binding);GO:0003677(DNA binding);GO:0005515(protein binding);GO:0005622(intracellular);GO:0005634(nucleus);GO:0006355(regulation of transcript…	05168(Herpes simplex virus 1 infection);05168(Herpes simplex virus 1 infection)	K09228	NA	zinc finger protein 568 [Source:MGI Symbol;Acc:MGI:2142347]	2.99808	2.81319	2.74364	3.09266	3.64997	3.74623	0.815619	-0.294032	0.0282847	1	down	no
ENSMUSG00000003848	Nob1	ENSMUST00000003946;ENSMUST00000170796;ENSMUST00000165266;ENSMUST00000163973;ENSMUST00000109273;ENSMUST00000163757;ENSMUST00000076585	GO:0000469(cleavage involved in rRNA processing);GO:0004521(endoribonuclease activity);GO:0005634(nucleus);GO:0005730(nucleolus);GO:0005737(cytoplasm);GO:0007601(visual perception);GO:0030490(maturation of SSU-rRNA);GO:0030688(preribosome, small subunit precursor);GO:0042274(ribosomal small subunit biogenesis);GO:0046872(metal ion binding);GO:0090502(RNA phosphodiester bond hydrolysis, endonucleo…	03008(Ribosome biogenesis in eukaryotes);03008(Ribosome biogenesis in eukaryotes)	K11883	NA	NIN1/RPN12 binding protein 1 homolog [Source:MGI Symbol;Acc:MGI:1914869]	2.19112	3.03017	2.37437	1.88651	1.87166	1.97663	1.32448	0.405431	0.0283674	1	up	no
MSTRG.1227	Abhd17a	ENSMUST00000191440;ENSMUST00000003436;ENSMUST00000189605	GO:0002084(protein depalmitoylation);GO:0005768(endosome);GO:0005886(plasma membrane);GO:0008474(palmitoyl-(protein) hydrolase activity);GO:0010008(endosome membrane);GO:0014069(postsynaptic density);GO:0016020(membrane);GO:0016787(hydrolase activity);GO:0018345(protein palmitoylation);GO:0030054(cell junction);GO:0042995(cell projection);GO:0043197(dendritic spine);GO:0045202(synapse);GO:0045211…	NA	K01076	EC:3.1.2.22	abhydrolase domain containing 17A [Source:MGI Symbol;Acc:MGI:106388]	15.4516	14.6769	10.2902	11.1418	9.9458	10.7215	1.27067	0.345587	0.0284732	1	up	no
MSTRG.8690	Tlr4	ENSMUST00000048096;MSTRG.8690.5;ENSMUST00000147008;ENSMUST00000143580;ENSMUST00000107365	GO:0000187(activation of MAPK activity);GO:0001530(lipopolysaccharide binding);GO:0001774(microglial cell activation);GO:0001875(lipopolysaccharide receptor activity);GO:0002218(activation of innate immune response);GO:0002224(toll-like receptor signaling pathway);GO:0002322(B cell proliferation involved in immune response);GO:0002376(immune system process);GO:0002537(nitric oxide production invo…	04064(NF-kappa B signaling pathway);04066(HIF-1 signaling pathway);04145(Phagosome);04151(PI3K-Akt signaling pathway);04217(Necroptosis);04620(Toll-like receptor signaling pathway);04621(NOD-like receptor signaling pathway);05132(Salmonella infection);05133(Pertussis);05134(Legionellosis);05140(Leishmaniasis);05142(Chagas disease (American trypanosomiasis));05144(Malaria);05145(Toxoplasmosis);051…	K10160	NA	toll-like receptor 4 [Source:MGI Symbol;Acc:MGI:96824]	8.3169	7.65958	7.99987	8.77956	7.75052	18.516	0.684137	-0.547643	0.02861	1	down	no
MSTRG.12382	Mpv17l2	ENSMUST00000038626;ENSMUST00000212385;ENSMUST00000213010;ENSMUST00000212617	GO:0003674(molecular_function);GO:0005737(cytoplasm);GO:0005739(mitochondrion);GO:0005743(mitochondrial inner membrane);GO:0005762(mitochondrial large ribosomal subunit);GO:0016020(membrane);GO:0016021(integral component of membrane);GO:0061668(mitochondrial ribosome assembly);GO:0070131(positive regulation of mitochondrial translation);GO:0070131(positive regulation of mitochondrial translation)	04146(Peroxisome);04146(Peroxisome)	K13348	NA	MPV17 mitochondrial membrane protein-like 2 [Source:MGI Symbol;Acc:MGI:2681846]	14.4218	14.0336	14.0699	12.9008	11.2288	10.6316	1.22336	0.290843	0.0286992	1	up	no
ENSMUSG00000004748	Mtfp1	ENSMUST00000004868;ENSMUST00000123607	GO:0000266(mitochondrial fission);GO:0003674(molecular_function);GO:0005739(mitochondrion);GO:0005743(mitochondrial inner membrane);GO:0006915(apoptotic process);GO:0007006(mitochondrial membrane organization);GO:0014850(response to muscle activity);GO:0016020(membrane);GO:0016021(integral component of membrane);GO:0016021(integral component of membrane)	NA	K17981	NA	mitochondrial fission process 1 [Source:MGI Symbol;Acc:MGI:1916686]	0.83892	0.93666	0.531684	0.596155	0.34078	0.423052	1.69653	0.76259	0.0289193	1	up	no
MSTRG.5392	Rab11b	ENSMUST00000057373;ENSMUST00000173860;ENSMUST00000235046;ENSMUST00000174744	GO:0000166(nucleotide binding);GO:0001881(receptor recycling);GO:0003924(GTPase activity);GO:0005515(protein binding);GO:0005525(GTP binding);GO:0005737(cytoplasm);GO:0005739(mitochondrion);GO:0005768(endosome);GO:0006886(intracellular protein transport);GO:0006887(exocytosis);GO:0008021(synaptic vesicle);GO:0015031(protein transport);GO:0016020(membrane);GO:0019003(GDP binding);GO:0030054(cell j…	04144(Endocytosis);04152(AMPK signaling pathway);04962(Vasopressin-regulated water reabsorption);04962(Vasopressin-regulated water reabsorption)	K07905	NA	RAB11B, member RAS oncogene family [Source:MGI Symbol;Acc:MGI:99425]	5.53588	6.9587	10.4087	9.92465	10.4752	10.0166	0.752989	-0.409298	0.029341	1	down	no
ENSMUSG00000102252	Snrpn	ENSMUST00000059305;ENSMUST00000098402	GO:0000398(mRNA splicing, via spliceosome);GO:0003723(RNA binding);GO:0005634(nucleus);GO:0005654(nucleoplasm);GO:0005682(U5 snRNP);GO:0005685(U1 snRNP);GO:0005686(U2 snRNP);GO:0005687(U4 snRNP);GO:0005737(cytoplasm);GO:0009725(response to hormone);GO:0046540(U4/U6 x U5 tri-snRNP complex);GO:0071004(U2-type prespliceosome);GO:0071013(catalytic step 2 spliceosome);GO:0071013(catalytic step 2 splic…	NA	K11100	NA	small nuclear ribonucleoprotein N [Source:MGI Symbol;Acc:MGI:98347]	1.26918	1.25854	1.30718	1.62187	2.03967	1.81031	0.700841	-0.51284	0.0301453	1	down	no
ENSMUSG00000053931	Cnn3	ENSMUST00000029773;ENSMUST00000198393;ENSMUST00000196671;ENSMUST00000199188	GO:0003779(actin binding);GO:0005515(protein binding);GO:0005516(calmodulin binding);GO:0005829(cytosol);GO:0008017(microtubule binding);GO:0014069(postsynaptic density);GO:0015629(actin cytoskeleton);GO:0030425(dendrite);GO:0030855(epithelial cell differentiation);GO:0031032(actomyosin structure organization);GO:0032780(negative regulation of ATPase activity);GO:0043025(neuronal cell body);GO:00…	NA	NA	NA	calponin 3, acidic [Source:MGI Symbol;Acc:MGI:1919244]	0.305025	0.430063	0.510489	0.88032	0.67604	0.519254	0.6001	-0.736725	0.0302566	1	down	no
ENSMUSG00000084131	Rpl3-ps2	ENSMUST00000117131	NA	NA	NA	NA	ribosomal protein L3, pseudogene 2 [Source:MGI Symbol;Acc:MGI:3645345]	1.03038	1.00572	1.68888	1.95549	2.51698	1.59733	0.613692	-0.704413	0.0308537	1	down	no
MSTRG.1067	Gm10273	ENSMUST00000092511	GO:0005739(mitochondrion);GO:0005743(mitochondrial inner membrane);GO:0005744(TIM23 mitochondrial import inner membrane translocase complex);GO:0006886(intracellular protein transport);GO:0015031(protein transport);GO:0015450(P-P-bond-hydrolysis-driven protein transmembrane transporter activity);GO:0016020(membrane);GO:0016021(integral component of membrane);GO:0071806(protein transmembrane trans…	NA	NA	NA	predicted pseudogene 10273 [Source:MGI Symbol;Acc:MGI:3704362]	1.34244	6.13684	1.89638	1.68473	1.72443	1.32733	1.97945	0.985103	0.030931	1	up	no
MSTRG.8722	Gm12657	ENSMUST00000119560	NA	NA	NA	NA	predicted gene 12657 [Source:MGI Symbol;Acc:MGI:3651714]	5.23137	5.58463	5.32007	3.68824	2.85342	4.07405	1.52002	0.604089	0.0311614	1	up	no
MSTRG.2168		MSTRG.2168.1;MSTRG.2168.2;MSTRG.2168.3;MSTRG.2168.5;MSTRG.2168.4	NA	NA	NA	NA		37.1331	32.179	37.8724	24.4067	26.4999	35.4165	1.24167	0.312278	0.0318556	1	up	no
MSTRG.2198	Cox11	ENSMUST00000020851;ENSMUST00000099960	GO:0005507(copper ion binding);GO:0005515(protein binding);GO:0005739(mitochondrion);GO:0005743(mitochondrial inner membrane);GO:0016020(membrane);GO:0016021(integral component of membrane);GO:0031305(integral component of mitochondrial inner membrane);GO:0032991(protein-containing complex);GO:0033132(negative regulation of glucokinase activity);GO:0055065(metal ion homeostasis);GO:0055065(metal …	00190(Oxidative phosphorylation);04714(Thermogenesis);04714(Thermogenesis)	K02258	NA	cytochrome c oxidase assembly protein 11, copper chaperone [Source:MGI Symbol;Acc:MGI:1917052]	5.4178	6.26645	5.95653	5.10624	4.3458	3.91116	1.3201	0.400649	0.03187	1	up	no
MSTRG.7545	Rab5if	ENSMUST00000152942;ENSMUST00000029165;ENSMUST00000152551	GO:0003674(molecular_function);GO:0005739(mitochondrion);GO:0008150(biological_process);GO:0008150(biological_process)	NA	NA	NA	RAB5 interacting factor [Source:MGI Symbol;Acc:MGI:1914638]	30.7256	35.497	34.0005	26.7943	28.8712	28.283	1.19386	0.255639	0.0319927	1	up	no
MSTRG.4901	Cox17	ENSMUST00000144812;ENSMUST00000050273;ENSMUST00000120495;ENSMUST00000156026;ENSMUST00000134709;ENSMUST00000152868	GO:0005507(copper ion binding);GO:0005737(cytoplasm);GO:0005739(mitochondrion);GO:0005758(mitochondrial intermembrane space);GO:0006825(copper ion transport);GO:0008047(enzyme activator activity);GO:0008284(positive regulation of cell population proliferation);GO:0016531(copper chaperone activity);GO:0033617(mitochondrial respiratory chain complex IV assembly);GO:0046872(metal ion binding);GO:190…	00190(Oxidative phosphorylation);04714(Thermogenesis);04714(Thermogenesis)	K02260	NA	cytochrome c oxidase assembly protein 17, copper chaperone [Source:MGI Symbol;Acc:MGI:1333806]	5.35423	5.23525	7.44807	5.12389	4.75399	4.56944	1.24851	0.320203	0.0323523	1	up	no
MSTRG.4102	Fbxl3	ENSMUST00000022720;MSTRG.4102.3;ENSMUST00000123043;ENSMUST00000145693;ENSMUST00000127113;ENSMUST00000132004;ENSMUST00000226952;ENSMUST00000144141	GO:0004842(ubiquitin-protein transferase activity);GO:0005515(protein binding);GO:0005634(nucleus);GO:0005654(nucleoplasm);GO:0005737(cytoplasm);GO:0005829(cytosol);GO:0016567(protein ubiquitination);GO:0016604(nuclear body);GO:0019005(SCF ubiquitin ligase complex);GO:0031146(SCF-dependent proteasomal ubiquitin-dependent protein catabolic process);GO:0031648(protein destabilization);GO:0042752(re…	04710(Circadian rhythm);04710(Circadian rhythm)	K10269	NA	F-box and leucine-rich repeat protein 3 [Source:MGI Symbol;Acc:MGI:1354702]	4.755	6.60036	5.2948	7.92451	6.28606	6.78663	0.792971	-0.33466	0.0324058	1	down	no
MSTRG.3543	Cd180	ENSMUST00000022124;MSTRG.3543.2;ENSMUST00000170878;ENSMUST00000167144;ENSMUST00000171267;ENSMUST00000172138	GO:0002322(B cell proliferation involved in immune response);GO:0002376(immune system process);GO:0005515(protein binding);GO:0005615(extracellular space);GO:0005886(plasma membrane);GO:0006954(inflammatory response);GO:0016020(membrane);GO:0016021(integral component of membrane);GO:0031012(extracellular matrix);GO:0031666(positive regulation of lipopolysaccharide-mediated signaling pathway);GO:0…	NA	NA	NA	CD180 antigen [Source:MGI Symbol;Acc:MGI:1194924]	27.7479	13.4926	11.1423	11.6661	11.0563	13.4902	1.44654	0.532603	0.0325693	1	up	no
ENSMUSG00000095858	Olfr104-ps	ENSMUST00000215398;ENSMUST00000216996	GO:0004930(G protein-coupled receptor activity);GO:0004984(olfactory receptor activity);GO:0005886(plasma membrane);GO:0007165(signal transduction);GO:0007186(G protein-coupled receptor signaling pathway);GO:0007608(sensory perception of smell);GO:0016020(membrane);GO:0016021(integral component of membrane);GO:0050896(response to stimulus);GO:0050911(detection of chemical stimulus involved in sen…	NA	NA	NA	olfactory receptor 104, pseudogene [Source:MGI Symbol;Acc:MGI:2177487]	0.286103	0.348414	0.318257	0.192369	0.208822	0.205101	1.57148	0.65212	0.0327265	1	up	no
MSTRG.2589	Metrnl	ENSMUST00000036742;ENSMUST00000125580;ENSMUST00000106089	GO:0005179(hormone activity);GO:0005576(extracellular region);GO:0005615(extracellular space);GO:0009409(response to cold);GO:0010469(regulation of signaling receptor activity);GO:0014850(response to muscle activity);GO:0045444(fat cell differentiation);GO:0050728(negative regulation of inflammatory response);GO:0050873(brown fat cell differentiation);GO:0090336(positive regulation of brown fat c…	NA	NA	NA	meteorin, glial cell differentiation regulator-like [Source:MGI Symbol;Acc:MGI:2384806]	16.6591	18.8535	15.8085	13.4251	13.7802	15.175	1.21097	0.276158	0.033055	1	up	no
MSTRG.1803	Rnf187	ENSMUST00000094151;MSTRG.1803.2;ENSMUST00000217262	GO:0004842(ubiquitin-protein transferase activity);GO:0005634(nucleus);GO:0005654(nucleoplasm);GO:0005737(cytoplasm);GO:0005829(cytosol);GO:0008284(positive regulation of cell population proliferation);GO:0016567(protein ubiquitination);GO:0016740(transferase activity);GO:0043161(proteasome-mediated ubiquitin-dependent protein catabolic process);GO:0045893(positive regulation of transcription, DN…	NA	K15709	EC:2.3.2.27	ring finger protein 187 [Source:MGI Symbol;Acc:MGI:1914224]	22.496	24.285	24.5324	19.0508	20.5962	20.0621	1.19435	0.256222	0.033497	1	up	no
MSTRG.7855	Gm5641	ENSMUST00000198699;ENSMUST00000091130;MSTRG.7855.2	NA	NA	NA	NA	predicted gene 5641 [Source:MGI Symbol;Acc:MGI:3645731]	23.4127	34.232	13.6736	35.3384	32.291	33.342	0.706322	-0.501602	0.0341545	1	down	no
MSTRG.7331	Bcl2l11	ENSMUST00000110341;ENSMUST00000103210;ENSMUST00000132201;ENSMUST00000146023;ENSMUST00000129206;ENSMUST00000089634;ENSMUST00000103211	GO:0001701(in utero embryonic development);GO:0001776(leukocyte homeostasis);GO:0001782(B cell homeostasis);GO:0001783(B cell apoptotic process);GO:0001822(kidney development);GO:0002260(lymphocyte homeostasis);GO:0002262(myeloid cell homeostasis);GO:0005515(protein binding);GO:0005737(cytoplasm);GO:0005739(mitochondrion);GO:0005829(cytosol);GO:0005874(microtubule);GO:0006915(apoptotic process);G…	01521(EGFR tyrosine kinase inhibitor resistance);04068(FoxO signaling pathway);04151(PI3K-Akt signaling pathway);04210(Apoptosis);04215(Apoptosis - multiple species);04932(Non-alcoholic fatty liver disease (NAFLD));05169(Epstein-Barr virus infection);05200(Pathways in cancer);05206(MicroRNAs in cancer);05210(Colorectal cancer);05210(Colorectal cancer)	K16341	NA	BCL2-like 11 (apoptosis facilitator) [Source:MGI Symbol;Acc:MGI:1197519]	2.8929	2.35407	3.14981	2.69189	2.05395	1.89039	1.26529	0.339472	0.0343295	1	up	no
MSTRG.11309	Pdcd5	ENSMUST00000118501;ENSMUST00000120714;ENSMUST00000130306;ENSMUST00000151336;ENSMUST00000130340;ENSMUST00000127213;ENSMUST00000126734	GO:0003677(DNA binding);GO:0005634(nucleus);GO:0005737(cytoplasm);GO:0005829(cytosol);GO:0006915(apoptotic process);GO:0008201(heparin binding);GO:0008285(negative regulation of cell population proliferation);GO:0010628(positive regulation of gene expression);GO:0010698(acetyltransferase activator activity);GO:0043065(positive regulation of apoptotic process);GO:0043280(positive regulation of cys…	NA	K06875	NA	programmed cell death 5 [Source:MGI Symbol;Acc:MGI:1913538]	9.96599	7.94992	8.42321	7.96271	6.15232	7.19348	1.23608	0.305777	0.0347033	1	up	no
ENSMUSG00000074182	Znhit6	ENSMUST00000098534;ENSMUST00000197474;ENSMUST00000200574;ENSMUST00000196413;ENSMUST00000197940;ENSMUST00000199033;ENSMUST00000197604	GO:0000463(maturation of LSU-rRNA from tricistronic rRNA transcript (SSU-rRNA, 5.8S rRNA, LSU-rRNA));GO:0001094(TFIID-class transcription factor complex binding);GO:0005634(nucleus);GO:0019899(enzyme binding);GO:0042254(ribosome biogenesis);GO:0042802(identical protein binding);GO:0046872(metal ion binding);GO:0048254(snoRNA localization);GO:0051117(ATPase binding);GO:0051259(protein complex olig…	NA	NA	NA	zinc finger, HIT type 6 [Source:MGI Symbol;Acc:MGI:1916996]	2.67888	2.51156	2.48578	3.77189	2.76327	3.57021	0.759618	-0.396653	0.0348937	1	down	no
MSTRG.6313	Gm10143	ENSMUST00000081739;ENSMUST00000150038	NA	NA	NA	NA	predicted gene 10143 [Source:MGI Symbol;Acc:MGI:3704492]	0.371899	0.291332	0.182521	0.147418	0.207778	0.131489	1.73778	0.797248	0.0351108	1	up	no
MSTRG.11168	Ceacam2	ENSMUST00000066503;ENSMUST00000064862;ENSMUST00000044547;ENSMUST00000145681	GO:0003779(actin binding);GO:0005516(calmodulin binding);GO:0005886(plasma membrane);GO:0005911(cell-cell junction);GO:0005912(adherens junction);GO:0009925(basal plasma membrane);GO:0009986(cell surface);GO:0015125(bile acid transmembrane transporter activity);GO:0015721(bile acid and bile salt transport);GO:0016020(membrane);GO:0016021(integral component of membrane);GO:0016032(viral process);G…	NA	K06499	NA	carcinoembryonic antigen-related cell adhesion molecule 2 [Source:MGI Symbol;Acc:MGI:1347246]	0.381621	0.518242	0.369863	0.72309	0.564342	0.643304	0.657638	-0.604634	0.0353996	1	down	no
MSTRG.233	Tmbim1	ENSMUST00000016309;ENSMUST00000152603;ENSMUST00000113796;ENSMUST00000135384;ENSMUST00000141560;ENSMUST00000128505;ENSMUST00000130763;ENSMUST00000154859	GO:0005123(death receptor binding);GO:0005765(lysosomal membrane);GO:0005794(Golgi apparatus);GO:0010008(endosome membrane);GO:0016020(membrane);GO:0016021(integral component of membrane);GO:0043231(intracellular membrane-bounded organelle);GO:1902042(negative regulation of extrinsic apoptotic signaling pathway via death domain receptors);GO:1902045(negative regulation of Fas signaling pathway);G…	NA	K06890	NA	transmembrane BAX inhibitor motif containing 1 [Source:MGI Symbol;Acc:MGI:1916910]	13.0157	18.1608	10.9529	17.5584	17.6786	18.049	0.790627	-0.338931	0.0355017	1	down	no
MSTRG.1179	Ilvbl	ENSMUST00000218885;MSTRG.1179.3;ENSMUST00000220430;ENSMUST00000218271;ENSMUST00000218215;ENSMUST00000218875;ENSMUST00000105384;ENSMUST00000219971;ENSMUST00000218787;ENSMUST00000218061;ENSMUST00000218670;ENSMUST00000219588	GO:0000287(magnesium ion binding);GO:0003824(catalytic activity);GO:0008150(biological_process);GO:0016020(membrane);GO:0016021(integral component of membrane);GO:0016740(transferase activity);GO:0030976(thiamine pyrophosphate binding);GO:0046872(metal ion binding);GO:0046872(metal ion binding)	NA	K11259	EC:2.2.1.-	ilvB (bacterial acetolactate synthase)-like [Source:MGI Symbol;Acc:MGI:1351911]	8.60718	8.21562	10.5701	7.62297	7.66673	7.23851	1.21594	0.282067	0.0355742	1	up	no
MSTRG.8498	Gm11847	ENSMUST00000125165;MSTRG.8498.1	NA	NA	NA	NA	predicted gene 11847 [Source:MGI Symbol;Acc:MGI:3651787]	26.081	18.375	45.2201	20.3298	22.3698	20.6664	1.41521	0.501014	0.0355944	1	up	no
MSTRG.3170	Serpinb1a	ENSMUST00000076352;ENSMUST00000223016;ENSMUST00000221967;ENSMUST00000091668	GO:0004867(serine-type endopeptidase inhibitor activity);GO:0005615(extracellular space);GO:0005737(cytoplasm);GO:0010466(negative regulation of peptidase activity);GO:0010951(negative regulation of endopeptidase activity);GO:0030414(peptidase inhibitor activity);GO:0042176(regulation of protein catabolic process);GO:0062023(collagen-containing extracellular matrix);GO:0062023(collagen-containing…	05146(Amoebiasis);05146(Amoebiasis)	K13963	NA	serine (or cysteine) peptidase inhibitor, clade B, member 1a [Source:MGI Symbol;Acc:MGI:1913472]	3.01656	2.91479	3.25156	2.47961	2.34792	2.16452	1.31334	0.393237	0.0359677	1	up	no
MSTRG.7753	Pag1	ENSMUST00000161949;ENSMUST00000159825;ENSMUST00000159497;ENSMUST00000108384;ENSMUST00000163022	GO:0002250(adaptive immune response);GO:0002376(immune system process);GO:0005515(protein binding);GO:0005886(plasma membrane);GO:0016020(membrane);GO:0016021(integral component of membrane);GO:0035556(intracellular signal transduction);GO:0042169(SH2 domain binding);GO:0045121(membrane raft);GO:0050863(regulation of T cell activation);GO:0050868(negative regulation of T cell activation);GO:00508…	NA	NA	NA	phosphoprotein associated with glycosphingolipid microdomains 1 [Source:MGI Symbol;Acc:MGI:2443160]	7.39326	7.51608	7.65301	8.42214	9.39639	9.13661	0.837033	-0.256643	0.0360694	1	down	no
MSTRG.3662	Ppp3cb	ENSMUST00000161445;ENSMUST00000159027;ENSMUST00000161989;ENSMUST00000022355;ENSMUST00000223854;ENSMUST00000161332;ENSMUST00000160812;ENSMUST00000162107;ENSMUST00000162217	GO:0001915(negative regulation of T cell mediated cytotoxicity);GO:0001946(lymphangiogenesis);GO:0004721(phosphoprotein phosphatase activity);GO:0004722(protein serine/threonine phosphatase activity);GO:0004723(calcium-dependent protein serine/threonine phosphatase activity);GO:0005509(calcium ion binding);GO:0005515(protein binding);GO:0005516(calmodulin binding);GO:0005737(cytoplasm);GO:0005829…	04010(MAPK signaling pathway);04020(Calcium signaling pathway);04022(cGMP-PKG signaling pathway);04114(Oocyte meiosis);04218(Cellular senescence);04310(Wnt signaling pathway);04360(Axon guidance);04370(VEGF signaling pathway);04380(Osteoclast differentiation);04625(C-type lectin receptor signaling pathway);04650(Natural killer cell mediated cytotoxicity);04658(Th1 and Th2 cell differentiation);04…	K04348	EC:3.1.3.16	protein phosphatase 3, catalytic subunit, beta isoform [Source:MGI Symbol;Acc:MGI:107163]	2.10579	2.14949	2.69454	3.0214	2.58148	2.98437	0.809318	-0.305221	0.036077	1	down	no
MSTRG.8083	Pi4kb	ENSMUST00000072287;ENSMUST00000107251;ENSMUST00000167008;ENSMUST00000125476;ENSMUST00000133297;ENSMUST00000133166	GO:0000139(Golgi membrane);GO:0000166(nucleotide binding);GO:0004430(1-phosphatidylinositol 4-kinase activity);GO:0005524(ATP binding);GO:0005737(cytoplasm);GO:0005739(mitochondrion);GO:0005741(mitochondrial outer membrane);GO:0005783(endoplasmic reticulum);GO:0005794(Golgi apparatus);GO:0005829(cytosol);GO:0005886(plasma membrane);GO:0012505(endomembrane system);GO:0016020(membrane);GO:0016301(k…	00562(Inositol phosphate metabolism);04070(Phosphatidylinositol signaling system);04070(Phosphatidylinositol signaling system)	K19801	EC:2.7.1.67	phosphatidylinositol 4-kinase beta [Source:MGI Symbol;Acc:MGI:1334433]	14.2558	14.5998	14.7888	12.1566	10.9655	13.4393	1.19373	0.255475	0.0361028	1	up	no
MSTRG.10540	Scrn1	ENSMUST00000019268;ENSMUST00000124325	GO:0003674(molecular_function);GO:0005575(cellular_component);GO:0005634(nucleus);GO:0005737(cytoplasm);GO:0006508(proteolysis);GO:0006887(exocytosis);GO:0016805(dipeptidase activity);GO:0031965(nuclear membrane);GO:0031965(nuclear membrane)	NA	K14358	NA	secernin 1 [Source:MGI Symbol;Acc:MGI:1917188]	0.0590143	0.0556848	0.088396	0.148855	0.117592	0.0871167	0.574422	-0.799817	0.0361707	1	down	no
MSTRG.1285	Appl2	MSTRG.1285.1	NA	NA	NA	NA		5.96017	3.50103	4.73923	1.99078	2.20648	3.92512	1.74831	0.80596	0.0362398	1	up	no
ENSMUSG00000049764	Zfp280b	ENSMUST00000061617;ENSMUST00000218627	GO:0003676(nucleic acid binding);GO:0003677(DNA binding);GO:0003700(DNA-binding transcription factor activity);GO:0005634(nucleus);GO:0006355(regulation of transcription, DNA-templated);GO:0006355(regulation of transcription, DNA-templated)	NA	NA	NA	zinc finger protein 280B [Source:MGI Symbol;Acc:MGI:1927865]	2.112	1.74608	1.48757	1.45661	1.32347	1.31736	1.30463	0.383637	0.0363554	1	up	no
ENSMUSG00000054728	Phactr1	ENSMUST00000148891;ENSMUST00000138640;ENSMUST00000136576;ENSMUST00000131942;ENSMUST00000136951;ENSMUST00000128646	GO:0003779(actin binding);GO:0004864(protein phosphatase inhibitor activity);GO:0005634(nucleus);GO:0005737(cytoplasm);GO:0005829(cytosol);GO:0008157(protein phosphatase 1 binding);GO:0019888(protein phosphatase regulator activity);GO:0030054(cell junction);GO:0031032(actomyosin structure organization);GO:0031532(actin cytoskeleton reorganization);GO:0032515(negative regulation of phosphoprotein …	NA	NA	NA	phosphatase and actin regulator 1 [Source:MGI Symbol;Acc:MGI:2659021]	0.0331709	0.0934437	0.102338	0.043031	0.0462403	0.0293455	1.93019	0.948741	0.0363843	1	up	no
ENSMUSG00000115700	Gm7517	ENSMUST00000228537	NA	NA	NA	NA	predicted gene 7517 [Source:MGI Symbol;Acc:MGI:3643004]	0.994608	0.707793	1.48572	0.497723	0.631693	0.788396	1.66237	0.733243	0.0368388	1	up	no
MSTRG.10955	H2afj	ENSMUST00000074556;ENSMUST00000203982	GO:0000786(nucleosome);GO:0000790(nuclear chromatin);GO:0003677(DNA binding);GO:0005634(nucleus);GO:0005694(chromosome);GO:0006325(chromatin organization);GO:0046982(protein heterodimerization activity);GO:0046982(protein heterodimerization activity)	04217(Necroptosis);05034(Alcoholism);05322(Systemic lupus erythematosus);05322(Systemic lupus erythematosus)	K11251	NA	H2A histone family, member J [Source:MGI Symbol;Acc:MGI:3606192]	6.51205	6.66468	6.39095	6.65703	3.62907	4.34253	1.33763	0.419677	0.0368941	1	up	no
ENSMUSG00000035713	Usp35	ENSMUST00000139582;ENSMUST00000168435;ENSMUST00000181351;ENSMUST00000180476;ENSMUST00000181354;ENSMUST00000181651	GO:0004197(cysteine-type endopeptidase activity);GO:0004843(thiol-dependent ubiquitin-specific protease activity);GO:0005575(cellular_component);GO:0006511(ubiquitin-dependent protein catabolic process);GO:0016579(protein deubiquitination);GO:0036459(thiol-dependent ubiquitinyl hydrolase activity);GO:0036459(thiol-dependent ubiquitinyl hydrolase activity)	NA	K11854	EC:3.4.19.12	ubiquitin specific peptidase 35 [Source:MGI Symbol;Acc:MGI:2685339]	1.56752	1.4317	1.43868	0.885574	1.31472	1.1056	1.34242	0.42484	0.0373145	1	up	no
ENSMUSG00000032477	Cdc25a	ENSMUST00000094324;ENSMUST00000199353;ENSMUST00000198219;ENSMUST00000197945;ENSMUST00000198308;ENSMUST00000199787	GO:0000082(G1/S transition of mitotic cell cycle);GO:0000086(G2/M transition of mitotic cell cycle);GO:0004721(phosphoprotein phosphatase activity);GO:0004725(protein tyrosine phosphatase activity);GO:0005622(intracellular);GO:0005634(nucleus);GO:0005737(cytoplasm);GO:0006470(protein dephosphorylation);GO:0007049(cell cycle);GO:0009314(response to radiation);GO:0010971(positive regulation of G2/M…	04110(Cell cycle);04218(Cellular senescence);04914(Progesterone-mediated oocyte maturation);05206(MicroRNAs in cancer);05206(MicroRNAs in cancer)	K06645	EC:3.1.3.48	cell division cycle 25A [Source:MGI Symbol;Acc:MGI:103198]	1.78949	1.87505	1.87421	1.192	1.6936	1.54932	1.2489	0.320652	0.0375481	1	up	no
MSTRG.6540	Fbxw4	ENSMUST00000162879;ENSMUST00000046869;ENSMUST00000160718;ENSMUST00000160018;ENSMUST00000160003;ENSMUST00000161556;ENSMUST00000161039;ENSMUST00000160438;ENSMUST00000159590	GO:0002053(positive regulation of mesenchymal cell proliferation);GO:0005515(protein binding);GO:0007275(multicellular organism development);GO:0016055(Wnt signaling pathway);GO:0019005(SCF ubiquitin ligase complex);GO:0031146(SCF-dependent proteasomal ubiquitin-dependent protein catabolic process);GO:0042733(embryonic digit morphogenesis);GO:0051216(cartilage development);GO:0060173(limb develop…	NA	K10262	NA	F-box and WD-40 domain protein 4 [Source:MGI Symbol;Acc:MGI:1354698]	4.21919	4.67551	4.7921	3.2793	4.14839	3.65922	1.2345	0.303926	0.0378048	1	up	no
MSTRG.1922	Cd68	MSTRG.1922.1	NA	NA	NA	NA		43.5958	25.5177	23.4854	54.7785	19.3465	84.7235	0.582938	-0.778585	0.0379842	1	down	no
MSTRG.11570	6430511E19Rik	ENSMUST00000192772	NA	NA	NA	NA	RIKEN cDNA 6430511E19 gene [Source:MGI Symbol;Acc:MGI:2443259]	0.206595	0.240222	0.238547	0.391228	0.327236	0.349642	0.641663	-0.640113	0.0380187	1	down	no
MSTRG.9315	Cdk6	ENSMUST00000042410;MSTRG.9315.1;ENSMUST00000197607;ENSMUST00000199156;ENSMUST00000197385;ENSMUST00000165117;ENSMUST00000199396	GO:0000122(negative regulation of transcription by RNA polymerase II);GO:0000166(nucleotide binding);GO:0000307(cyclin-dependent protein kinase holoenzyme complex);GO:0001726(ruffle);GO:0001954(positive regulation of cell-matrix adhesion);GO:0002244(hematopoietic progenitor cell differentiation);GO:0003323(type B pancreatic cell development);GO:0004672(protein kinase activity);GO:0004674(protein …	04110(Cell cycle);04115(p53 signaling pathway);04151(PI3K-Akt signaling pathway);04218(Cellular senescence);04934(Cushing syndrome);05160(Hepatitis C);05162(Measles);05163(Human cytomegalovirus infection);05165(Human papillomavirus infection);05167(Kaposi sarcoma-associated herpesvirus infection);05169(Epstein-Barr virus infection);05200(Pathways in cancer);05203(Viral carcinogenesis);05206(Micro…	K02091	EC:2.7.11.22	cyclin-dependent kinase 6 [Source:MGI Symbol;Acc:MGI:1277162]	3.25351	3.4534	2.83971	0.857417	3.59419	0.692564	1.85581	0.892051	0.0382689	1	up	no
MSTRG.11314	1600014C10Rik	ENSMUST00000178876;ENSMUST00000067854;ENSMUST00000178207;ENSMUST00000165308;ENSMUST00000179992;ENSMUST00000179525;ENSMUST00000179503;ENSMUST00000177983	GO:0003674(molecular_function);GO:0005737(cytoplasm);GO:0005739(mitochondrion);GO:0005783(endoplasmic reticulum);GO:0005829(cytosol);GO:0006914(autophagy);GO:0006915(apoptotic process);GO:0006979(response to oxidative stress);GO:0016020(membrane);GO:0016021(integral component of membrane);GO:0031966(mitochondrial membrane);GO:0051560(mitochondrial calcium ion homeostasis);GO:0051560(mitochondrial…	NA	K23168	NA	RIKEN cDNA 1600014C10 gene [Source:MGI Symbol;Acc:MGI:1919494]	9.09696	8.89999	11.308	9.83992	28.1496	8.88453	0.625185	-0.677644	0.0383483	1	down	no
MSTRG.13577	Qrich1;Gm37678	ENSMUST00000006851;MSTRG.13577.7;ENSMUST00000193258;ENSMUST00000194139;ENSMUST00000195513;ENSMUST00000192819;ENSMUST00000194743;ENSMUST00000195563;ENSMUST00000112155;ENSMUST00000194387;ENSMUST00000192932;ENSMUST00000194385;ENSMUST00000194741;ENSMUST00000192908;ENSMUST00000193348;ENSMUST00000192331	GO:0005654(nucleoplasm);GO:0005654(nucleoplasm)	NA	NA	NA	glutamine-rich 1 [Source:MGI Symbol;Acc:MGI:1916482];predicted gene, 37678 [Source:MGI Symbol;Acc:MGI:5610906]	3.82056	5.61203	4.37855	6.17603	5.7883	5.28617	0.800623	-0.320806	0.0383562	1	down	no
ENSMUSG00000024790	Sac3d1	ENSMUST00000113533	NA	NA	K16734	NA	SAC3 domain containing 1 [Source:MGI Symbol;Acc:MGI:1913656]	1.79985	2.23687	1.87344	1.59148	1.24379	1.19469	1.46655	0.55243	0.039124	1	up	no
MSTRG.7038	Ppig	ENSMUST00000040915;ENSMUST00000124810;ENSMUST00000090858;ENSMUST00000143954;ENSMUST00000146234;ENSMUST00000134500;ENSMUST00000125105;ENSMUST00000153772;ENSMUST00000128506;ENSMUST00000144652;ENSMUST00000142839	GO:0000413(protein peptidyl-prolyl isomerization);GO:0003755(peptidyl-prolyl cis-trans isomerase activity);GO:0005634(nucleus);GO:0005829(cytosol);GO:0006457(protein folding);GO:0016018(cyclosporin A binding);GO:0016363(nuclear matrix);GO:0016607(nuclear speck);GO:0016853(isomerase activity);GO:0042026(protein refolding);GO:0051082(unfolded protein binding);GO:0051082(unfolded protein binding)	NA	K09566	EC:5.2.1.8	peptidyl-prolyl isomerase G (cyclophilin G) [Source:MGI Symbol;Acc:MGI:2445173]	15.6553	8.88378	14.4573	16.1277	17.3867	16.8958	0.773582	-0.370374	0.0393224	1	down	no
MSTRG.12537	Tent4b	ENSMUST00000119033;ENSMUST00000125043;ENSMUST00000154115	GO:0003723(RNA binding);GO:0004652(polynucleotide adenylyltransferase activity);GO:0005730(nucleolus);GO:0005737(cytoplasm);GO:0006378(mRNA polyadenylation);GO:0010587(miRNA catabolic process);GO:0016779(nucleotidyltransferase activity);GO:0031499(TRAMP complex);GO:0032211(negative regulation of telomere maintenance via telomerase);GO:0033500(carbohydrate homeostasis);GO:0043629(ncRNA polyadenyla…	03018(RNA degradation);03018(RNA degradation)	K03514	EC:2.7.7.19	terminal nucleotidyltransferase 4B [Source:MGI Symbol;Acc:MGI:1917820]	2.67958	5.98056	2.94488	2.99253	2.56063	2.67965	1.40961	0.495294	0.0397514	1	up	no
ENSMUSG00000025436	Atp23	ENSMUST00000220051;ENSMUST00000168520;ENSMUST00000026504	GO:0003674(molecular_function);GO:0004222(metalloendopeptidase activity);GO:0005829(cytosol);GO:0005886(plasma membrane);GO:0006508(proteolysis);GO:0008233(peptidase activity);GO:0008237(metallopeptidase activity);GO:0016787(hydrolase activity);GO:0030054(cell junction);GO:0031314(extrinsic component of mitochondrial inner membrane);GO:0033615(mitochondrial proton-transporting ATP synthase comple…	NA	K18156	EC:3.4.24.-	ATP23 metallopeptidase and ATP synthase assembly factor homolog [Source:MGI Symbol;Acc:MGI:1916984]	0.54334	0.764055	0.427907	0.400658	0.342019	0.383627	1.5407	0.62359	0.039908	1	up	no
ENSMUSG00000089998	Phtf1os	ENSMUST00000160110	NA	NA	NA	NA	putative homeodomain transcription factor 1, opposite strand [Source:MGI Symbol;Acc:MGI:3698050]	0.709372	0.848823	0.650995	0.940506	1.1079	1.04973	0.71307	-0.487884	0.040075	1	down	no
MSTRG.12390	Rpl18a;Mir7067;Snora68	ENSMUST00000213053;ENSMUST00000212709;ENSMUST00000212019;ENSMUST00000212796;ENSMUST00000054220;MSTRG.12390.7;ENSMUST00000184412;ENSMUST00000212378;ENSMUST00000104375	GO:0002181(cytoplasmic translation);GO:0003735(structural constituent of ribosome);GO:0005840(ribosome);GO:0006412(translation);GO:0014069(postsynaptic density);GO:0022625(cytosolic large ribosomal subunit);GO:0042788(polysomal ribosome);GO:0045202(synapse);GO:0097327(response to antineoplastic agent);GO:0097327(response to antineoplastic agent)	03010(Ribosome);03010(Ribosome)	K02882	NA	ribosomal protein L18A [Source:MGI Symbol;Acc:MGI:1924058];microRNA 7067 [Source:MGI Symbol;Acc:MGI:5531413];small nucleolar RNA, H/ACA box 68 [Source:MGI Symbol;Acc:MGI:2148181]	92.8422	89.6475	91.9186	80.6216	86.1382	48.1569	1.27681	0.352546	0.0401283	1	up	no
MSTRG.11410		MSTRG.11410.1	NA	NA	NA	NA		5.22211	5.77788	5.75249	1.69384	4.26366	3.95989	1.6892	0.756341	0.0401412	1	up	no
MSTRG.140	Gls	ENSMUST00000114510;ENSMUST00000155587;ENSMUST00000145514;ENSMUST00000147825;ENSMUST00000114513;ENSMUST00000114509;ENSMUST00000136654;ENSMUST00000123324;ENSMUST00000142976;ENSMUST00000151694;ENSMUST00000114512;ENSMUST00000148917;ENSMUST00000139273;ENSMUST00000126221;ENSMUST00000138906	GO:0001967(suckling behavior);GO:0002087(regulation of respiratory gaseous exchange by neurological system process);GO:0004359(glutaminase activity);GO:0005515(protein binding);GO:0005737(cytoplasm);GO:0005739(mitochondrion);GO:0005829(cytosol);GO:0006537(glutamate biosynthetic process);GO:0006541(glutamine metabolic process);GO:0006543(glutamine catabolic process);GO:0007268(chemical synaptic tr…	00220(Arginine biosynthesis);00250(Alanine, aspartate and glutamate metabolism);00471(D-Glutamine and D-glutamate metabolism);04724(Glutamatergic synapse);04727(GABAergic synapse);04964(Proximal tubule bicarbonate reclamation);05206(MicroRNAs in cancer);05230(Central carbon metabolism in cancer);05230(Central carbon metabolism in cancer)	K01425	EC:3.5.1.2	glutaminase [Source:MGI Symbol;Acc:MGI:95752]	3.73099	3.62963	2.1863	2.50289	2.54525	2.40919	1.28021	0.356376	0.0401844	1	up	no
MSTRG.4844	Lrch3	ENSMUST00000023491;ENSMUST00000156928;ENSMUST00000163428;ENSMUST00000170899;ENSMUST00000165826;ENSMUST00000170201;ENSMUST00000135193;ENSMUST00000142290	GO:0003674(molecular_function);GO:0005515(protein binding);GO:0005576(extracellular region);GO:0005829(cytosol);GO:0016020(membrane);GO:0016021(integral component of membrane);GO:0016021(integral component of membrane)	NA	NA	NA	leucine-rich repeats and calponin homology (CH) domain containing 3 [Source:MGI Symbol;Acc:MGI:1917394]	3.4102	3.28833	2.90303	3.79713	3.92655	3.81044	0.832449	-0.264567	0.0403356	1	down	no
MSTRG.10896	Gapdh	ENSMUST00000144588;ENSMUST00000192506;ENSMUST00000118875;ENSMUST00000182052;ENSMUST00000147954;ENSMUST00000182670;ENSMUST00000117757;ENSMUST00000182277	GO:0000166(nucleotide binding);GO:0000226(microtubule cytoskeleton organization);GO:0004365(glyceraldehyde-3-phosphate dehydrogenase (NAD+) (phosphorylating) activity);GO:0005515(protein binding);GO:0005634(nucleus);GO:0005737(cytoplasm);GO:0005739(mitochondrion);GO:0005811(lipid droplet);GO:0005829(cytosol);GO:0005856(cytoskeleton);GO:0005886(plasma membrane);GO:0005975(carbohydrate metabolic pr…	00010(Glycolysis / Gluconeogenesis);04066(HIF-1 signaling pathway);05010(Alzheimer disease);05010(Alzheimer disease)	K00134	EC:1.2.1.12	glyceraldehyde-3-phosphate dehydrogenase [Source:MGI Symbol;Acc:MGI:95640]	13.8712	9.1468	6.99272	22.8311	10.955	10.8163	0.672851	-0.571642	0.0404978	1	down	no
MSTRG.10081	Sumf2	ENSMUST00000201874;ENSMUST00000153063;ENSMUST00000171300;ENSMUST00000201029	GO:0005515(protein binding);GO:0005783(endoplasmic reticulum);GO:0005788(endoplasmic reticulum lumen);GO:0008150(biological_process);GO:0042803(protein homodimerization activity);GO:0046872(metal ion binding);GO:0046872(metal ion binding)	NA	NA	NA	sulfatase modifying factor 2 [Source:MGI Symbol;Acc:MGI:1915152]	10.1395	7.79895	9.82341	5.67225	9.41067	6.39397	1.29264	0.370321	0.0405995	1	up	no
ENSMUSG00000021731	Mrps30	ENSMUST00000022245;ENSMUST00000225170	GO:0003735(structural constituent of ribosome);GO:0005739(mitochondrion);GO:0005762(mitochondrial large ribosomal subunit);GO:0005840(ribosome);GO:0006412(translation);GO:0008150(biological_process);GO:0008150(biological_process)	NA	K17409	NA	mitochondrial ribosomal protein S30 [Source:MGI Symbol;Acc:MGI:1926237]	2.3112	2.70002	2.85661	2.21669	2.14009	2.09919	1.21869	0.285329	0.0407422	1	up	no
MSTRG.13223	Ube2q2	ENSMUST00000122441;ENSMUST00000059555;ENSMUST00000121677;ENSMUST00000148468	GO:0000166(nucleotide binding);GO:0004842(ubiquitin-protein transferase activity);GO:0005515(protein binding);GO:0005524(ATP binding);GO:0005575(cellular_component);GO:0005737(cytoplasm);GO:0016567(protein ubiquitination);GO:0016740(transferase activity);GO:0061631(ubiquitin conjugating enzyme activity);GO:0070936(protein K48-linked ubiquitination);GO:0070936(protein K48-linked ubiquitination)	04120(Ubiquitin mediated proteolysis);04120(Ubiquitin mediated proteolysis)	K10582	EC:2.3.2.23	ubiquitin-conjugating enzyme E2Q family member 2 [Source:MGI Symbol;Acc:MGI:2388672]	4.42814	8.94754	7.82705	5.20571	4.37931	6.0921	1.35246	0.43559	0.0408816	1	up	no
ENSMUSG00000001082	Mfsd10	ENSMUST00000114331;ENSMUST00000114329;ENSMUST00000001109;ENSMUST00000137744;ENSMUST00000128670;ENSMUST00000201147;ENSMUST00000137506;ENSMUST00000124668;ENSMUST00000134156;ENSMUST00000148270;ENSMUST00000126257;ENSMUST00000155577;ENSMUST00000202065;ENSMUST00000138212;ENSMUST00000130347;ENSMUST00000151247;ENSMUST00000149657;ENSMUST00000202378;ENSMUST00000137150;ENSMUST00000136010;ENSMUST00000200717	GO:0005215(transporter activity);GO:0006915(apoptotic process);GO:0008514(organic anion transmembrane transporter activity);GO:0016020(membrane);GO:0016021(integral component of membrane);GO:0030659(cytoplasmic vesicle membrane);GO:0031526(brush border membrane);GO:0043252(sodium-independent organic anion transport);GO:0055085(transmembrane transport);GO:0055085(transmembrane transport)	NA	NA	NA	major facilitator superfamily domain containing 10 [Source:MGI Symbol;Acc:MGI:1915544]	5.54874	5.19829	7.06684	7.90196	7.43675	6.82868	0.803608	-0.315437	0.0409192	1	down	no
MSTRG.6648	Gm13192	ENSMUST00000101199	NA	NA	NA	NA	predicted gene 13192 [Source:MGI Symbol;Acc:MGI:3651075]	8.12205	8.05867	10.2081	6.64117	4.30727	6.19519	1.53928	0.622255	0.0409225	1	up	no
MSTRG.6209	Neat1;Gm27505;Gm28006;Gm27533	ENSMUST00000173672;MSTRG.6209.7;ENSMUST00000174287;ENSMUST00000185071;ENSMUST00000174829;ENSMUST00000183841;ENSMUST00000232969;ENSMUST00000183800;MSTRG.6209.1	NA	NA	NA	NA	nuclear paraspeckle assembly transcript 1 (non-protein coding) [Source:MGI Symbol;Acc:MGI:1914211];predicted gene, 27505 [Source:MGI Symbol;Acc:MGI:5530887];predicted gene, 28006 [Source:MGI Symbol;Acc:MGI:5531388];predicted gene, 27533 [Source:MGI Symbol;Acc:MGI:5530915]	24.203	61.1515	23.8567	25.5724	25.0997	23.8391	1.4657	0.551592	0.0409576	1	up	no
MSTRG.7240	Srp14	ENSMUST00000009693;ENSMUST00000110862;ENSMUST00000149615;ENSMUST00000138189	GO:0003723(RNA binding);GO:0005634(nucleus);GO:0005737(cytoplasm);GO:0005786(signal recognition particle, endoplasmic reticulum targeting);GO:0006614(SRP-dependent cotranslational protein targeting to membrane);GO:0008312(7S RNA binding);GO:0030942(endoplasmic reticulum signal peptide binding);GO:0042493(response to drug);GO:0045047(protein targeting to ER);GO:0048500(signal recognition particle)…	03060(Protein export);03060(Protein export)	K03104	NA	signal recognition particle 14 [Source:MGI Symbol;Acc:MGI:107169]	66.9874	64.4483	67.8479	49.3329	46.0221	66.8481	1.22861	0.297023	0.041011	1	up	no
ENSMUSG00000028943	Espn	ENSMUST00000207676;ENSMUST00000156517;ENSMUST00000080042;ENSMUST00000049305;ENSMUST00000105659;ENSMUST00000137937;ENSMUST00000150958;ENSMUST00000030785	GO:0003779(actin binding);GO:0005515(protein binding);GO:0005737(cytoplasm);GO:0005856(cytoskeleton);GO:0005902(microvillus);GO:0005903(brush border);GO:0007605(sensory perception of sound);GO:0007626(locomotory behavior);GO:0015629(actin cytoskeleton);GO:0017124(SH3 domain binding);GO:0030046(parallel actin filament bundle assembly);GO:0030054(cell junction);GO:0031941(filamentous actin);GO:0032…	NA	NA	NA	espin [Source:MGI Symbol;Acc:MGI:1861630]	0.12204	0.106203	0.112643	0.0845995	0.0735413	0.0587316	1.57183	0.652441	0.0413385	1	up	no
MSTRG.6192	Rnaseh2c	ENSMUST00000127071;ENSMUST00000025864;ENSMUST00000133953;ENSMUST00000136226;ENSMUST00000155639;ENSMUST00000236461	GO:0005634(nucleus);GO:0006401(RNA catabolic process);GO:0032299(ribonuclease H2 complex);GO:0032299(ribonuclease H2 complex)	03030(DNA replication);03030(DNA replication)	K10745	NA	ribonuclease H2, subunit C [Source:MGI Symbol;Acc:MGI:1915459]	12.9024	9.81988	12.2324	9.03318	8.62939	10.6695	1.23375	0.303052	0.0415854	1	up	no
MSTRG.256	Tuba4a	ENSMUST00000187103;ENSMUST00000186213;ENSMUST00000186971;ENSMUST00000079464;ENSMUST00000190717	GO:0000166(nucleotide binding);GO:0000226(microtubule cytoskeleton organization);GO:0000278(mitotic cell cycle);GO:0003924(GTPase activity);GO:0005200(structural constituent of cytoskeleton);GO:0005515(protein binding);GO:0005525(GTP binding);GO:0005737(cytoplasm);GO:0005856(cytoskeleton);GO:0005874(microtubule);GO:0007010(cytoskeleton organization);GO:0007017(microtubule-based process);GO:001563…	04145(Phagosome);04210(Apoptosis);04530(Tight junction);04540(Gap junction);04540(Gap junction)	K07374	NA	tubulin, alpha 4A [Source:MGI Symbol;Acc:MGI:1095410]	15.9582	16.4642	25.6616	13.7135	16.387	15.7944	1.26559	0.339806	0.0416342	1	up	no
MSTRG.7606	Trp53rka	ENSMUST00000039007;ENSMUST00000125497	GO:0000408(EKC/KEOPS complex);GO:0002039(p53 binding);GO:0004672(protein kinase activity);GO:0004674(protein serine/threonine kinase activity);GO:0005524(ATP binding);GO:0005634(nucleus);GO:0005737(cytoplasm);GO:0005829(cytosol);GO:0006468(protein phosphorylation);GO:0070525(tRNA threonylcarbamoyladenosine metabolic process);GO:0070525(tRNA threonylcarbamoyladenosine metabolic process)	NA	K08851	EC:2.7.11.1	transformation related protein 53 regulating kinase A [Source:MGI Symbol;Acc:MGI:1918294]	4.21514	4.83398	5.28494	2.88997	4.00729	4.10076	1.30333	0.382202	0.0419677	1	up	no
ENSMUSG00000094090	Gm8494	ENSMUST00000178171	NA	NA	NA	NA	predicted gene 8494 [Source:MGI Symbol;Acc:MGI:3645114]	3.97446	3.61421	2.70689	2.30718	2.25013	2.72343	1.41408	0.499867	0.0420083	1	up	no
ENSMUSG00000006476	Nsmf	ENSMUST00000006646;ENSMUST00000140733;ENSMUST00000141866;ENSMUST00000114388;ENSMUST00000100334;ENSMUST00000152122;ENSMUST00000155909;ENSMUST00000116574;ENSMUST00000134744;ENSMUST00000152506;ENSMUST00000074422;ENSMUST00000124309;ENSMUST00000135328	GO:0005515(protein binding);GO:0005634(nucleus);GO:0005635(nuclear envelope);GO:0005654(nucleoplasm);GO:0005719(nuclear euchromatin);GO:0005737(cytoplasm);GO:0005856(cytoskeleton);GO:0005886(plasma membrane);GO:0005938(cell cortex);GO:0014069(postsynaptic density);GO:0016020(membrane);GO:0016363(nuclear matrix);GO:0030054(cell junction);GO:0030425(dendrite);GO:0030863(cortical cytoskeleton);GO:00…	NA	NA	NA	NMDA receptor synaptonuclear signaling and neuronal migration factor [Source:MGI Symbol;Acc:MGI:1861755]	2.15749	2.47283	2.25315	1.49441	1.75085	2.14985	1.27587	0.351483	0.0421264	1	up	no
MSTRG.3713	Tmem254c	ENSMUST00000100819;ENSMUST00000100818;ENSMUST00000184440	GO:0003674(molecular_function);GO:0005575(cellular_component);GO:0008150(biological_process);GO:0016020(membrane);GO:0016021(integral component of membrane);GO:0016021(integral component of membrane)	NA	NA	NA	transmembrane protein 254c [Source:MGI Symbol;Acc:MGI:3711260]	5.98371	5.35892	9.06365	5.62119	5.08798	4.54882	1.33742	0.419448	0.0423854	1	up	no
MSTRG.5330	Stk38	ENSMUST00000232836;ENSMUST00000126893;ENSMUST00000144516;ENSMUST00000009138;ENSMUST00000144299;ENSMUST00000119274;ENSMUST00000125070;ENSMUST00000156732;ENSMUST00000141431;ENSMUST00000233606;ENSMUST00000126671;ENSMUST00000126619;ENSMUST00000233441;ENSMUST00000232723;ENSMUST00000129094;ENSMUST00000233093;ENSMUST00000232724;ENSMUST00000140355;ENSMUST00000233723;ENSMUST00000145298;ENSMUST00000233329;…	GO:0000166(nucleotide binding);GO:0000287(magnesium ion binding);GO:0004672(protein kinase activity);GO:0004674(protein serine/threonine kinase activity);GO:0005515(protein binding);GO:0005524(ATP binding);GO:0005634(nucleus);GO:0005737(cytoplasm);GO:0005829(cytosol);GO:0006464(cellular protein modification process);GO:0006468(protein phosphorylation);GO:0016301(kinase activity);GO:0016310(phosph…	NA	K08790	EC:2.7.11.1	serine/threonine kinase 38 [Source:MGI Symbol;Acc:MGI:2442572]	4.57859	4.70354	4.17441	4.89211	4.86205	6.86977	0.809468	-0.304954	0.0426439	1	down	no
ENSMUSG00000014776	Nol3	ENSMUST00000014920	GO:0001666(response to hypoxia);GO:0001974(blood vessel remodeling);GO:0002931(response to ischemia);GO:0005102(signaling receptor binding);GO:0005123(death receptor binding);GO:0005509(calcium ion binding);GO:0005515(protein binding);GO:0005623(cell);GO:0005730(nucleolus);GO:0005737(cytoplasm);GO:0005739(mitochondrion);GO:0006376(mRNA splice site selection);GO:0006397(mRNA processing);GO:0006915…	NA	NA	NA	nucleolar protein 3 (apoptosis repressor with CARD domain) [Source:MGI Symbol;Acc:MGI:1925938]	1.16286	1.49857	1.16199	0.913671	0.971601	0.876971	1.38417	0.469024	0.0428293	1	up	no
MSTRG.13117	Tbcel	ENSMUST00000066179;ENSMUST00000066148;ENSMUST00000138506;ENSMUST00000142775;ENSMUST00000125995;ENSMUST00000213428	GO:0003674(molecular_function);GO:0005515(protein binding);GO:0005575(cellular_component);GO:0005737(cytoplasm);GO:0005856(cytoskeleton);GO:0008150(biological_process);GO:0008150(biological_process)	NA	K22449	NA	tubulin folding cofactor E-like [Source:MGI Symbol;Acc:MGI:1925543]	3.21434	3.98437	3.42936	3.60613	2.57063	2.23405	1.26362	0.337564	0.0430334	1	up	no
ENSMUSG00000031671	Setd6	ENSMUST00000034096;ENSMUST00000126888;ENSMUST00000141900;ENSMUST00000154593;ENSMUST00000148727	GO:0005515(protein binding);GO:0005634(nucleus);GO:0005829(cytosol);GO:0008168(methyltransferase activity);GO:0016279(protein-lysine N-methyltransferase activity);GO:0016740(transferase activity);GO:0018026(peptidyl-lysine monomethylation);GO:0019827(stem cell population maintenance);GO:0032088(negative regulation of NF-kappaB transcription factor activity);GO:0032259(methylation);GO:0034968(hist…	NA	K05302	EC:2.1.1.-	SET domain containing 6 [Source:MGI Symbol;Acc:MGI:1913333]	3.46324	4.16157	3.27545	2.31441	3.06868	2.75972	1.33864	0.420764	0.0431263	1	up	no
ENSMUSG00000046311	Zfp62	ENSMUST00000109198;ENSMUST00000157023;ENSMUST00000136539;ENSMUST00000136691;ENSMUST00000180016;ENSMUST00000109197;ENSMUST00000133150;ENSMUST00000061757;ENSMUST00000128932;ENSMUST00000150284	GO:0003676(nucleic acid binding);GO:0005634(nucleus);GO:0046872(metal ion binding);GO:0046872(metal ion binding)	NA	NA	NA	zinc finger protein 62 [Source:MGI Symbol;Acc:MGI:99662]	0.730737	0.789325	0.770052	0.800604	0.525383	3.16606	0.509815	-0.971955	0.0431921	1	down	no
MSTRG.5336	AC167363	ENSMUST00000233069	NA	NA	NA	NA	TEC	1.03362	0.611387	0.848398	1.36454	1.73104	1.00119	0.608628	-0.716368	0.0432916	1	down	no
MSTRG.2526	Lgals3bp	ENSMUST00000144529;ENSMUST00000043722;ENSMUST00000141459;ENSMUST00000106290;ENSMUST00000127054	GO:0005044(scavenger receptor activity);GO:0005515(protein binding);GO:0005576(extracellular region);GO:0005615(extracellular space);GO:0006898(receptor-mediated endocytosis);GO:0007155(cell adhesion);GO:0016020(membrane);GO:0016020(membrane)	NA	K17300	NA	lectin, galactoside-binding, soluble, 3 binding protein [Source:MGI Symbol;Acc:MGI:99554]	690.739	495.004	489.077	680.093	700.162	683.079	0.811706	-0.300971	0.0435563	1	down	no
MSTRG.9568	Med28	ENSMUST00000156481;ENSMUST00000119579;ENSMUST00000015948;ENSMUST00000118833;ENSMUST00000139586	GO:0003779(actin binding);GO:0005515(protein binding);GO:0005634(nucleus);GO:0005654(nucleoplasm);GO:0005737(cytoplasm);GO:0005856(cytoskeleton);GO:0016020(membrane);GO:0016592(mediator complex);GO:0019827(stem cell population maintenance);GO:0030864(cortical actin cytoskeleton);GO:0051151(negative regulation of smooth muscle cell differentiation);GO:0051151(negative regulation of smooth muscle c…	NA	K15141	NA	mediator complex subunit 28 [Source:MGI Symbol;Acc:MGI:1914249]	4.85806	5.12994	5.21443	4.8609	8.11296	6.39391	0.784935	-0.349355	0.0435919	1	down	no
MSTRG.3573	Il6st	ENSMUST00000184311;ENSMUST00000183663;ENSMUST00000070731;ENSMUST00000184445;ENSMUST00000183886;ENSMUST00000183868;ENSMUST00000184276	GO:0004896(cytokine receptor activity);GO:0004897(ciliary neurotrophic factor receptor activity);GO:0004915(interleukin-6 receptor activity);GO:0004921(interleukin-11 receptor activity);GO:0004923(leukemia inhibitory factor receptor activity);GO:0004924(oncostatin-M receptor activity);GO:0005127(ciliary neurotrophic factor receptor binding);GO:0005138(interleukin-6 receptor binding);GO:0005515(pr…	04060(Cytokine-cytokine receptor interaction);04550(Signaling pathways regulating pluripotency of stem cells);04630(Jak-STAT signaling pathway);04659(Th17 cell differentiation);05167(Kaposi sarcoma-associated herpesvirus infection);05200(Pathways in cancer);05203(Viral carcinogenesis);05203(Viral carcinogenesis)	K05060	NA	interleukin 6 signal transducer [Source:MGI Symbol;Acc:MGI:96560]	8.85871	8.67712	9.12656	9.14875	6.06311	6.42297	1.23238	0.301451	0.0439976	1	up	no
MSTRG.1995	Sgsm2	ENSMUST00000081799;ENSMUST00000057631;ENSMUST00000156287;ENSMUST00000123573;ENSMUST00000148421	GO:0005096(GTPase activator activity);GO:0005737(cytoplasm);GO:0006886(intracellular protein transport);GO:0017137(Rab GTPase binding);GO:0034499(late endosome to Golgi transport);GO:0042470(melanosome);GO:0043547(positive regulation of GTPase activity);GO:0090630(activation of GTPase activity);GO:0090630(activation of GTPase activity)	NA	K21851	NA	small G protein signaling modulator 2 [Source:MGI Symbol;Acc:MGI:2144695]	1.66538	1.78911	1.77829	1.17718	1.43609	1.58227	1.24723	0.318723	0.0441359	1	up	no
ENSMUSG00000051224	Tceanc	ENSMUST00000112188;ENSMUST00000180322	GO:0003674(molecular_function);GO:0005575(cellular_component);GO:0005634(nucleus);GO:0006351(transcription, DNA-templated);GO:0006351(transcription, DNA-templated)	NA	NA	NA	transcription elongation factor A (SII) N-terminal and central domain containing [Source:MGI Symbol;Acc:MGI:2685236]	0.112028	0.27296	0.263481	0.333276	0.365463	0.382844	0.599554	-0.738037	0.0442045	1	down	no
MSTRG.1496	Rpsa-ps2	ENSMUST00000059546	NA	NA	NA	NA	ribosomal protein SA, pseudogene 2 [Source:MGI Symbol;Acc:MGI:3643356]	7.00575	8.55219	7.18675	8.91543	12.6631	8.741	0.750167	-0.414717	0.0446152	1	down	no
MSTRG.427	Fam174a	ENSMUST00000186780;ENSMUST00000059975	GO:0003674(molecular_function);GO:0005575(cellular_component);GO:0008150(biological_process);GO:0016020(membrane);GO:0016021(integral component of membrane);GO:0016021(integral component of membrane)	NA	NA	NA	family with sequence similarity 174, member A [Source:MGI Symbol;Acc:MGI:1914948]	6.12858	6.42457	6.86584	5.83614	5.1422	5.3177	1.19164	0.252947	0.0447229	1	up	no
MSTRG.9093	Pink1;Mir7019;Gm27646	ENSMUST00000030536;ENSMUST00000183998;ENSMUST00000105816;ENSMUST00000183989	GO:0000166(nucleotide binding);GO:0000287(magnesium ion binding);GO:0000422(autophagy of mitochondrion);GO:0000785(chromatin);GO:0001934(positive regulation of protein phosphorylation);GO:0002020(protease binding);GO:0002082(regulation of oxidative phosphorylation);GO:0002931(response to ischemia);GO:0004672(protein kinase activity);GO:0004674(protein serine/threonine kinase activity);GO:0005524(…	04137(Mitophagy - animal);05012(Parkinson disease);05012(Parkinson disease)	K05688	EC:2.7.11.1	PTEN induced putative kinase 1 [Source:MGI Symbol;Acc:MGI:1916193];microRNA 7019 [Source:MGI Symbol;Acc:MGI:5531329];predicted gene, 27646 [Source:MGI Symbol;Acc:MGI:5531028]	8.0118	7.69502	8.19965	6.49462	6.48502	7.11467	1.18971	0.250613	0.044726	1	up	no
ENSMUSG00000080746	Rpsa-ps12	ENSMUST00000120596	NA	NA	NA	NA	ribosomal protein SA, pseudogene 12 [Source:MGI Symbol;Acc:MGI:3651234]	1.61916	2.19543	1.99916	1.3274	1.19942	1.32082	1.51099	0.595497	0.0452824	1	up	no
MSTRG.6810	Gbgt1;Gm10134	MSTRG.6810.2;MSTRG.6810.1;ENSMUST00000163121;ENSMUST00000127958;ENSMUST00000028172;ENSMUST00000074761	GO:0000139(Golgi membrane);GO:0005794(Golgi apparatus);GO:0005975(carbohydrate metabolic process);GO:0006486(protein glycosylation);GO:0016020(membrane);GO:0016021(integral component of membrane);GO:0016740(transferase activity);GO:0016757(transferase activity, transferring glycosyl groups);GO:0016758(transferase activity, transferring hexosyl groups);GO:0030259(lipid glycosylation);GO:0031982(ve…	00603(Glycosphingolipid biosynthesis - globo and isoglobo series);00603(Glycosphingolipid biosynthesis - globo and isoglobo series)	K00722	EC:2.4.1.88	globoside alpha-1,3-N-acetylgalactosaminyltransferase 1 [Source:MGI Symbol;Acc:MGI:2449143];predicted gene 10134 [Source:MGI Symbol;Acc:MGI:3642322]	14.3384	14.52	9.9828	15.6263	15.9063	16.2134	0.813498	-0.29779	0.0453033	1	down	no
ENSMUSG00000048351	Coa7	ENSMUST00000131656;ENSMUST00000134394;ENSMUST00000073764;ENSMUST00000141423	GO:0003674(molecular_function);GO:0005515(protein binding);GO:0005634(nucleus);GO:0005739(mitochondrion);GO:0005758(mitochondrial intermembrane space);GO:0008150(biological_process);GO:0008150(biological_process)	04714(Thermogenesis);04714(Thermogenesis)	K18180	NA	cytochrome c oxidase assembly factor 7 [Source:MGI Symbol;Acc:MGI:1917143]	2.21564	2.19427	1.848	1.94481	1.04067	1.55466	1.37835	0.462945	0.0454661	1	up	no
MSTRG.3325	Hnrnpa0	ENSMUST00000007980	GO:0003676(nucleic acid binding);GO:0003723(RNA binding);GO:0003729(mRNA binding);GO:0005634(nucleus);GO:0005654(nucleoplasm);GO:0006954(inflammatory response);GO:0017091(AU-rich element binding);GO:0019901(protein kinase binding);GO:0032496(response to lipopolysaccharide);GO:0070935(3'-UTR-mediated mRNA stabilization);GO:1990904(ribonucleoprotein complex)	NA	K12894	NA	heterogeneous nuclear ribonucleoprotein A0 [Source:MGI Symbol;Acc:MGI:1924384]	19.228	19.4542	20.3313	17.8837	14.2519	17.429	1.19064	0.251732	0.0454795	1	up	no
ENSMUSG00000038187	Btbd10	ENSMUST00000047091;ENSMUST00000119278;ENSMUST00000129567;ENSMUST00000139650;ENSMUST00000117577	GO:0001650(fibrillar center);GO:0005515(protein binding);GO:0005634(nucleus);GO:0005737(cytoplasm);GO:0042327(positive regulation of phosphorylation);GO:0044342(type B pancreatic cell proliferation);GO:1901215(negative regulation of neuron death);GO:1901215(negative regulation of neuron death)	NA	K10482	NA	BTB (POZ) domain containing 10 [Source:MGI Symbol;Acc:MGI:1916065]	2.71073	2.23305	1.96278	2.82149	2.95267	2.82766	0.80292	-0.316671	0.0455491	1	down	no
MSTRG.2769	Rn7s1;Gm47287;Gm47295	ENSMUST00000174924;ENSMUST00000196389;ENSMUST00000200493	NA	NA	NA	NA	7S RNA 1 [Source:MGI Symbol;Acc:MGI:97950];predicted gene, 47287 [Source:MGI Symbol;Acc:MGI:6096139];predicted gene, 47295 [Source:MGI Symbol;Acc:MGI:6096155]	53.0933	19.9676	90.0323	12.5523	23.1091	49.9908	1.90413	0.929134	0.045886	1	up	no
MSTRG.11226	Rinl	ENSMUST00000208149;ENSMUST00000209035;ENSMUST00000059857;ENSMUST00000207345;ENSMUST00000207462;ENSMUST00000207201	GO:0001726(ruffle);GO:0005085(guanyl-nucleotide exchange factor activity);GO:0005096(GTPase activator activity);GO:0005515(protein binding);GO:0006897(endocytosis);GO:0015031(protein transport);GO:0015629(actin cytoskeleton);GO:0031410(cytoplasmic vesicle);GO:0042995(cell projection);GO:0043547(positive regulation of GTPase activity);GO:0043547(positive regulation of GTPase activity)	NA	NA	NA	Ras and Rab interactor-like [Source:MGI Symbol;Acc:MGI:2444024]	8.41731	8.09808	8.53134	6.71026	8.14337	3.28155	1.38111	0.465831	0.0460073	1	up	no
ENSMUSG00000071723	Gspt2	ENSMUST00000096368;ENSMUST00000137033	GO:0000166(nucleotide binding);GO:0000184(nuclear-transcribed mRNA catabolic process, nonsense-mediated decay);GO:0002184(cytoplasmic translational termination);GO:0003747(translation release factor activity);GO:0003924(GTPase activity);GO:0005525(GTP binding);GO:0005737(cytoplasm);GO:0005829(cytosol);GO:0006412(translation);GO:0007049(cell cycle);GO:0018444(translation release factor complex);GO…	03015(mRNA surveillance pathway);03015(mRNA surveillance pathway)	K03267	NA	G1 to S phase transition 2 [Source:MGI Symbol;Acc:MGI:1316727]	0.979625	1.04229	0.876686	1.33838	1.2712	1.31103	0.739325	-0.435719	0.0461283	1	down	no
ENSMUSG00000078773	Rad54b	ENSMUST00000095145;ENSMUST00000070755;ENSMUST00000144499;ENSMUST00000179498;ENSMUST00000108306;ENSMUST00000179731;ENSMUST00000178725	GO:0000166(nucleotide binding);GO:0000724(double-strand break repair via homologous recombination);GO:0003677(DNA binding);GO:0004386(helicase activity);GO:0005524(ATP binding);GO:0005634(nucleus);GO:0006281(DNA repair);GO:0006974(cellular response to DNA damage stimulus);GO:0008340(determination of adult lifespan);GO:0010212(response to ionizing radiation);GO:0015616(DNA translocase activity);GO…	03440(Homologous recombination);03440(Homologous recombination)	K10877	EC:3.6.4.-	RAD54 homolog B (S. cerevisiae) [Source:MGI Symbol;Acc:MGI:3605986]	0.52817	0.910777	0.769295	0.542894	0.513458	0.481619	1.43581	0.52187	0.0461658	1	up	no
MSTRG.7646	Rae1	ENSMUST00000029013;ENSMUST00000132212;ENSMUST00000124793;ENSMUST00000123039;ENSMUST00000138237	GO:0000922(spindle pole);GO:0000972(transcription-dependent tethering of RNA polymerase II gene DNA at nuclear periphery);GO:0001650(fibrillar center);GO:0003723(RNA binding);GO:0005515(protein binding);GO:0005623(cell);GO:0005634(nucleus);GO:0005635(nuclear envelope);GO:0005643(nuclear pore);GO:0005737(cytoplasm);GO:0005856(cytoskeleton);GO:0006406(mRNA export from nucleus);GO:0007049(cell cycle…	03013(RNA transport);05164(Influenza A);05164(Influenza A)	K14298	NA	ribonucleic acid export 1 [Source:MGI Symbol;Acc:MGI:1913929]	7.78665	7.90613	7.1474	7.03654	6.05067	5.97338	1.19829	0.260981	0.046167	1	up	no
MSTRG.12174	Rasa3	ENSMUST00000137822;ENSMUST00000117551;ENSMUST00000132637;ENSMUST00000154454;ENSMUST00000132439;ENSMUST00000127418	GO:0005096(GTPase activator activity);GO:0007165(signal transduction);GO:0015278(calcium-release channel activity);GO:0031235(intrinsic component of the cytoplasmic side of the plasma membrane);GO:0034605(cellular response to heat);GO:0035556(intracellular signal transduction);GO:0043087(regulation of GTPase activity);GO:0043547(positive regulation of GTPase activity);GO:0046580(negative regulati…	04014(Ras signaling pathway);04014(Ras signaling pathway)	K12380	NA	RAS p21 protein activator 3 [Source:MGI Symbol;Acc:MGI:1197013]	13.4902	13.8166	13.0584	14.1337	9.23991	9.30538	1.2352	0.30475	0.0462418	1	up	no
ENSMUSG00000044646	Zbtb7c	ENSMUST00000167921;ENSMUST00000058997	GO:0003676(nucleic acid binding);GO:0005515(protein binding);GO:0005634(nucleus);GO:0008285(negative regulation of cell population proliferation);GO:0045600(positive regulation of fat cell differentiation);GO:0045944(positive regulation of transcription by RNA polymerase II);GO:0046872(metal ion binding);GO:1903025(regulation of RNA polymerase II regulatory region sequence-specific DNA binding);G…	NA	K10494	NA	zinc finger and BTB domain containing 7C [Source:MGI Symbol;Acc:MGI:2443302]	0.36509	0.439859	0.321246	0.581568	0.5695	0.503447	0.68068	-0.554951	0.0462793	1	down	no
MSTRG.5096	Rnaset2b;Gm49721	ENSMUST00000179728;ENSMUST00000089119;ENSMUST00000232106;MSTRG.5096.7;MSTRG.5096.3;ENSMUST00000232245;ENSMUST00000232029;ENSMUST00000231550	GO:0003723(RNA binding);GO:0004518(nuclease activity);GO:0004519(endonuclease activity);GO:0004521(endoribonuclease activity);GO:0004540(ribonuclease activity);GO:0005576(extracellular region);GO:0005615(extracellular space);GO:0005764(lysosome);GO:0005783(endoplasmic reticulum);GO:0005788(endoplasmic reticulum lumen);GO:0006401(RNA catabolic process);GO:0016020(membrane);GO:0016021(integral comp…	NA	K01166	EC:4.6.1.19	ribonuclease T2B [Source:MGI Symbol;Acc:MGI:3702087];predicted gene, 49721 [Source:MGI Symbol;Acc:MGI:6215195]	30.0182	33.8916	25.707	26.8275	23.3491	25.2615	1.18795	0.248478	0.0470116	1	up	no
ENSMUSG00000059776	Rpl13-ps6	ENSMUST00000079761	NA	NA	NA	NA	ribosomal protein L13, pseudogene 6 [Source:MGI Symbol;Acc:MGI:3642685]	2.81821	3.24493	2.8421	2.3276	1.79431	1.86163	1.48829	0.573655	0.0471076	1	up	no
MSTRG.1530	Uqcr10	ENSMUST00000151559;ENSMUST00000058407;ENSMUST00000130236	GO:0005739(mitochondrion);GO:0005743(mitochondrial inner membrane);GO:0005750(mitochondrial respiratory chain complex III);GO:0006122(mitochondrial electron transport, ubiquinol to cytochrome c);GO:0008121(ubiquinol-cytochrome-c reductase activity);GO:0009060(aerobic respiration);GO:0016020(membrane);GO:0034551(mitochondrial respiratory chain complex III assembly);GO:0055114(oxidation-reduction p…	00190(Oxidative phosphorylation);04260(Cardiac muscle contraction);04714(Thermogenesis);04932(Non-alcoholic fatty liver disease (NAFLD));05010(Alzheimer disease);05012(Parkinson disease);05016(Huntington disease);05016(Huntington disease)	K00419	NA	ubiquinol-cytochrome c reductase, complex III subunit X [Source:MGI Symbol;Acc:MGI:1913402]	120.037	111.886	117.002	100.7	103.361	96.234	1.16194	0.216536	0.0471322	1	up	no
ENSMUSG00000029722	Agfg2	ENSMUST00000031736;ENSMUST00000147518;ENSMUST00000151839;ENSMUST00000100544;ENSMUST00000138604	GO:0003674(molecular_function);GO:0005096(GTPase activator activity);GO:0008150(biological_process);GO:0043547(positive regulation of GTPase activity);GO:0046872(metal ion binding);GO:0046872(metal ion binding)	NA	NA	NA	ArfGAP with FG repeats 2 [Source:MGI Symbol;Acc:MGI:2443267]	3.58664	4.85267	5.14812	3.84148	3.79457	3.26429	1.24651	0.317899	0.047234	1	up	no
ENSMUSG00000048327	Ckap2l	ENSMUST00000052708	GO:0000922(spindle pole);GO:0003674(molecular_function);GO:0005737(cytoplasm);GO:0005813(centrosome);GO:0005829(cytosol);GO:0005856(cytoskeleton);GO:0008150(biological_process);GO:0072686(mitotic spindle)	NA	K16769	NA	cytoskeleton associated protein 2-like [Source:MGI Symbol;Acc:MGI:1917716]	1.85468	1.66936	1.38002	2.23388	2.22709	2.06556	0.751404	-0.412339	0.0473061	1	down	no
MSTRG.1341	Ndufa12	ENSMUST00000135292;MSTRG.1341.4;ENSMUST00000125379;MSTRG.1341.5;ENSMUST00000179990;ENSMUST00000020209	GO:0003674(molecular_function);GO:0005739(mitochondrion);GO:0005743(mitochondrial inner membrane);GO:0005747(mitochondrial respiratory chain complex I);GO:0005829(cytosol);GO:0006979(response to oxidative stress);GO:0008137(NADH dehydrogenase (ubiquinone) activity);GO:0009055(electron transfer activity);GO:0016020(membrane);GO:0022900(electron transport chain);GO:0042775(mitochondrial ATP synthes…	00190(Oxidative phosphorylation);04714(Thermogenesis);04723(Retrograde endocannabinoid signaling);04932(Non-alcoholic fatty liver disease (NAFLD));05010(Alzheimer disease);05012(Parkinson disease);05016(Huntington disease);05016(Huntington disease)	K11352	NA	NADH:ubiquinone oxidoreductase subunit A12 [Source:MGI Symbol;Acc:MGI:1913664]	11.4409	13.061	11.8728	11.1453	8.5747	10.2997	1.21169	0.277024	0.0474235	1	up	no
MSTRG.5616	Rftn1	ENSMUST00000044503;ENSMUST00000156094	GO:0001765(membrane raft assembly);GO:0002457(T cell antigen processing and presentation);GO:0003725(double-stranded RNA binding);GO:0005737(cytoplasm);GO:0005768(endosome);GO:0005769(early endosome);GO:0005886(plasma membrane);GO:0016020(membrane);GO:0032596(protein transport into membrane raft);GO:0032620(interleukin-17 production);GO:0032991(protein-containing complex);GO:0033227(dsRNA transpo…	NA	NA	NA	raftlin lipid raft linker 1 [Source:MGI Symbol;Acc:MGI:1923688]	9.43788	5.23503	5.63732	8.77521	8.95443	8.82752	0.764774	-0.386894	0.0475425	1	down	no
MSTRG.4398	Sun2	ENSMUST00000089311;ENSMUST00000159762;MSTRG.4398.6;ENSMUST00000162392;ENSMUST00000231189;ENSMUST00000100439;ENSMUST00000046259;ENSMUST00000162499;ENSMUST00000160355;ENSMUST00000162064;ENSMUST00000159660	GO:0000784(nuclear chromosome, telomeric region);GO:0000794(condensed nuclear chromosome);GO:0005515(protein binding);GO:0005521(lamin binding);GO:0005634(nucleus);GO:0005635(nuclear envelope);GO:0005637(nuclear inner membrane);GO:0005639(integral component of nuclear inner membrane);GO:0005768(endosome);GO:0006998(nuclear envelope organization);GO:0010008(endosome membrane);GO:0016020(membrane);…	NA	K19347	NA	Sad1 and UNC84 domain containing 2 [Source:MGI Symbol;Acc:MGI:2443011]	12.4059	12.6593	11.7482	9.01002	12.407	9.08226	1.20703	0.271458	0.0475989	1	up	no
MSTRG.7779	Gm7536	ENSMUST00000077389	NA	NA	NA	NA	predicted gene 7536 [Source:MGI Symbol;Acc:MGI:3645137]	47.7845	57.6701	42.7382	48.9914	63.9955	75.1516	0.787678	-0.344321	0.0476157	1	down	no
MSTRG.8124	Aph1a	ENSMUST00000056710;ENSMUST00000015894;ENSMUST00000197232;ENSMUST00000197081	GO:0001656(metanephros development);GO:0004175(endopeptidase activity);GO:0005515(protein binding);GO:0005739(mitochondrion);GO:0005769(early endosome);GO:0005783(endoplasmic reticulum);GO:0005789(endoplasmic reticulum membrane);GO:0005794(Golgi apparatus);GO:0005886(plasma membrane);GO:0005887(integral component of plasma membrane);GO:0006509(membrane protein ectodomain proteolysis);GO:0007219(N…	04330(Notch signaling pathway);05010(Alzheimer disease);05010(Alzheimer disease)	K06172	NA	aph1 homolog A, gamma secretase subunit [Source:MGI Symbol;Acc:MGI:2385110]	18.0366	18.7451	19.6031	16.6491	15.4056	16.35	1.16486	0.220155	0.0478104	1	up	no
MSTRG.908	Sash1	ENSMUST00000015449;MSTRG.908.2;ENSMUST00000213032;ENSMUST00000212869;ENSMUST00000212553	GO:0000209(protein polyubiquitination);GO:0005515(protein binding);GO:0008022(protein C-terminus binding);GO:0010595(positive regulation of endothelial cell migration);GO:0019901(protein kinase binding);GO:0031435(mitogen-activated protein kinase kinase kinase binding);GO:0031666(positive regulation of lipopolysaccharide-mediated signaling pathway);GO:0032947(protein-containing complex scaffold a…	NA	NA	NA	SAM and SH3 domain containing 1 [Source:MGI Symbol;Acc:MGI:1917347]	8.10039	13.152	13.0841	14.7956	14.5756	13.8737	0.793999	-0.332791	0.0478188	1	down	no
MSTRG.9046	Paqr7	ENSMUST00000081525;ENSMUST00000095074;ENSMUST00000125330;ENSMUST00000136171;ENSMUST00000134506;ENSMUST00000155449	GO:0003707(steroid hormone receptor activity);GO:0005496(steroid binding);GO:0005886(plasma membrane);GO:0007275(multicellular organism development);GO:0008289(lipid binding);GO:0016020(membrane);GO:0016021(integral component of membrane);GO:0030154(cell differentiation);GO:0038023(signaling receptor activity);GO:0043401(steroid hormone mediated signaling pathway);GO:0048477(oogenesis);GO:0048545…	NA	NA	NA	progestin and adipoQ receptor family member VII [Source:MGI Symbol;Acc:MGI:1919154]	3.92391	3.64002	3.90263	4.09432	3.99696	6.9137	0.764183	-0.38801	0.0481646	1	down	no
MSTRG.5591	2310039H08Rik	ENSMUST00000071430	GO:0003674(molecular_function);GO:0005575(cellular_component);GO:0008150(biological_process)	NA	NA	NA	RIKEN cDNA 2310039H08 gene [Source:MGI Symbol;Acc:MGI:1914351]	2.62241	1.26915	1.98154	0.988312	0.98932	1.60242	1.64051	0.714143	0.0482073	1	up	no
MSTRG.8409	Ctbs	ENSMUST00000029840;ENSMUST00000196609;ENSMUST00000061937;ENSMUST00000197166	GO:0004553(hydrolase activity, hydrolyzing O-glycosyl compounds);GO:0004568(chitinase activity);GO:0005764(lysosome);GO:0005975(carbohydrate metabolic process);GO:0006032(chitin catabolic process);GO:0008061(chitin binding);GO:0008152(metabolic process);GO:0009313(oligosaccharide catabolic process);GO:0016787(hydrolase activity);GO:0016798(hydrolase activity, acting on glycosyl bonds);GO:0016798(…	NA	K12310	EC:3.2.1.-	chitobiase [Source:MGI Symbol;Acc:MGI:1921495]	5.17645	5.28245	5.33671	6.35636	6.4415	5.97115	0.841579	-0.248829	0.0484246	1	down	no
MSTRG.12875	Rnf166	ENSMUST00000014614;ENSMUST00000148780;ENSMUST00000136356	GO:0046872(metal ion binding);GO:0046872(metal ion binding)	NA	K17044	NA	ring finger protein 166 [Source:MGI Symbol;Acc:MGI:1915968]	22.9548	24.1299	23.1515	19.4308	20.3463	20.0307	1.17437	0.231883	0.0487591	1	up	no
ENSMUSG00000027257	Pacsin3	ENSMUST00000168916;ENSMUST00000028694;ENSMUST00000144394;ENSMUST00000124658;ENSMUST00000111349;ENSMUST00000138470;ENSMUST00000154959;ENSMUST00000143883;ENSMUST00000134699;ENSMUST00000128684;ENSMUST00000141313;ENSMUST00000126754	GO:0005515(protein binding);GO:0005543(phospholipid binding);GO:0005737(cytoplasm);GO:0005829(cytosol);GO:0005856(cytoskeleton);GO:0005886(plasma membrane);GO:0006897(endocytosis);GO:0007010(cytoskeleton organization);GO:0008092(cytoskeletal protein binding);GO:0008289(lipid binding);GO:0016020(membrane);GO:0016301(kinase activity);GO:0016310(phosphorylation);GO:0019855(calcium channel inhibitor …	NA	K20123	NA	protein kinase C and casein kinase substrate in neurons 3 [Source:MGI Symbol;Acc:MGI:1891410]	0.822801	0.671928	0.694679	0.521818	0.572962	0.472596	1.39686	0.482191	0.0487608	1	up	no
ENSMUSG00000033470	Cysltr2	ENSMUST00000169168;ENSMUST00000228821;ENSMUST00000228154;ENSMUST00000044664;ENSMUST00000226727	GO:0001631(cysteinyl leukotriene receptor activity);GO:0004930(G protein-coupled receptor activity);GO:0004966(galanin receptor activity);GO:0004974(leukotriene receptor activity);GO:0005886(plasma membrane);GO:0005887(integral component of plasma membrane);GO:0007165(signal transduction);GO:0007186(G protein-coupled receptor signaling pathway);GO:0007218(neuropeptide signaling pathway);GO:000852…	04020(Calcium signaling pathway);04080(Neuroactive ligand-receptor interaction);04080(Neuroactive ligand-receptor interaction)	K04323	NA	cysteinyl leukotriene receptor 2 [Source:MGI Symbol;Acc:MGI:1917336]	0.373379	0.254447	0.524825	0.237065	0.239783	0.226479	1.63886	0.712688	0.0487705	1	up	no
MSTRG.5240	Jmjd8	ENSMUST00000026832;ENSMUST00000133595;ENSMUST00000143296;ENSMUST00000123560;ENSMUST00000123692;ENSMUST00000152434;ENSMUST00000123582;ENSMUST00000144589	GO:0003674(molecular_function);GO:0005634(nucleus);GO:0005737(cytoplasm);GO:0005783(endoplasmic reticulum);GO:0005788(endoplasmic reticulum lumen);GO:0006110(regulation of glycolytic process);GO:0016020(membrane);GO:0016021(integral component of membrane);GO:0043123(positive regulation of I-kappaB kinase/NF-kappaB signaling);GO:1903302(regulation of pyruvate kinase activity);GO:1903672(positive r…	NA	NA	NA	jumonji domain containing 8 [Source:MGI Symbol;Acc:MGI:1919356]	3.78982	6.29598	3.46616	3.50565	3.36238	3.38422	1.32185	0.402561	0.0489153	1	up	no
MSTRG.8967	Ptp4a2	MSTRG.8967.6;MSTRG.8967.4;ENSMUST00000030578;MSTRG.8967.8;ENSMUST00000165853;MSTRG.8967.5;MSTRG.8967.3;ENSMUST00000132386;ENSMUST00000141754;ENSMUST00000127558;ENSMUST00000132411	GO:0004721(phosphoprotein phosphatase activity);GO:0004725(protein tyrosine phosphatase activity);GO:0005634(nucleus);GO:0005737(cytoplasm);GO:0005768(endosome);GO:0005769(early endosome);GO:0005886(plasma membrane);GO:0006470(protein dephosphorylation);GO:0016020(membrane);GO:0016311(dephosphorylation);GO:0016787(hydrolase activity);GO:0016791(phosphatase activity);GO:0035335(peptidyl-tyrosine d…	NA	K18041	EC:3.1.3.48	protein tyrosine phosphatase 4a2 [Source:MGI Symbol;Acc:MGI:1277117]	37.6511	39.2929	37.0957	39.9777	46.1162	48.5087	0.847232	-0.239172	0.0492036	1	down	no
MSTRG.13782	Slc35a2	ENSMUST00000153620;ENSMUST00000115660;ENSMUST00000115663;ENSMUST00000155967;ENSMUST00000096514;ENSMUST00000207114;ENSMUST00000123277;ENSMUST00000208397;ENSMUST00000208023	GO:0000139(Golgi membrane);GO:0005459(UDP-galactose transmembrane transporter activity);GO:0005634(nucleus);GO:0005783(endoplasmic reticulum);GO:0005794(Golgi apparatus);GO:0008643(carbohydrate transport);GO:0015165(pyrimidine nucleotide-sugar transmembrane transporter activity);GO:0016020(membrane);GO:0016021(integral component of membrane);GO:0030173(integral component of Golgi membrane);GO:007…	NA	K15272	NA	solute carrier family 35 (UDP-galactose transporter), member A2 [Source:MGI Symbol;Acc:MGI:1345297]	2.66621	3.36699	2.27137	2.37827	2.36274	1.76676	1.2761	0.351739	0.0493152	1	up	no
MSTRG.3423	Fam172a	ENSMUST00000091459;ENSMUST00000163257;ENSMUST00000225623;ENSMUST00000224013;ENSMUST00000224217;ENSMUST00000224888;ENSMUST00000099358;ENSMUST00000224908	GO:0000381(regulation of alternative mRNA splicing, via spliceosome);GO:0005515(protein binding);GO:0005634(nucleus);GO:0005737(cytoplasm);GO:0005783(endoplasmic reticulum);GO:0006397(mRNA processing);GO:0008380(RNA splicing);GO:0014032(neural crest cell development);GO:0031048(chromatin silencing by small RNA);GO:0035197(siRNA binding);GO:0035197(siRNA binding)	NA	NA	NA	family with sequence similarity 172, member A [Source:MGI Symbol;Acc:MGI:1915925]	2.96634	2.51922	3.15879	1.35819	2.74915	2.39322	1.32979	0.411193	0.0494476	1	up	no
ENSMUSG00000026608	Kctd3	ENSMUST00000085678;ENSMUST00000193143;ENSMUST00000193590;ENSMUST00000195658;ENSMUST00000192458;ENSMUST00000195787;ENSMUST00000195745;ENSMUST00000195488;ENSMUST00000193273;ENSMUST00000192200	GO:0005515(protein binding);GO:0005886(plasma membrane);GO:0008150(biological_process);GO:0016020(membrane);GO:0051260(protein homooligomerization);GO:0051260(protein homooligomerization)	NA	K21915	NA	potassium channel tetramerisation domain containing 3 [Source:MGI Symbol;Acc:MGI:2444629]	2.48937	2.46123	2.20972	1.94146	1.96059	2.11753	1.1895	0.250359	0.049568	1	up	no
MSTRG.5338	Rpl35a-ps3	ENSMUST00000147311	NA	NA	NA	NA	ribosomal protein L35A, pseudogene 3 [Source:MGI Symbol;Acc:MGI:3704473]	54.6814	56.4475	31.82	65.8642	51.7598	71.1997	0.75705	-0.40154	0.0497196	1	down	no
MSTRG.12063	Phrf1	ENSMUST00000122143;ENSMUST00000155123;ENSMUST00000106027;ENSMUST00000142572;ENSMUST00000122868;ENSMUST00000144250;ENSMUST00000132540;ENSMUST00000211144;ENSMUST00000134057;ENSMUST00000130687	GO:0006366(transcription by RNA polymerase II);GO:0006397(mRNA processing);GO:0019904(protein domain specific binding);GO:0046872(metal ion binding);GO:0070063(RNA polymerase binding);GO:0070063(RNA polymerase binding)	NA	K17586	NA	PHD and ring finger domains 1 [Source:MGI Symbol;Acc:MGI:2141847]	2.81065	2.75765	1.99194	2.83737	2.72203	4.21968	0.773103	-0.371268	0.0497532	1	down	no
ENSMUSG00000040943	Tet2	ENSMUST00000199381;ENSMUST00000098603;ENSMUST00000199176;ENSMUST00000197211;ENSMUST00000200203;ENSMUST00000196292;ENSMUST00000197118;ENSMUST00000195913;ENSMUST00000196398	GO:0001822(kidney development);GO:0002318(myeloid progenitor cell differentiation);GO:0003677(DNA binding);GO:0005506(iron ion binding);GO:0005634(nucleus);GO:0005654(nucleoplasm);GO:0006211(5-methylcytosine catabolic process);GO:0006325(chromatin organization);GO:0006493(protein O-linked glycosylation);GO:0007049(cell cycle);GO:0008198(ferrous iron binding);GO:0008270(zinc ion binding);GO:000979…	NA	NA	NA	tet methylcytosine dioxygenase 2 [Source:MGI Symbol;Acc:MGI:2443298]	1.86101	2.00241	2.17191	2.57862	2.09959	2.61442	0.827594	-0.273005	0.0497626	1	down	no
ENSMUSG00000107352	Gm43660	ENSMUST00000200956	NA	NA	NA	NA	predicted gene 43660 [Source:MGI Symbol;Acc:MGI:5663797]	0.154454	0.098494	0.145724	0.068563	0.08438	0.096068	1.60102	0.678993	0.0502078	1	up	no
MSTRG.6202	Fam89b;Sssca1	ENSMUST00000116558;ENSMUST00000160852;ENSMUST00000161368;ENSMUST00000159693;ENSMUST00000025885;ENSMUST00000099955;ENSMUST00000160141;ENSMUST00000159008;ENSMUST00000162976	GO:0001222(transcription corepressor binding);GO:0005515(protein binding);GO:0005737(cytoplasm);GO:0009986(cell surface);GO:0030010(establishment of cell polarity);GO:0030027(lamellipodium);GO:0030335(positive regulation of cell migration);GO:0030512(negative regulation of transforming growth factor beta receptor signaling pathway);GO:0042995(cell projection);GO:0060392(negative regulation of SMA…	NA	NA	NA	family with sequence similarity 89, member B [Source:MGI Symbol;Acc:MGI:106595];Sjoegren syndrome/scleroderma autoantigen 1 homolog [Source:UniProtKB/Swiss-Prot;Acc:P56873];Sjogren syndrome/scleroderma autoantigen 1 [Source:MGI Symbol;Acc:MGI:1913482]	13.8264	14.6334	14.7851	12.185	12.4886	12.1823	1.17335	0.230634	0.0502298	1	up	no
MSTRG.12721	Znrf1	ENSMUST00000172856;ENSMUST00000168428;ENSMUST00000173506;ENSMUST00000166859;ENSMUST00000095176;ENSMUST00000173922;ENSMUST00000173781;ENSMUST00000174333;ENSMUST00000173692;ENSMUST00000173726;ENSMUST00000174376;ENSMUST00000174454;ENSMUST00000173481;ENSMUST00000171182	GO:0004842(ubiquitin-protein transferase activity);GO:0005515(protein binding);GO:0005764(lysosome);GO:0005768(endosome);GO:0005829(cytosol);GO:0007010(cytoskeleton organization);GO:0016020(membrane);GO:0016567(protein ubiquitination);GO:0016740(transferase activity);GO:0030054(cell junction);GO:0030672(synaptic vesicle membrane);GO:0031410(cytoplasmic vesicle);GO:0043161(proteasome-mediated ubiq…	NA	K10694	EC:2.3.2.27	zinc and ring finger 1 [Source:MGI Symbol;Acc:MGI:2177308]	2.184	2.30208	1.8847	1.5698	1.5712	2.02755	1.23261	0.301713	0.0504901	1	up	no
MSTRG.9270	Tprgl	ENSMUST00000133165;ENSMUST00000030896;ENSMUST00000136374;ENSMUST00000134492	GO:0005737(cytoplasm);GO:0008021(synaptic vesicle);GO:0008150(biological_process);GO:0016020(membrane);GO:0030054(cell junction);GO:0030672(synaptic vesicle membrane);GO:0031410(cytoplasmic vesicle);GO:0042802(identical protein binding);GO:0044305(calyx of Held);GO:0045202(synapse);GO:0051966(regulation of synaptic transmission, glutamatergic);GO:0051966(regulation of synaptic transmission, gluta…	NA	NA	NA	transformation related protein 63 regulated like [Source:MGI Symbol;Acc:MGI:1915058]	12.8602	14.223	13.4667	11.8593	11.3372	11.2201	1.17821	0.236594	0.0506941	1	up	no
MSTRG.7712	Rps21	ENSMUST00000148629;ENSMUST00000059080;ENSMUST00000125301;ENSMUST00000145043	GO:0000447(endonucleolytic cleavage in ITS1 to separate SSU-rRNA from 5.8S rRNA and LSU-rRNA from tricistronic rRNA transcript (SSU-rRNA, 5.8S rRNA, LSU-rRNA));GO:0000461(endonucleolytic cleavage to generate mature 3'-end of SSU-rRNA from (SSU-rRNA, 5.8S rRNA, LSU-rRNA));GO:0002181(cytoplasmic translation);GO:0003735(structural constituent of ribosome);GO:0005622(intracellular);GO:0005737(cytopla…	03010(Ribosome);03010(Ribosome)	K02971	NA	ribosomal protein S21 [Source:MGI Symbol;Acc:MGI:1913731]	79.954	77.8637	85.1059	67.2932	68.4846	72.9164	1.16402	0.219113	0.0507284	1	up	no
ENSMUSG00000027676	Ccdc39	ENSMUST00000200551;ENSMUST00000029222;ENSMUST00000200536;ENSMUST00000200277;ENSMUST00000200300;ENSMUST00000197230	GO:0001947(heart looping);GO:0003341(cilium movement);GO:0003356(regulation of cilium beat frequency);GO:0003674(molecular_function);GO:0005737(cytoplasm);GO:0005829(cytosol);GO:0005856(cytoskeleton);GO:0005929(cilium);GO:0005930(axoneme);GO:0007368(determination of left/right symmetry);GO:0007507(heart development);GO:0030317(flagellated sperm motility);GO:0030324(lung development);GO:0035469(de…	NA	NA	NA	coiled-coil domain containing 39 [Source:MGI Symbol;Acc:MGI:1289263]	0.0712678	0.0964571	0.0925099	0.108311	0.154408	0.151202	0.628706	-0.669543	0.0508752	1	down	no
MSTRG.5287	Lemd2	ENSMUST00000236082;ENSMUST00000055117;ENSMUST00000236055;ENSMUST00000236101;ENSMUST00000237625;ENSMUST00000236492	GO:0000785(chromatin);GO:0005634(nucleus);GO:0005635(nuclear envelope);GO:0005637(nuclear inner membrane);GO:0005639(integral component of nuclear inner membrane);GO:0005783(endoplasmic reticulum);GO:0006998(nuclear envelope organization);GO:0016020(membrane);GO:0016021(integral component of membrane);GO:0022008(neurogenesis);GO:0030514(negative regulation of BMP signaling pathway);GO:0031965(nuc…	NA	NA	NA	LEM domain containing 2 [Source:MGI Symbol;Acc:MGI:2385045]	7.58243	7.7132	5.60414	4.36549	4.70179	7.11319	1.29167	0.369234	0.0509199	1	up	no
ENSMUSG00000030134	Rasgef1a	ENSMUST00000164960;ENSMUST00000203482;ENSMUST00000203804	GO:0005085(guanyl-nucleotide exchange factor activity);GO:0005088(Ras guanyl-nucleotide exchange factor activity);GO:0005575(cellular_component);GO:0005622(intracellular);GO:0007264(small GTPase mediated signal transduction);GO:0016477(cell migration);GO:0046579(positive regulation of Ras protein signal transduction);GO:0046579(positive regulation of Ras protein signal transduction)	NA	NA	NA	RasGEF domain family, member 1A [Source:MGI Symbol;Acc:MGI:1917977]	1.34724	1.23169	1.68271	1.05552	1.18174	0.866612	1.37301	0.45734	0.0510496	1	up	no
ENSMUSG00000049598	Vsig8	ENSMUST00000061835	GO:0008150(biological_process);GO:0016020(membrane);GO:0016021(integral component of membrane)	NA	NA	NA	V-set and immunoglobulin domain containing 8 [Source:MGI Symbol;Acc:MGI:3642995]	1.28478	1.45227	1.33828	1.07578	0.896835	0.882363	1.42745	0.513437	0.0514097	1	up	no
MSTRG.3415	Glrx	MSTRG.3415.1;MSTRG.3415.2	NA	NA	NA	NA		20.6794	15.5405	15.6546	14.4071	14.1557	13.8444	1.22325	0.290718	0.0515927	1	up	no
ENSMUSG00000102918	Pcdhgc3	ENSMUST00000076807;ENSMUST00000194447	GO:0005509(calcium ion binding);GO:0005886(plasma membrane);GO:0005887(integral component of plasma membrane);GO:0005911(cell-cell junction);GO:0007155(cell adhesion);GO:0007156(homophilic cell adhesion via plasma membrane adhesion molecules);GO:0016020(membrane);GO:0016021(integral component of membrane);GO:0016339(calcium-dependent cell-cell adhesion via plasma membrane cell adhesion molecules)…	NA	K16497	NA	protocadherin gamma subfamily C, 3 [Source:MGI Symbol;Acc:MGI:1935201]	0.362382	0.615727	0.255416	0.330822	0.867097	0.91901	0.582696	-0.779186	0.0516339	1	down	no
ENSMUSG00000015217	Hmgb3	ENSMUST00000072699;ENSMUST00000114582;ENSMUST00000123100;ENSMUST00000088874;ENSMUST00000132145;ENSMUST00000015361	GO:0000400(four-way junction DNA binding);GO:0000790(nuclear chromatin);GO:0002376(immune system process);GO:0003677(DNA binding);GO:0003723(RNA binding);GO:0005634(nucleus);GO:0005694(chromosome);GO:0005737(cytoplasm);GO:0006310(DNA recombination);GO:0006338(chromatin remodeling);GO:0006357(regulation of transcription by RNA polymerase II);GO:0008134(transcription factor binding);GO:0008301(DNA …	NA	K11296	NA	high mobility group box 3 [Source:MGI Symbol;Acc:MGI:1098219]	1.36561	1.2327	1.37813	1.04897	0.913776	0.892948	1.39246	0.477637	0.0517413	1	up	no
MSTRG.6791	Agpat2	ENSMUST00000131940;ENSMUST00000028286;ENSMUST00000140386;ENSMUST00000140508;ENSMUST00000154753	GO:0001819(positive regulation of cytokine production);GO:0003841(1-acylglycerol-3-phosphate O-acyltransferase activity);GO:0005783(endoplasmic reticulum);GO:0005789(endoplasmic reticulum membrane);GO:0006629(lipid metabolic process);GO:0006654(phosphatidic acid biosynthetic process);GO:0008544(epidermis development);GO:0008654(phospholipid biosynthetic process);GO:0016020(membrane);GO:0016021(in…	00561(Glycerolipid metabolism);00564(Glycerophospholipid metabolism);04072(Phospholipase D signaling pathway);04975(Fat digestion and absorption);04975(Fat digestion and absorption)	K13509	EC:2.3.1.51	1-acylglycerol-3-phosphate O-acyltransferase 2 (lysophosphatidic acid acyltransferase, beta) [Source:MGI Symbol;Acc:MGI:1914762]	10.3667	10.2199	11.1991	9.02535	9.02724	8.87125	1.18058	0.239492	0.0520474	1	up	no
MSTRG.13451	Atp1b3	MSTRG.13451.2;ENSMUST00000190045;ENSMUST00000034983;ENSMUST00000187341	GO:0001671(ATPase activator activity);GO:0005391(sodium:potassium-exchanging ATPase activity);GO:0005515(protein binding);GO:0005737(cytoplasm);GO:0005886(plasma membrane);GO:0005890(sodium:potassium-exchanging ATPase complex);GO:0005901(caveola);GO:0006811(ion transport);GO:0006813(potassium ion transport);GO:0006814(sodium ion transport);GO:0006883(cellular sodium ion homeostasis);GO:0010248(es…	04022(cGMP-PKG signaling pathway);04024(cAMP signaling pathway);04260(Cardiac muscle contraction);04261(Adrenergic signaling in cardiomyocytes);04911(Insulin secretion);04918(Thyroid hormone synthesis);04919(Thyroid hormone signaling pathway);04925(Aldosterone synthesis and secretion);04960(Aldosterone-regulated sodium reabsorption);04961(Endocrine and other factor-regulated calcium reabsorption)…	K01540	NA	ATPase, Na+/K+ transporting, beta 3 polypeptide [Source:MGI Symbol;Acc:MGI:107788]	251.78	254.246	260.455	229.83	215.243	215.983	1.15948	0.213478	0.052144	1	up	no
MSTRG.6491	Rbp4	ENSMUST00000112335;ENSMUST00000236283;ENSMUST00000025951	GO:0001654(eye development);GO:0005501(retinoid binding);GO:0005515(protein binding);GO:0005576(extracellular region);GO:0005615(extracellular space);GO:0006094(gluconeogenesis);GO:0007283(spermatogenesis);GO:0007507(heart development);GO:0008584(male gonad development);GO:0016918(retinal binding);GO:0019841(retinol binding);GO:0030277(maintenance of gastrointestinal epithelium);GO:0030324(lung d…	NA	K18271	NA	retinol binding protein 4, plasma [Source:MGI Symbol;Acc:MGI:97879]	26.5452	24.8173	24.1497	20.7828	22.3861	20.6669	1.18291	0.242344	0.0522216	1	up	no
MSTRG.880	Gm10516	ENSMUST00000180598;ENSMUST00000195083	NA	NA	NA	NA	predicted gene 10516 [Source:MGI Symbol;Acc:MGI:3641979]	0.324763	0.437037	0.338807	0.197145	0.225822	0.272011	1.58366	0.663258	0.0526087	1	up	no
MSTRG.13193	Fdxacb1	ENSMUST00000176619;ENSMUST00000042391;ENSMUST00000177384;ENSMUST00000176335	GO:0000166(nucleotide binding);GO:0004826(phenylalanine-tRNA ligase activity);GO:0005524(ATP binding);GO:0005737(cytoplasm);GO:0006432(phenylalanyl-tRNA aminoacylation);GO:0070042(rRNA (uridine-N3-)-methyltransferase activity);GO:0070475(rRNA base methylation);GO:0070475(rRNA base methylation)	NA	NA	NA	ferredoxin-fold anticodon binding domain containing 1 [Source:MGI Symbol;Acc:MGI:3584513]	0.84718	0.914096	0.898964	1.24528	1.05733	1.35145	0.728022	-0.457946	0.0529234	1	down	no
ENSMUSG00000075581	Gm16409	ENSMUST00000100510	NA	NA	NA	NA	predicted gene 16409 [Source:MGI Symbol;Acc:MGI:3646708]	3.29954	2.63006	2.6256	0.548399	1.63254	2.57068	1.80048	0.848381	0.0531166	1	up	no
MSTRG.6320	Vps37c	ENSMUST00000087951;ENSMUST00000237240;ENSMUST00000237437;ENSMUST00000235927;ENSMUST00000235921	GO:0000813(ESCRT I complex);GO:0005768(endosome);GO:0006612(protein targeting to membrane);GO:0006623(protein targeting to vacuole);GO:0015031(protein transport);GO:0016020(membrane);GO:0031902(late endosome membrane);GO:0032509(endosome transport via multivesicular body sorting pathway);GO:0043162(ubiquitin-dependent protein catabolic process via the multivesicular body sorting pathway);GO:00432…	04144(Endocytosis);04144(Endocytosis)	K12185	NA	vacuolar protein sorting 37C [Source:MGI Symbol;Acc:MGI:2147661]	9.73717	10.425	9.7239	8.78334	4.59571	9.34133	1.31539	0.395486	0.0533496	1	up	no
ENSMUSG00000074876	Spata5l1	ENSMUST00000149090;ENSMUST00000152813	NA	NA	NA	NA	spermatogenesis associated 5-like 1 [Source:MGI Symbol;Acc:MGI:3036261]	1.39602	1.79412	1.28843	1.00884	1.00316	1.07399	1.45126	0.537305	0.0534462	1	up	no
MSTRG.9422	Gm6745	ENSMUST00000199216	NA	NA	NA	NA	predicted gene 6745 [Source:MGI Symbol;Acc:MGI:3648302]	1.43973	3.9542	2.29709	0.543802	1.15444	2.26215	1.94199	0.957533	0.0534986	1	up	no
MSTRG.9895	Pop5	ENSMUST00000081497;ENSMUST00000135455;ENSMUST00000154800;ENSMUST00000128830;ENSMUST00000142233;ENSMUST00000140083	GO:0000171(ribonuclease MRP activity);GO:0000172(ribonuclease MRP complex);GO:0001682(tRNA 5'-leader removal);GO:0004526(ribonuclease P activity);GO:0004540(ribonuclease activity);GO:0005634(nucleus);GO:0005655(nucleolar ribonuclease P complex);GO:0005730(nucleolus);GO:0006364(rRNA processing);GO:0008033(tRNA processing);GO:0016070(RNA metabolic process);GO:0016787(hydrolase activity);GO:0030681(…	03008(Ribosome biogenesis in eukaryotes);03013(RNA transport);03013(RNA transport)	K03537	EC:3.1.26.5	processing of precursor 5, ribonuclease P/MRP family (S. cerevisiae) [Source:MGI Symbol;Acc:MGI:2151221]	1.86345	1.32683	1.73302	1.39673	0.928135	1.14185	1.42017	0.506059	0.0535227	1	up	no
MSTRG.4070	Gm10132	ENSMUST00000099431	NA	NA	NA	NA	predicted gene 10132 [Source:MGI Symbol;Acc:MGI:3704449]	48.2653	39.4072	46.8152	49.3261	71.4881	47.8866	0.797196	-0.326993	0.0535645	1	down	no
ENSMUSG00000070960	Gm19680	ENSMUST00000095050	NA	NA	NA	NA	predicted gene, 19680 [Source:MGI Symbol;Acc:MGI:5011865]	0.509356	0.453928	0.659475	0.947891	0.758364	0.794169	0.648994	-0.623724	0.0537559	1	down	no
ENSMUSG00000103585	Pcdhgb4	ENSMUST00000195363	GO:0005509(calcium ion binding);GO:0005515(protein binding);GO:0005886(plasma membrane);GO:0005887(integral component of plasma membrane);GO:0007155(cell adhesion);GO:0007156(homophilic cell adhesion via plasma membrane adhesion molecules);GO:0016020(membrane);GO:0016021(integral component of membrane)	NA	K16496	NA	protocadherin gamma subfamily B, 4 [Source:MGI Symbol;Acc:MGI:1935173]	0.439171	0.200701	0.14375	0.170486	0.144905	0.141591	1.71477	0.778019	0.0540601	1	up	no
ENSMUSG00000027962	Vcam1	ENSMUST00000196449;ENSMUST00000029574;ENSMUST00000197031;ENSMUST00000196309	GO:0001666(response to hypoxia);GO:0002102(podosome);GO:0002526(acute inflammatory response);GO:0002544(chronic inflammatory response);GO:0005178(integrin binding);GO:0005615(extracellular space);GO:0005769(early endosome);GO:0005783(endoplasmic reticulum);GO:0005794(Golgi apparatus);GO:0005886(plasma membrane);GO:0005887(integral component of plasma membrane);GO:0005902(microvillus);GO:0007155(c…	04064(NF-kappa B signaling pathway);04514(Cell adhesion molecules (CAMs));04668(TNF signaling pathway);04670(Leukocyte transendothelial migration);04933(AGE-RAGE signaling pathway in diabetic complications);05143(African trypanosomiasis);05144(Malaria);05418(Fluid shear stress and atherosclerosis);05418(Fluid shear stress and atherosclerosis)	K06527	NA	vascular cell adhesion molecule 1 [Source:MGI Symbol;Acc:MGI:98926]	0.454498	0.350414	0.364419	0.519431	0.501717	0.57075	0.734552	-0.445064	0.0543609	1	down	no
MSTRG.2334	Mlx	ENSMUST00000107302;ENSMUST00000107303;MSTRG.2334.6;ENSMUST00000017945;ENSMUST00000149597;ENSMUST00000145187;ENSMUST00000143344	GO:0000122(negative regulation of transcription by RNA polymerase II);GO:0000977(RNA polymerase II regulatory region sequence-specific DNA binding);GO:0001227(DNA-binding transcription repressor activity, RNA polymerase II-specific);GO:0003677(DNA binding);GO:0005634(nucleus);GO:0005654(nucleoplasm);GO:0005737(cytoplasm);GO:0005829(cytosol);GO:0006355(regulation of transcription, DNA-templated);G…	04931(Insulin resistance);04932(Non-alcoholic fatty liver disease (NAFLD));04932(Non-alcoholic fatty liver disease (NAFLD))	K09113	NA	MAX-like protein X [Source:MGI Symbol;Acc:MGI:108398]	19.613	16.0522	15.6147	14.2344	13.6072	14.9782	1.19757	0.26011	0.0546885	1	up	no
MSTRG.11975	Pstk	ENSMUST00000075610;ENSMUST00000208084;ENSMUST00000133284;ENSMUST00000207489;ENSMUST00000148533;ENSMUST00000207933;ENSMUST00000207419;ENSMUST00000124672;ENSMUST00000141914	GO:0000049(tRNA binding);GO:0000166(nucleotide binding);GO:0001514(selenocysteine incorporation);GO:0005524(ATP binding);GO:0005739(mitochondrion);GO:0005829(cytosol);GO:0006412(translation);GO:0016301(kinase activity);GO:0016310(phosphorylation);GO:0016740(transferase activity);GO:0097056(selenocysteinyl-tRNA(Sec) biosynthetic process);GO:0097056(selenocysteinyl-tRNA(Sec) biosynthetic process)	00450(Selenocompound metabolism);00970(Aminoacyl-tRNA biosynthesis);00970(Aminoacyl-tRNA biosynthesis)	K10837	EC:2.7.1.164	phosphoseryl-tRNA kinase [Source:MGI Symbol;Acc:MGI:2685945]	0.600982	0.614989	0.519112	0.81169	0.784655	0.709721	0.7524	-0.410429	0.054852	1	down	no
ENSMUSG00000087659	Gm12606	ENSMUST00000127174;ENSMUST00000129527	NA	NA	NA	NA	predicted gene 12606 [Source:MGI Symbol;Acc:MGI:3649222]	0.908002	1.0428	1.09946	1.5365	1.48087	1.43691	0.684793	-0.54626	0.0549239	1	down	no
MSTRG.13810	Rpl3-ps1	ENSMUST00000120557	NA	NA	NA	NA	ribosomal protein L3, pseudogene 1 [Source:MGI Symbol;Acc:MGI:3644217]	14.8515	14.9332	13.7566	12.6635	12.2281	11.8194	1.18606	0.246172	0.0553872	1	up	no
ENSMUSG00000092178	Gm45351	ENSMUST00000210683	NA	NA	NA	NA	predicted gene 45351 [Source:MGI Symbol;Acc:MGI:5791187]	0.99507	1.14085	1.54345	1.66926	1.53307	1.95027	0.71408	-0.485842	0.0554047	1	down	no
MSTRG.5047	Wrb	ENSMUST00000233566;ENSMUST00000023913;ENSMUST00000233227;ENSMUST00000232832;ENSMUST00000233273;ENSMUST00000232884;ENSMUST00000233805	GO:0003674(molecular_function);GO:0005783(endoplasmic reticulum);GO:0005789(endoplasmic reticulum membrane);GO:0008150(biological_process);GO:0016020(membrane);GO:0016021(integral component of membrane);GO:0071816(tail-anchored membrane protein insertion into ER membrane);GO:0071816(tail-anchored membrane protein insertion into ER membrane)	NA	K22384	NA	tryptophan rich basic protein [Source:MGI Symbol;Acc:MGI:2136882]	2.32263	2.18217	2.62839	0.776124	1.83961	2.2316	1.47157	0.557355	0.0554633	1	up	no
MSTRG.10528	Jazf1	ENSMUST00000074541;ENSMUST00000128282	GO:0000122(negative regulation of transcription by RNA polymerase II);GO:0001650(fibrillar center);GO:0003676(nucleic acid binding);GO:0003714(transcription corepressor activity);GO:0005634(nucleus);GO:0005829(cytosol);GO:0006629(lipid metabolic process);GO:0017053(transcriptional repressor complex);GO:0046872(metal ion binding);GO:0046872(metal ion binding)	NA	K19495	NA	JAZF zinc finger 1 [Source:MGI Symbol;Acc:MGI:2141450]	5.16829	4.8302	5.29723	6.7501	5.61872	6.12335	0.827145	-0.273787	0.0557925	1	down	no
MSTRG.13154	Atp5l	ENSMUST00000043675;ENSMUST00000216815;ENSMUST00000213999;ENSMUST00000216380	GO:0000276(mitochondrial proton-transporting ATP synthase complex, coupling factor F(o));GO:0005739(mitochondrion);GO:0005743(mitochondrial inner membrane);GO:0005753(mitochondrial proton-transporting ATP synthase complex);GO:0006754(ATP biosynthetic process);GO:0006811(ion transport);GO:0008553(proton-exporting ATPase activity, phosphorylative mechanism);GO:0015078(proton transmembrane transport…	00190(Oxidative phosphorylation);04714(Thermogenesis);04714(Thermogenesis)	K02140	NA	ATP synthase, H+ transporting, mitochondrial F0 complex, subunit G [Source:MGI Symbol;Acc:MGI:1351597]	23.8207	24.1617	23.9268	20.0856	20.3692	21.7706	1.15563	0.208674	0.0559315	1	up	no
ENSMUSG00000047632	Fgfbp3	ENSMUST00000057337	GO:0005576(extracellular region);GO:0008201(heparin binding);GO:0017134(fibroblast growth factor binding);GO:0043117(positive regulation of vascular permeability);GO:0045743(positive regulation of fibroblast growth factor receptor signaling pathway)	NA	NA	NA	fibroblast growth factor binding protein 3 [Source:MGI Symbol;Acc:MGI:1919764]	1.88394	2.02148	1.61675	1.27286	1.33533	1.41119	1.37388	0.458259	0.0559431	1	up	no
MSTRG.12070	Pnpla2	ENSMUST00000026583;ENSMUST00000169723;ENSMUST00000164016;ENSMUST00000164924;ENSMUST00000169665;ENSMUST00000165487	GO:0004806(triglyceride lipase activity);GO:0005515(protein binding);GO:0005654(nucleoplasm);GO:0005737(cytoplasm);GO:0005811(lipid droplet);GO:0005829(cytosol);GO:0005886(plasma membrane);GO:0006629(lipid metabolic process);GO:0010891(negative regulation of sequestering of triglyceride);GO:0010898(positive regulation of triglyceride catabolic process);GO:0016020(membrane);GO:0016021(integral com…	00561(Glycerolipid metabolism);04714(Thermogenesis);04923(Regulation of lipolysis in adipocytes);04923(Regulation of lipolysis in adipocytes)	K16816	EC:3.1.1.3	patatin-like phospholipase domain containing 2 [Source:MGI Symbol;Acc:MGI:1914103]	22.1593	21.4655	22.5259	18.5753	20.9832	17.0551	1.16846	0.22461	0.0562948	1	up	no
MSTRG.3022	Gm6988	ENSMUST00000222676	NA	NA	NA	NA	predicted gene 6988 [Source:MGI Symbol;Acc:MGI:3647486]	3.86087	4.37955	5.13969	3.14297	3.12817	2.80193	1.47471	0.560427	0.0563611	1	up	no
MSTRG.12431	Tom1	ENSMUST00000078847;ENSMUST00000165630;MSTRG.12431.1;ENSMUST00000212278;ENSMUST00000211869;ENSMUST00000212388;ENSMUST00000211938;ENSMUST00000212651;ENSMUST00000212299;ENSMUST00000212564	GO:0005515(protein binding);GO:0005622(intracellular);GO:0005623(cell);GO:0005737(cytoplasm);GO:0005768(endosome);GO:0005769(early endosome);GO:0005829(cytosol);GO:0006886(intracellular protein transport);GO:0015031(protein transport);GO:0016020(membrane);GO:0030276(clathrin binding);GO:0030276(clathrin binding)	NA	NA	NA	target of myb1 trafficking protein [Source:MGI Symbol;Acc:MGI:1338026]	9.16362	8.06793	8.46891	8.17854	12.5299	11.1295	0.807228	-0.308952	0.0565311	1	down	no
MSTRG.2776	Rn7s2;Gm47299;Gm47305	ENSMUST00000175032;ENSMUST00000196643;ENSMUST00000200291	NA	NA	NA	NA	7S RNA 2 [Source:MGI Symbol;Acc:MGI:97953];predicted gene, 47299 [Source:MGI Symbol;Acc:MGI:6096163];predicted gene, 47305 [Source:MGI Symbol;Acc:MGI:6096175]	53.8948	19.6365	86.6047	12.3488	21.8519	51.6605	1.86506	0.89922	0.05674	1	up	no
ENSMUSG00000062861	Zfp28	ENSMUST00000081022;ENSMUST00000207086;ENSMUST00000208949;ENSMUST00000208338;ENSMUST00000207809	GO:0003676(nucleic acid binding);GO:0003677(DNA binding);GO:0005622(intracellular);GO:0005634(nucleus);GO:0006355(regulation of transcription, DNA-templated);GO:0046872(metal ion binding);GO:0046872(metal ion binding)	05168(Herpes simplex virus 1 infection);05168(Herpes simplex virus 1 infection)	K09228	NA	zinc finger protein 28 [Source:MGI Symbol;Acc:MGI:99175]	1.32293	3.41711	1.33077	1.51328	1.37453	1.14143	1.50669	0.59138	0.0570819	1	up	no
MSTRG.72	Imp4	ENSMUST00000027303;ENSMUST00000187077;ENSMUST00000134327;ENSMUST00000149962;ENSMUST00000128086;ENSMUST00000137794	GO:0001650(fibrillar center);GO:0005634(nucleus);GO:0005730(nucleolus);GO:0006364(rRNA processing);GO:0030515(snoRNA binding);GO:0030684(preribosome);GO:0032040(small-subunit processome);GO:0034457(Mpp10 complex);GO:0042254(ribosome biogenesis);GO:0042254(ribosome biogenesis)	03008(Ribosome biogenesis in eukaryotes);03008(Ribosome biogenesis in eukaryotes)	K14561	NA	IMP4, U3 small nucleolar ribonucleoprotein [Source:MGI Symbol;Acc:MGI:106572]	4.7843	4.93105	4.71959	4.2776	4.29468	3.74778	1.17166	0.228556	0.0572476	1	up	no
MSTRG.9455	Slc35f6;Mir5625	ENSMUST00000143867;ENSMUST00000062962;MSTRG.9455.4;ENSMUST00000131978;ENSMUST00000196740;ENSMUST00000199052;ENSMUST00000198025;ENSMUST00000176598	GO:0003674(molecular_function);GO:0005654(nucleoplasm);GO:0005739(mitochondrion);GO:0005764(lysosome);GO:0005765(lysosomal membrane);GO:0005829(cytosol);GO:0008284(positive regulation of cell population proliferation);GO:0016020(membrane);GO:0016021(integral component of membrane);GO:0022857(transmembrane transporter activity);GO:0043231(intracellular membrane-bounded organelle);GO:0055085(transm…	NA	NA	NA	solute carrier family 35, member F6 [Source:MGI Symbol;Acc:MGI:1922169];microRNA 5625 [Source:MGI Symbol;Acc:MGI:5453707]	7.57292	9.95714	8.53041	8.13368	6.85743	6.88876	1.19107	0.252259	0.057415	1	up	no
MSTRG.5803	Gm6741	ENSMUST00000057074	NA	NA	NA	NA	predicted gene 6741 [Source:MGI Symbol;Acc:MGI:3643504]	5.15797	3.27637	4.93112	3.34769	2.8763	3.25939	1.40936	0.495036	0.0575008	1	up	no
MSTRG.12821	Cox4i1	ENSMUST00000181026;ENSMUST00000181586;ENSMUST00000034276;ENSMUST00000181172;ENSMUST00000180856;ENSMUST00000181847;ENSMUST00000181795	GO:0004129(cytochrome-c oxidase activity);GO:0005634(nucleus);GO:0005739(mitochondrion);GO:0005743(mitochondrial inner membrane);GO:0005751(mitochondrial respiratory chain complex IV);GO:0006123(mitochondrial electron transport, cytochrome c to oxygen);GO:0007584(response to nutrient);GO:0016020(membrane);GO:0016021(integral component of membrane);GO:0022900(electron transport chain);GO:0031966(m…	00190(Oxidative phosphorylation);04260(Cardiac muscle contraction);04714(Thermogenesis);04932(Non-alcoholic fatty liver disease (NAFLD));05010(Alzheimer disease);05012(Parkinson disease);05016(Huntington disease);05016(Huntington disease)	K02263	NA	cytochrome c oxidase subunit 4I1 [Source:MGI Symbol;Acc:MGI:88473]	103.988	87.0056	167.414	162.237	148.94	151.774	0.774182	-0.369255	0.0577133	1	down	no
MSTRG.4111	Gm10076	ENSMUST00000227553;ENSMUST00000073238	NA	NA	NA	NA	predicted gene 10076 [Source:MGI Symbol;Acc:MGI:3704451]	119.377	45.688	33.1289	39.037	34.9412	52.5607	1.56627	0.64733	0.0577171	1	up	no
MSTRG.8345	Bdh2	MSTRG.8345.5;ENSMUST00000120397	GO:0003858(3-hydroxybutyrate dehydrogenase activity);GO:0005737(cytoplasm);GO:0005829(cytosol);GO:0006635(fatty acid beta-oxidation);GO:0016491(oxidoreductase activity);GO:0016628(oxidoreductase activity, acting on the CH-CH group of donors, NAD or NADP as acceptor);GO:0019290(siderophore biosynthetic process);GO:0030855(epithelial cell differentiation);GO:0042168(heme metabolic process);GO:00512…	00072(Synthesis and degradation of ketone bodies);00650(Butanoate metabolism)	K00019	EC:1.1.1.30	3-hydroxybutyrate dehydrogenase, type 2 [Source:MGI Symbol;Acc:MGI:1917022]	1.04878	1.08118	1.2239	1.51546	1.32768	1.53489	0.766065	-0.384461	0.0580367	1	down	no
MSTRG.2503	Rhbdf2	ENSMUST00000103029;ENSMUST00000126819;ENSMUST00000138125;ENSMUST00000103028	GO:0004252(serine-type endopeptidase activity);GO:0005515(protein binding);GO:0005783(endoplasmic reticulum);GO:0005789(endoplasmic reticulum membrane);GO:0005886(plasma membrane);GO:0006508(proteolysis);GO:0015031(protein transport);GO:0016020(membrane);GO:0016021(integral component of membrane);GO:0042058(regulation of epidermal growth factor receptor signaling pathway);GO:0050708(regulation of…	NA	NA	NA	rhomboid 5 homolog 2 [Source:MGI Symbol;Acc:MGI:2442473]	18.6154	17.8784	17.0648	12.2556	19.1152	11.5105	1.24899	0.320767	0.0580526	1	up	no
MSTRG.3060	Pacs2	ENSMUST00000084891;ENSMUST00000220541;ENSMUST00000223502;ENSMUST00000221382;ENSMUST00000220715;ENSMUST00000221475;ENSMUST00000222406	GO:0000045(autophagosome assembly);GO:0005739(mitochondrion);GO:0005783(endoplasmic reticulum);GO:0006915(apoptotic process);GO:0034497(protein localization to phagophore assembly site);GO:0044325(ion channel binding);GO:0072659(protein localization to plasma membrane);GO:0072659(protein localization to plasma membrane)	NA	K23294	NA	phosphofurin acidic cluster sorting protein 2 [Source:MGI Symbol;Acc:MGI:1924399]	5.90856	6.82295	5.93905	6.4767	10.7631	6.52116	0.785766	-0.347829	0.0583606	1	down	no
MSTRG.10989	Gm43909	ENSMUST00000203443	NA	NA	NA	NA	predicted gene, 43909 [Source:MGI Symbol;Acc:MGI:5690301]	4.8156	6.34226	5.6302	4.82351	4.5576	4.08478	1.24671	0.318126	0.0583628	1	up	no
ENSMUSG00000022665	Ccdc80	ENSMUST00000061050;ENSMUST00000099498	GO:0001968(fibronectin binding);GO:0005539(glycosaminoglycan binding);GO:0005576(extracellular region);GO:0005604(basement membrane);GO:0005614(interstitial matrix);GO:0005615(extracellular space);GO:0008201(heparin binding);GO:0009617(response to bacterium);GO:0010811(positive regulation of cell-substrate adhesion);GO:0030198(extracellular matrix organization);GO:0031012(extracellular matrix);GO…	NA	NA	NA	coiled-coil domain containing 80 [Source:MGI Symbol;Acc:MGI:1915146]	0.822866	0.752546	0.975729	0.989895	1.2689	1.20492	0.736533	-0.441177	0.0584836	1	down	no
MSTRG.7923	Golim4	ENSMUST00000117242;ENSMUST00000038563;ENSMUST00000131987;ENSMUST00000192433;ENSMUST00000125405;ENSMUST00000150904;ENSMUST00000134444;ENSMUST00000134219	GO:0003674(molecular_function);GO:0005768(endosome);GO:0005794(Golgi apparatus);GO:0008150(biological_process);GO:0010008(endosome membrane);GO:0016020(membrane);GO:0016021(integral component of membrane);GO:0032580(Golgi cisterna membrane);GO:0032580(Golgi cisterna membrane)	NA	NA	NA	golgi integral membrane protein 4 [Source:MGI Symbol;Acc:MGI:1920374]	2.39219	2.22678	1.71098	2.41847	3.36175	2.22201	0.791024	-0.338207	0.0590501	1	down	no
MSTRG.4159	Gm27529;Rpl19-ps6	ENSMUST00000184975;ENSMUST00000229131	NA	NA	NA	NA	predicted gene, 27529 [Source:MGI Symbol;Acc:MGI:5530911];ribosomal protein L19, pseudogene 6 [Source:MGI Symbol;Acc:MGI:3644218]	2.44459	2.40883	3.10101	1.85194	1.91013	1.5697	1.49189	0.577144	0.0594527	1	up	no
MSTRG.6047	Mppe1	ENSMUST00000237279;ENSMUST00000236244;ENSMUST00000073054	GO:0003674(molecular_function);GO:0005654(nucleoplasm);GO:0005783(endoplasmic reticulum);GO:0005793(endoplasmic reticulum-Golgi intermediate compartment);GO:0005794(Golgi apparatus);GO:0005801(cis-Golgi network);GO:0006506(GPI anchor biosynthetic process);GO:0006888(endoplasmic reticulum to Golgi vesicle-mediated transport);GO:0008081(phosphoric diester hydrolase activity);GO:0016020(membrane);GO…	NA	NA	NA	metallophosphoesterase 1 [Source:MGI Symbol;Acc:MGI:2661311]	4.88407	5.19995	4.21897	3.55789	4.37007	3.89703	1.20956	0.274477	0.0597105	1	up	no
MSTRG.2043	Gm12346	ENSMUST00000121455	NA	NA	NA	NA	predicted gene 12346 [Source:MGI Symbol;Acc:MGI:3649810]	8.40161	6.87142	6.81973	4.5346	3.86461	8.01239	1.34617	0.428858	0.0608438	1	up	no
MSTRG.3998	Gm10233	ENSMUST00000089275	NA	NA	NA	NA	predicted pseudogene 10233 [Source:MGI Symbol;Acc:MGI:3704447]	0.657876	5.0874	1.42059	0.976009	1.43071	1.00508	2.10032	1.07061	0.0612207	1	up	no
ENSMUSG00000046230	Vps13a	ENSMUST00000225233;ENSMUST00000223897;ENSMUST00000068156;ENSMUST00000225899;ENSMUST00000223846;ENSMUST00000225079;ENSMUST00000223667;ENSMUST00000225764;ENSMUST00000225349;ENSMUST00000224428;ENSMUST00000224725;ENSMUST00000224149	GO:0003674(molecular_function);GO:0006623(protein targeting to vacuole);GO:0006914(autophagy);GO:0007399(nervous system development);GO:0007626(locomotory behavior);GO:0015031(protein transport);GO:0019898(extrinsic component of membrane);GO:0031045(dense core granule);GO:0035176(social behavior);GO:0045053(protein retention in Golgi apparatus);GO:0045053(protein retention in Golgi apparatus)	NA	K19525	NA	vacuolar protein sorting 13A [Source:MGI Symbol;Acc:MGI:2444304]	1.109	1.14562	1.15932	1.33978	1.34428	1.33595	0.849238	-0.23576	0.0614054	1	down	no
ENSMUSG00000082901	Gm14323	ENSMUST00000122418	NA	NA	NA	NA	predicted gene 14323 [Source:MGI Symbol;Acc:MGI:3650742]	1.49949	1.31743	1.54388	1.82467	2.54633	2.21437	0.662196	-0.594671	0.0614573	1	down	no
MSTRG.5594	Tbcc	ENSMUST00000040434	GO:0000166(nucleotide binding);GO:0000902(cell morphogenesis);GO:0003924(GTPase activity);GO:0005525(GTP binding);GO:0005737(cytoplasm);GO:0005829(cytosol);GO:0007023(post-chaperonin tubulin folding pathway);GO:0015631(tubulin binding);GO:0032391(photoreceptor connecting cilium)	NA	K21766	NA	tubulin-specific chaperone C [Source:MGI Symbol;Acc:MGI:1919976]	12.891	10.9021	11.8657	11.0506	8.39583	9.86695	1.21646	0.282693	0.0616337	1	up	no
ENSMUSG00000018925	Heatr9	ENSMUST00000019069	GO:0002244(hematopoietic progenitor cell differentiation);GO:0005575(cellular_component)	NA	NA	NA	HEAT repeat containing 9 [Source:MGI Symbol;Acc:MGI:3650286]	0.329046	0.256887	0.268246	0.500604	0.354748	0.496542	0.631839	-0.662372	0.0616384	1	down	no
MSTRG.4880	2010005H15Rik;Gm5483	MSTRG.4880.1;ENSMUST00000187742;ENSMUST00000114858;ENSMUST00000063539;ENSMUST00000187183;MSTRG.4880.2;ENSMUST00000231731	GO:0001533(cornified envelope);GO:0002020(protease binding);GO:0004866(endopeptidase inhibitor activity);GO:0004869(cysteine-type endopeptidase inhibitor activity);GO:0005198(structural molecule activity);GO:0005615(extracellular space);GO:0005622(intracellular);GO:0005634(nucleus);GO:0005737(cytoplasm);GO:0005829(cytosol);GO:0010951(negative regulation of endopeptidase activity);GO:0030674(prote…	NA	NA	NA	RIKEN cDNA 2010005H15 gene [Source:MGI Symbol;Acc:MGI:1924020];predicted gene 5483 [Source:MGI Symbol;Acc:MGI:3645124]	13.736	13.2292	13.5706	11.2276	10.4422	12.6243	1.18201	0.241238	0.0616836	1	up	no
MSTRG.12404	Pgls;Fam129c	ENSMUST00000123240;ENSMUST00000143441;ENSMUST00000138742;ENSMUST00000034264;ENSMUST00000127626;ENSMUST00000125339;ENSMUST00000143662;ENSMUST00000124485;ENSMUST00000132891;ENSMUST00000125525	GO:0005737(cytoplasm);GO:0005975(carbohydrate metabolic process);GO:0006098(pentose-phosphate shunt);GO:0009051(pentose-phosphate shunt, oxidative branch);GO:0016787(hydrolase activity);GO:0017057(6-phosphogluconolactonase activity);GO:0048029(monosaccharide binding);GO:0003674(molecular_function);GO:0005575(cellular_component);GO:0008150(biological_process);GO:0008150(biological_process)	00030(Pentose phosphate pathway);00030(Pentose phosphate pathway)	K01057	EC:3.1.1.31	6-phosphogluconolactonase [Source:MGI Symbol;Acc:MGI:1913421];family with sequence similarity 129, member C [Source:MGI Symbol;Acc:MGI:3686743]	3.9178	3.14861	2.61288	2.41474	2.51658	2.94348	1.22915	0.297657	0.0617052	1	up	no
MSTRG.3572	Gm10736	ENSMUST00000179668	NA	NA	NA	NA	predicted gene 10736 [Source:MGI Symbol;Acc:MGI:3704412]	340.7	115.541	62.7189	94.4437	67.4699	132.765	1.76111	0.816483	0.061715	1	up	no
ENSMUSG00000037652	Phc3	ENSMUST00000046624;ENSMUST00000129817;ENSMUST00000152357;ENSMUST00000099163;ENSMUST00000177992;ENSMUST00000168645;ENSMUST00000124472;ENSMUST00000064718;ENSMUST00000150939	GO:0003674(molecular_function);GO:0003677(DNA binding);GO:0005515(protein binding);GO:0005634(nucleus);GO:0007275(multicellular organism development);GO:0008150(biological_process);GO:0008270(zinc ion binding);GO:0031519(PcG protein complex);GO:0035102(PRC1 complex);GO:0046872(metal ion binding);GO:0046872(metal ion binding)	NA	K11458	NA	polyhomeotic 3 [Source:MGI Symbol;Acc:MGI:2181434]	0.80322	2.06737	0.766447	0.792564	0.894485	0.819988	1.45073	0.536779	0.0619228	1	up	no
MSTRG.11364	Cd37	MSTRG.11364.2;ENSMUST00000033063;ENSMUST00000211373;ENSMUST00000098461;MSTRG.11364.4;ENSMUST00000210078;ENSMUST00000210372;ENSMUST00000209779;ENSMUST00000210226;ENSMUST00000209677;ENSMUST00000210000	GO:0001772(immunological synapse);GO:0002639(positive regulation of immunoglobulin production);GO:0002920(regulation of humoral immune response);GO:0005887(integral component of plasma membrane);GO:0007166(cell surface receptor signaling pathway);GO:0008285(negative regulation of cell population proliferation);GO:0016020(membrane);GO:0016021(integral component of membrane);GO:0030886(negative reg…	04640(Hematopoietic cell lineage);04640(Hematopoietic cell lineage)	K06475	NA	CD37 antigen [Source:MGI Symbol;Acc:MGI:88330]	29.6127	29.7914	29.5265	26.9748	20.2662	27.4356	1.19088	0.252024	0.0619586	1	up	no
MSTRG.6832	Set	ENSMUST00000067996;ENSMUST00000102866;ENSMUST00000125824;ENSMUST00000149578;ENSMUST00000147590;ENSMUST00000137291	GO:0003677(DNA binding);GO:0005634(nucleus);GO:0005654(nucleoplasm);GO:0005737(cytoplasm);GO:0005783(endoplasmic reticulum);GO:0005811(lipid droplet);GO:0005829(cytosol);GO:0006334(nucleosome assembly);GO:0032991(protein-containing complex);GO:0043524(negative regulation of neuron apoptotic process);GO:0045892(negative regulation of transcription, DNA-templated);GO:0048471(perinuclear region of c…	NA	K11290	NA	SET nuclear oncogene [Source:MGI Symbol;Acc:MGI:1860267]	23.8161	29.7143	28.6712	22.6154	22.4781	24.8383	1.17545	0.233219	0.0619665	1	up	no
MSTRG.7862	Gm5537	ENSMUST00000091117	NA	NA	NA	NA	predicted gene 5537 [Source:MGI Symbol;Acc:MGI:3643179]	6.74638	8.27286	6.66121	6.45158	5.5605	5.20013	1.2596	0.332963	0.0621211	1	up	no
MSTRG.9565	Qdpr	ENSMUST00000200259;ENSMUST00000118097;ENSMUST00000015950;ENSMUST00000117425;ENSMUST00000149290;ENSMUST00000127562;ENSMUST00000198258;ENSMUST00000120867;ENSMUST00000154962	GO:0001889(liver development);GO:0004155(6,7-dihydropteridine reductase activity);GO:0005737(cytoplasm);GO:0005739(mitochondrion);GO:0005829(cytosol);GO:0006559(L-phenylalanine catabolic process);GO:0006729(tetrahydrobiopterin biosynthetic process);GO:0010044(response to aluminum ion);GO:0010288(response to lead ion);GO:0016491(oxidoreductase activity);GO:0033762(response to glucagon);GO:0035690(…	00790(Folate biosynthesis);00790(Folate biosynthesis)	K00357	EC:1.5.1.34	quinoid dihydropteridine reductase [Source:MGI Symbol;Acc:MGI:97836]	38.1167	38.0326	25.2877	35.7103	20.757	21.6612	1.29834	0.376663	0.0623065	1	up	no
ENSMUSG00000037681	Esyt3	ENSMUST00000042158;ENSMUST00000187365;ENSMUST00000186626;ENSMUST00000190002	GO:0005509(calcium ion binding);GO:0005544(calcium-dependent phospholipid binding);GO:0005783(endoplasmic reticulum);GO:0005789(endoplasmic reticulum membrane);GO:0005886(plasma membrane);GO:0005887(integral component of plasma membrane);GO:0006869(lipid transport);GO:0008150(biological_process);GO:0008289(lipid binding);GO:0008429(phosphatidylethanolamine binding);GO:0016020(membrane);GO:0016021…	NA	NA	NA	extended synaptotagmin-like protein 3 [Source:MGI Symbol;Acc:MGI:1098699]	0.364077	0.479694	0.40291	0.314791	0.303572	0.281528	1.38537	0.470269	0.0627558	1	up	no
MSTRG.12461	Tbc1d9	MSTRG.12461.1	NA	NA	NA	NA		21.5108	25.5618	208.488	25.5561	62.4188	24.2696	2.27682	1.18702	0.0631682	1	up	no
MSTRG.7727	Zgpat;Lime1	ENSMUST00000029105;ENSMUST00000131284;ENSMUST00000116366;ENSMUST00000048077;ENSMUST00000140943;ENSMUST00000126611;ENSMUST00000108807;ENSMUST00000108804;ENSMUST00000156258;ENSMUST00000151457;ENSMUST00000184328;ENSMUST00000126733	GO:0000122(negative regulation of transcription by RNA polymerase II);GO:0000978(RNA polymerase II proximal promoter sequence-specific DNA binding);GO:0001227(DNA-binding transcription repressor activity, RNA polymerase II-specific);GO:0003676(nucleic acid binding);GO:0003677(DNA binding);GO:0003700(DNA-binding transcription factor activity);GO:0005634(nucleus);GO:0005886(plasma membrane);GO:0007…	NA	NA	NA	zinc finger, CCCH-type with G patch domain [Source:MGI Symbol;Acc:MGI:2449939];Lck interacting transmembrane adaptor 1 [Source:MGI Symbol;Acc:MGI:1919949]	2.08125	1.72302	2.13051	1.86676	1.26157	1.60041	1.25504	0.327738	0.0634348	1	up	no
MSTRG.924	Gm10335	ENSMUST00000096020	NA	NA	NA	NA	predicted gene 10335 [Source:MGI Symbol;Acc:MGI:3641693]	71.9926	82.2441	74.3108	70.0426	50.3198	68.8051	1.20818	0.27283	0.0636429	1	up	no
MSTRG.7745		MSTRG.7745.1	NA	NA	NA	NA		953.972	248.271	1307.28	183.557	386.535	775.993	1.86432	0.898646	0.0636619	1	up	no
ENSMUSG00000107092	Gm7993	ENSMUST00000200970	NA	NA	NA	NA	predicted gene 7993 [Source:MGI Symbol;Acc:MGI:3647399]	0.754672	0.906719	0.511856	0.346867	0.343946	0.640045	1.63297	0.707496	0.0637394	1	up	no
ENSMUSG00000062785	Kcnc3	ENSMUST00000209177;ENSMUST00000107906;ENSMUST00000107907	GO:0005216(ion channel activity);GO:0005244(voltage-gated ion channel activity);GO:0005249(voltage-gated potassium channel activity);GO:0005267(potassium channel activity);GO:0005515(protein binding);GO:0005886(plasma membrane);GO:0006811(ion transport);GO:0006813(potassium ion transport);GO:0008076(voltage-gated potassium channel complex);GO:0016020(membrane);GO:0016021(integral component of mem…	NA	K04889	NA	potassium voltage gated channel, Shaw-related subfamily, member 3 [Source:MGI Symbol;Acc:MGI:96669]	0.0858332	0.170173	0.17317	0.0928787	0.0857569	0.0875765	1.61216	0.688996	0.0638753	1	up	no
MSTRG.12532	Rps13-ps1	ENSMUST00000183478	NA	NA	NA	NA	ribosomal protein S13, pseudogene 1 [Source:MGI Symbol;Acc:MGI:3647042]	14	13.7609	11.6286	10.5623	11.8915	6.68082	1.35198	0.435079	0.0639678	1	up	no
MSTRG.1930	Tmem256	ENSMUST00000128281;ENSMUST00000094065;ENSMUST00000133967;ENSMUST00000139085;ENSMUST00000156556	GO:0003674(molecular_function);GO:0005743(mitochondrial inner membrane);GO:0008150(biological_process);GO:0016020(membrane);GO:0016021(integral component of membrane);GO:0016021(integral component of membrane)	NA	NA	NA	transmembrane protein 256 [Source:MGI Symbol;Acc:MGI:1916436]	29.9842	29.541	29.7475	25.5682	24.8242	25.9152	1.16991	0.226393	0.0642711	1	up	no
ENSMUSG00000052675	Zfp112	ENSMUST00000120006;ENSMUST00000005413;ENSMUST00000206878;ENSMUST00000215113	GO:0003676(nucleic acid binding);GO:0003677(DNA binding);GO:0005575(cellular_component);GO:0005622(intracellular);GO:0005634(nucleus);GO:0006355(regulation of transcription, DNA-templated);GO:0046872(metal ion binding);GO:0046872(metal ion binding)	05168(Herpes simplex virus 1 infection);05168(Herpes simplex virus 1 infection)	K09228	NA	zinc finger protein 112 [Source:MGI Symbol;Acc:MGI:1929115]	0.205013	0.264154	0.326792	0.170346	0.173209	0.182241	1.51382	0.598191	0.0645359	1	up	no
ENSMUSG00000059839	Zfp874b	ENSMUST00000019572;ENSMUST00000223711;ENSMUST00000223868;ENSMUST00000224308	GO:0003676(nucleic acid binding);GO:0005575(cellular_component);GO:0005622(intracellular);GO:0006355(regulation of transcription, DNA-templated);GO:0046872(metal ion binding);GO:0046872(metal ion binding)	05168(Herpes simplex virus 1 infection);05168(Herpes simplex virus 1 infection)	K09228	NA	zinc finger protein 874b [Source:MGI Symbol;Acc:MGI:3040702]	2.30267	2.21213	2.23787	2.91172	2.59	2.78287	0.815086	-0.294975	0.0647566	1	down	no
MSTRG.7120	Clp1	ENSMUST00000028475;ENSMUST00000165219;ENSMUST00000138231	GO:0000166(nucleotide binding);GO:0000214(tRNA-intron endonuclease complex);GO:0005524(ATP binding);GO:0005634(nucleus);GO:0005654(nucleoplasm);GO:0005829(cytosol);GO:0005849(mRNA cleavage factor complex);GO:0006378(mRNA polyadenylation);GO:0006388(tRNA splicing, via endonucleolytic cleavage and ligation);GO:0006397(mRNA processing);GO:0008033(tRNA processing);GO:0016301(kinase activity);GO:00163…	03015(mRNA surveillance pathway);03015(mRNA surveillance pathway)	K14399	EC:2.7.1.78	CLP1, cleavage and polyadenylation factor I subunit [Source:MGI Symbol;Acc:MGI:2138968]	3.95495	4.12447	2.26231	4.32021	4.78832	4.4551	0.76246	-0.391267	0.0649989	1	down	no
MSTRG.5951	Nr3c1	ENSMUST00000115571;ENSMUST00000025300;ENSMUST00000097592;ENSMUST00000115567;ENSMUST00000152853;ENSMUST00000131885;ENSMUST00000150483;ENSMUST00000237944;ENSMUST00000124115	GO:0000122(negative regulation of transcription by RNA polymerase II);GO:0000978(RNA polymerase II proximal promoter sequence-specific DNA binding);GO:0001047(core promoter binding);GO:0001228(DNA-binding transcription activator activity, RNA polymerase II-specific);GO:0003677(DNA binding);GO:0003700(DNA-binding transcription factor activity);GO:0003707(steroid hormone receptor activity);GO:00048…	04080(Neuroactive ligand-receptor interaction);04080(Neuroactive ligand-receptor interaction)	K05771	NA	nuclear receptor subfamily 3, group C, member 1 [Source:MGI Symbol;Acc:MGI:95824]	8.40605	8.77225	5.52776	9.52793	9.1647	9.14586	0.815635	-0.294004	0.0652046	1	down	no
ENSMUSG00000027827	Kcnab1	ENSMUST00000161404;ENSMUST00000049230;ENSMUST00000161956;ENSMUST00000160136;ENSMUST00000159525	GO:0004033(aldo-keto reductase (NADP) activity);GO:0005244(voltage-gated ion channel activity);GO:0005249(voltage-gated potassium channel activity);GO:0005515(protein binding);GO:0005737(cytoplasm);GO:0005829(cytosol);GO:0005886(plasma membrane);GO:0006811(ion transport);GO:0006813(potassium ion transport);GO:0007420(brain development);GO:0007507(heart development);GO:0007519(skeletal muscle tiss…	NA	K04882	NA	potassium voltage-gated channel, shaker-related subfamily, beta member 1 [Source:MGI Symbol;Acc:MGI:109155]	0.23591	0.256833	0.282956	0.37088	0.400783	0.31254	0.715456	-0.483065	0.0653451	1	down	no
MSTRG.10987	Rassf8	ENSMUST00000111704;MSTRG.10987.2;ENSMUST00000140966;ENSMUST00000032388;ENSMUST00000058538	GO:0007165(signal transduction);GO:0034334(adherens junction maintenance);GO:0034334(adherens junction maintenance)	NA	K09855	NA	Ras association (RalGDS/AF-6) domain family (N-terminal) member 8 [Source:MGI Symbol;Acc:MGI:1918573]	10.4813	8.71083	8.68364	11.1539	12.2719	9.77542	0.839603	-0.252221	0.0656266	1	down	no
ENSMUSG00000032889	Gm6685	ENSMUST00000042595	NA	NA	NA	NA	predicted pseudogene 6685 [Source:MGI Symbol;Acc:MGI:3704119]	0.740705	0.735168	1.00638	0.876145	1.2744	1.85214	0.620146	-0.68932	0.0658244	1	down	no
MSTRG.10198	C130050O18Rik	ENSMUST00000163940;ENSMUST00000052176;ENSMUST00000164078	GO:0003674(molecular_function);GO:0005575(cellular_component);GO:0008150(biological_process);GO:0016020(membrane);GO:0016021(integral component of membrane);GO:0016021(integral component of membrane)	NA	NA	NA	RIKEN cDNA C130050O18 gene [Source:MGI Symbol;Acc:MGI:2442694]	2.59052	2.30189	2.2567	1.54425	2.0557	1.9683	1.28391	0.360541	0.0661039	1	up	no
ENSMUSG00000037638	Zbtb42	ENSMUST00000169593;ENSMUST00000174780;ENSMUST00000173942	GO:0000122(negative regulation of transcription by RNA polymerase II);GO:0003676(nucleic acid binding);GO:0003677(DNA binding);GO:0005515(protein binding);GO:0005634(nucleus);GO:0005654(nucleoplasm);GO:0005737(cytoplasm);GO:0005886(plasma membrane);GO:0006974(cellular response to DNA damage stimulus);GO:0007517(muscle organ development);GO:0046872(metal ion binding);GO:0046872(metal ion binding)	NA	NA	NA	zinc finger and BTB domain containing 42 [Source:MGI Symbol;Acc:MGI:3644133]	0.582618	0.640585	0.679339	3.31389	0.273424	0.613685	0.452878	-1.1428	0.066105	1	down	no
MSTRG.13315	Csnk1g1	ENSMUST00000034949;ENSMUST00000117849;ENSMUST00000146069;ENSMUST00000206594;ENSMUST00000205379;ENSMUST00000153391;ENSMUST00000124688;ENSMUST00000208011;ENSMUST00000130798;ENSMUST00000136773;ENSMUST00000205489;ENSMUST00000154589	GO:0000166(nucleotide binding);GO:0004672(protein kinase activity);GO:0004674(protein serine/threonine kinase activity);GO:0005524(ATP binding);GO:0005634(nucleus);GO:0005737(cytoplasm);GO:0005829(cytosol);GO:0005886(plasma membrane);GO:0006468(protein phosphorylation);GO:0006897(endocytosis);GO:0016055(Wnt signaling pathway);GO:0016301(kinase activity);GO:0016310(phosphorylation);GO:0016740(tran…	04340(Hedgehog signaling pathway);04340(Hedgehog signaling pathway)	K08958	EC:2.7.11.1	casein kinase 1, gamma 1 [Source:MGI Symbol;Acc:MGI:2660884]	0.771038	1.63759	1.91432	2.01202	1.97142	1.90624	0.733987	-0.446174	0.0662283	1	down	no
MSTRG.412	Kif1a	ENSMUST00000171796;ENSMUST00000190723;ENSMUST00000186861;ENSMUST00000186828;ENSMUST00000171556;ENSMUST00000190249;ENSMUST00000188136	GO:0000166(nucleotide binding);GO:0003774(motor activity);GO:0003777(microtubule motor activity);GO:0005515(protein binding);GO:0005524(ATP binding);GO:0005829(cytosol);GO:0005874(microtubule);GO:0007018(microtubule-based movement);GO:0008017(microtubule binding);GO:0008021(synaptic vesicle);GO:0008089(anterograde axonal transport);GO:0022027(interkinetic nuclear migration);GO:0030424(axon);GO:00…	NA	K10392	NA	kinesin family member 1A [Source:MGI Symbol;Acc:MGI:108391]	2.4673	4.11688	4.13833	2.0902	1.98952	3.80118	1.36057	0.44421	0.0662975	1	up	no
MSTRG.52	Phf3	ENSMUST00000191329;ENSMUST00000186733;ENSMUST00000186105;ENSMUST00000088310;ENSMUST00000185604;ENSMUST00000187316;ENSMUST00000190190;ENSMUST00000188780;ENSMUST00000185521;ENSMUST00000188847;ENSMUST00000191064;ENSMUST00000187600;ENSMUST00000191245	GO:0003674(molecular_function);GO:0005575(cellular_component);GO:0006351(transcription, DNA-templated);GO:0008150(biological_process);GO:0046872(metal ion binding);GO:0046872(metal ion binding)	NA	NA	NA	PHD finger protein 3 [Source:MGI Symbol;Acc:MGI:2446126]	3.5712	2.72924	3.70899	4.00496	4.01102	3.9663	0.835352	-0.259544	0.0664689	1	down	no
MSTRG.3101	Ero1lb	ENSMUST00000221560;ENSMUST00000071973;ENSMUST00000220811	GO:0003756(protein disulfide isomerase activity);GO:0005783(endoplasmic reticulum);GO:0005789(endoplasmic reticulum membrane);GO:0015035(protein disulfide oxidoreductase activity);GO:0016020(membrane);GO:0016491(oxidoreductase activity);GO:0016671(oxidoreductase activity, acting on a sulfur group of donors, disulfide as acceptor);GO:0019471(4-hydroxyproline metabolic process);GO:0022417(protein m…	04141(Protein processing in endoplasmic reticulum);04141(Protein processing in endoplasmic reticulum)	K10976	EC:1.8.4.-	ERO1-like beta (S. cerevisiae) [Source:MGI Symbol;Acc:MGI:1914725]	6.63284	6.45721	6.65122	5.41963	4.66905	6.46458	1.19259	0.254099	0.0666988	1	up	no
ENSMUSG00000033701	Acbd6	ENSMUST00000035560;ENSMUST00000080138;ENSMUST00000097529;ENSMUST00000159339	GO:0000062(fatty-acyl-CoA binding);GO:0003674(molecular_function);GO:0005515(protein binding);GO:0005737(cytoplasm);GO:0008150(biological_process);GO:0008289(lipid binding);GO:0008289(lipid binding)	NA	NA	NA	acyl-Coenzyme A binding domain containing 6 [Source:MGI Symbol;Acc:MGI:1919732]	1.98498	1.40597	2.09682	1.34864	1.49285	1.54529	1.25098	0.323057	0.0667989	1	up	no
MSTRG.6973	Gm13456	MSTRG.6973.1;ENSMUST00000118928;MSTRG.6973.2	NA	NA	NA	NA	predicted gene 13456 [Source:MGI Symbol;Acc:MGI:3651389]	12.4053	9.17619	15.3695	19.3907	11.56	17.3022	0.765778	-0.385002	0.0668244	1	down	no
ENSMUSG00000073491	Ifi213	ENSMUST00000179648;ENSMUST00000150649;ENSMUST00000180215;ENSMUST00000178186;ENSMUST00000097462	GO:0000122(negative regulation of transcription by RNA polymerase II);GO:0000978(RNA polymerase II proximal promoter sequence-specific DNA binding);GO:0001227(DNA-binding transcription repressor activity, RNA polymerase II-specific);GO:0002218(activation of innate immune response);GO:0003690(double-stranded DNA binding);GO:0005634(nucleus);GO:0005730(nucleolus);GO:0005829(cytosol);GO:0008134(tran…	NA	NA	NA	interferon activated gene 213 [Source:MGI Symbol;Acc:MGI:3695276]	5.99321	5.75631	6.02155	6.95523	6.89238	6.9395	0.854908	-0.226158	0.0669749	1	down	no
MSTRG.8855	Ybx1	ENSMUST00000127737;ENSMUST00000145976;ENSMUST00000079644;ENSMUST00000139897;ENSMUST00000144992;ENSMUST00000152733;ENSMUST00000142884;MSTRG.8855.2	GO:0000122(negative regulation of transcription by RNA polymerase II);GO:0000978(RNA polymerase II proximal promoter sequence-specific DNA binding);GO:0001228(DNA-binding transcription activator activity, RNA polymerase II-specific);GO:0001701(in utero embryonic development);GO:0002039(p53 binding);GO:0003676(nucleic acid binding);GO:0003677(DNA binding);GO:0003682(chromatin binding);GO:0003697(s…	NA	NA	NA	Y box protein 1 [Source:MGI Symbol;Acc:MGI:99146]	88.1745	84.2465	90.9682	80.2121	66.314	80.3804	1.16078	0.215099	0.0673807	1	up	no
MSTRG.12760	Tomm20	ENSMUST00000179857;ENSMUST00000212771	GO:0005739(mitochondrion);GO:0005740(mitochondrial envelope);GO:0005741(mitochondrial outer membrane);GO:0005742(mitochondrial outer membrane translocase complex);GO:0006605(protein targeting);GO:0006626(protein targeting to mitochondrion);GO:0006886(intracellular protein transport);GO:0008320(protein transmembrane transporter activity);GO:0014850(response to muscle activity);GO:0015031(protein t…	NA	K17770	NA	translocase of outer mitochondrial membrane 20 [Source:MGI Symbol;Acc:MGI:1915202]	16.7385	16.3147	16.9717	15.4774	13.3786	14.2895	1.15945	0.213438	0.0674848	1	up	no
ENSMUSG00000038618	Rassf7	ENSMUST00000141804;ENSMUST00000133763;ENSMUST00000153081;ENSMUST00000209500;ENSMUST00000209760;ENSMUST00000127613;ENSMUST00000046890;ENSMUST00000210993	GO:0003674(molecular_function);GO:0005737(cytoplasm);GO:0005815(microtubule organizing center);GO:0005856(cytoskeleton);GO:0006915(apoptotic process);GO:0007165(signal transduction);GO:0008150(biological_process);GO:0070507(regulation of microtubule cytoskeleton organization);GO:0070507(regulation of microtubule cytoskeleton organization)	NA	K09855	NA	Ras association (RalGDS/AF-6) domain family (N-terminal) member 7 [Source:MGI Symbol;Acc:MGI:1914235]	0.595661	0.453305	0.432377	0.645684	0.988776	0.630714	0.653964	-0.612717	0.0675363	1	down	no
MSTRG.2940	Slirp	ENSMUST00000161023;ENSMUST00000160488;ENSMUST00000077462	GO:0000961(negative regulation of mitochondrial RNA catabolic process);GO:0001669(acrosomal vesicle);GO:0003676(nucleic acid binding);GO:0003723(RNA binding);GO:0005634(nucleus);GO:0005737(cytoplasm);GO:0005739(mitochondrion);GO:0007286(spermatid development);GO:0007338(single fertilization);GO:0030317(flagellated sperm motility);GO:0036126(sperm flagellum);GO:0048471(perinuclear region of cytopl…	NA	NA	NA	SRA stem-loop interacting RNA binding protein [Source:MGI Symbol;Acc:MGI:1916394]	10.8129	10.9056	10.8964	19.7728	10.3107	11.9629	0.775688	-0.366451	0.0676363	1	down	no
MSTRG.4521	Gm49172	MSTRG.4521.2	NA	NA	NA	NA		5.94567	6.35726	6.27861	8.5966	7.48242	7.14405	0.800133	-0.321689	0.0679433	1	down	no
ENSMUSG00000093577	Gm20632	ENSMUST00000176760	NA	NA	NA	NA	predicted gene 20632 [Source:MGI Symbol;Acc:MGI:5313079]	1.91967	2.09815	0.766691	1.84074	3.06832	2.42921	0.651994	-0.61707	0.0679925	1	down	no
MSTRG.588	Rgs1	ENSMUST00000167812;ENSMUST00000172388;ENSMUST00000169409;ENSMUST00000189061;ENSMUST00000167317;ENSMUST00000170870;ENSMUST00000169042;ENSMUST00000189916;ENSMUST00000185714	GO:0001965(G-protein alpha-subunit binding);GO:0005096(GTPase activator activity);GO:0005737(cytoplasm);GO:0005829(cytosol);GO:0005886(plasma membrane);GO:0007165(signal transduction);GO:0007186(G protein-coupled receptor signaling pathway);GO:0008277(regulation of G protein-coupled receptor signaling pathway);GO:0009617(response to bacterium);GO:0009968(negative regulation of signal transduction…	NA	K16449	NA	regulator of G-protein signaling 1 [Source:MGI Symbol;Acc:MGI:1354694]	10.4186	10.6362	10.8145	9.64599	9.14515	8.8307	1.15377	0.206361	0.0682889	1	up	no
ENSMUSG00000037548	H2-DMb2	ENSMUST00000236519;ENSMUST00000171231;ENSMUST00000041982	GO:0002376(immune system process);GO:0002504(antigen processing and presentation of peptide or polysaccharide antigen via MHC class II);GO:0005515(protein binding);GO:0005764(lysosome);GO:0005765(lysosomal membrane);GO:0005770(late endosome);GO:0005771(multivesicular body);GO:0006955(immune response);GO:0010008(endosome membrane);GO:0016020(membrane);GO:0016021(integral component of membrane);GO:…	04145(Phagosome);04514(Cell adhesion molecules (CAMs));04612(Antigen processing and presentation);04640(Hematopoietic cell lineage);04658(Th1 and Th2 cell differentiation);04659(Th17 cell differentiation);04672(Intestinal immune network for IgA production);04940(Type I diabetes mellitus);05140(Leishmaniasis);05145(Toxoplasmosis);05150(Staphylococcus aureus infection);05152(Tuberculosis);05164(Inf…	K06752	NA	histocompatibility 2, class II, locus Mb2 [Source:MGI Symbol;Acc:MGI:95923]	0.14841	0.617476	0.0985837	0.5265	0.531855	0.620192	0.51501	-0.957326	0.0685232	1	down	no
ENSMUSG00000058298	Mcm9	ENSMUST00000219547;ENSMUST00000219838;ENSMUST00000237608;ENSMUST00000220007;ENSMUST00000075540;ENSMUST00000218549	GO:0000166(nucleotide binding);GO:0000724(double-strand break repair via homologous recombination);GO:0003677(DNA binding);GO:0003678(DNA helicase activity);GO:0003682(chromatin binding);GO:0004386(helicase activity);GO:0005515(protein binding);GO:0005524(ATP binding);GO:0005634(nucleus);GO:0005694(chromosome);GO:0006270(DNA replication initiation);GO:0006281(DNA repair);GO:0006974(cellular respo…	NA	K10738	EC:3.6.4.12	minichromosome maintenance 9 homologous recombination repair factor [Source:MGI Symbol;Acc:MGI:1918817]	1.15738	1.25793	1.43608	0.964664	1.25498	0.869084	1.24691	0.318362	0.0685492	1	up	no
MSTRG.1653	Cpeb4	ENSMUST00000020543;MSTRG.1653.1;ENSMUST00000155278	GO:0000900(translation repressor activity, mRNA regulatory element binding);GO:0002931(response to ischemia);GO:0003676(nucleic acid binding);GO:0003723(RNA binding);GO:0003730(mRNA 3'-UTR binding);GO:0005634(nucleus);GO:0005737(cytoplasm);GO:0005783(endoplasmic reticulum);GO:0005886(plasma membrane);GO:0006412(translation);GO:0006417(regulation of translation);GO:0008135(translation factor activ…	04114(Oocyte meiosis);04914(Progesterone-mediated oocyte maturation);04914(Progesterone-mediated oocyte maturation)	K02602	NA	cytoplasmic polyadenylation element binding protein 4 [Source:MGI Symbol;Acc:MGI:1914829]	29.3887	30.7117	30.8413	19.1258	27.0763	29.3555	1.20361	0.267364	0.0685968	1	up	no
MSTRG.3054	Adssl1	ENSMUST00000180015;ENSMUST00000021726;ENSMUST00000221720;ENSMUST00000223044	GO:0000166(nucleotide binding);GO:0000287(magnesium ion binding);GO:0003924(GTPase activity);GO:0004019(adenylosuccinate synthase activity);GO:0005515(protein binding);GO:0005525(GTP binding);GO:0005737(cytoplasm);GO:0006163(purine nucleotide metabolic process);GO:0006164(purine nucleotide biosynthetic process);GO:0006167(AMP biosynthetic process);GO:0006531(aspartate metabolic process);GO:000654…	00230(Purine metabolism);00250(Alanine, aspartate and glutamate metabolism);00250(Alanine, aspartate and glutamate metabolism)	K01939	EC:6.3.4.4	adenylosuccinate synthetase like 1 [Source:MGI Symbol;Acc:MGI:87947]	8.1052	7.85329	8.79682	6.7377	7.13209	7.04952	1.18337	0.242903	0.068825	1	up	no
ENSMUSG00000035125	Gcfc2	ENSMUST00000132301;ENSMUST00000043195;ENSMUST00000152996;ENSMUST00000147673;ENSMUST00000129678;ENSMUST00000127949;ENSMUST00000204691	GO:0000122(negative regulation of transcription by RNA polymerase II);GO:0000245(spliceosomal complex assembly);GO:0000978(RNA polymerase II proximal promoter sequence-specific DNA binding);GO:0001227(DNA-binding transcription repressor activity, RNA polymerase II-specific);GO:0003677(DNA binding);GO:0003700(DNA-binding transcription factor activity);GO:0005634(nucleus);GO:0005654(nucleoplasm);GO…	NA	K09061	NA	GC-rich sequence DNA binding factor 2 [Source:MGI Symbol;Acc:MGI:2141656]	1.1845	1.17278	1.25252	1.03586	0.980424	0.9284	1.22587	0.293809	0.0689252	1	up	no
MSTRG.9078	C1qb	ENSMUST00000046384	GO:0002376(immune system process);GO:0005515(protein binding);GO:0005576(extracellular region);GO:0005581(collagen trimer);GO:0005602(complement component C1 complex);GO:0005615(extracellular space);GO:0005623(cell);GO:0006958(complement activation, classical pathway);GO:0042803(protein homodimerization activity);GO:0045087(innate immune response);GO:0045202(synapse);GO:0048839(inner ear developm…	04610(Complement and coagulation cascades);05020(Prion diseases);05133(Pertussis);05142(Chagas disease (American trypanosomiasis));05150(Staphylococcus aureus infection);05322(Systemic lupus erythematosus)	K03987	NA	complement component 1, q subcomponent, beta polypeptide [Source:MGI Symbol;Acc:MGI:88224]	5.84155	5.52161	6.41007	8.32143	7.36238	6.89173	0.787278	-0.345056	0.0692694	1	down	no
MSTRG.12541	Chd9;Gm45640	MSTRG.12541.8;ENSMUST00000048665;ENSMUST00000209423;ENSMUST00000210665;ENSMUST00000209474;ENSMUST00000209203;ENSMUST00000210947;ENSMUST00000211552;ENSMUST00000211034;ENSMUST00000211403;ENSMUST00000211215;ENSMUST00000109614;ENSMUST00000209341;ENSMUST00000209531;ENSMUST00000211795;ENSMUST00000210887	GO:0000166(nucleotide binding);GO:0003677(DNA binding);GO:0004386(helicase activity);GO:0005515(protein binding);GO:0005524(ATP binding);GO:0005634(nucleus);GO:0005737(cytoplasm);GO:0006325(chromatin organization);GO:0008150(biological_process);GO:0016787(hydrolase activity);GO:0016817(hydrolase activity, acting on acid anhydrides);GO:0016817(hydrolase activity, acting on acid anhydrides)	NA	K14438	EC:3.6.4.12	chromodomain helicase DNA binding protein 9 [Source:MGI Symbol;Acc:MGI:1924001];predicted gene 45640 [Source:MGI Symbol;Acc:MGI:5791476]	1.44327	1.59234	1.48143	1.83956	1.91697	1.5847	0.845692	-0.241797	0.0693651	1	down	no
ENSMUSG00000083139	Gm12418	ENSMUST00000118116	NA	NA	NA	NA	predicted gene 12418 [Source:MGI Symbol;Acc:MGI:3650582]	1.61759	1.76118	1.01483	0.909754	1.18585	0.80222	1.51617	0.600436	0.0696031	1	up	no
ENSMUSG00000074934	Grem1	ENSMUST00000099575	GO:0000902(cell morphogenesis);GO:0001525(angiogenesis);GO:0001658(branching involved in ureteric bud morphogenesis);GO:0002042(cell migration involved in sprouting angiogenesis);GO:0002092(positive regulation of receptor internalization);GO:0002689(negative regulation of leukocyte chemotaxis);GO:0003257(positive regulation of transcription from RNA polymerase II promoter involved in myocardial p…	04350(TGF-beta signaling pathway)	NA	NA	gremlin 1, DAN family BMP antagonist [Source:MGI Symbol;Acc:MGI:1344337]	0.465632	0.268382	0.376331	0.1873	0.280397	0.264083	1.51732	0.601526	0.069713	1	up	no
ENSMUSG00000092118	Fancf	ENSMUST00000169357	GO:0001541(ovarian follicle development);GO:0005515(protein binding);GO:0005634(nucleus);GO:0006281(DNA repair);GO:0006974(cellular response to DNA damage stimulus);GO:0007283(spermatogenesis);GO:0016567(protein ubiquitination);GO:0036297(interstrand cross-link repair);GO:0043240(Fanconi anaemia nuclear complex);GO:0061630(ubiquitin protein ligase activity)	03460(Fanconi anemia pathway)	K10893	NA	Fanconi anemia, complementation group F [Source:MGI Symbol;Acc:MGI:3689889]	0.302007	1.01211	0.736268	0.358937	0.291917	0.534118	1.73032	0.791039	0.0697412	1	up	no
MSTRG.4078	Rgcc	ENSMUST00000022595	GO:0000082(G1/S transition of mitotic cell cycle);GO:0001100(negative regulation of exit from mitosis);GO:0001937(negative regulation of endothelial cell proliferation);GO:0003331(positive regulation of extracellular matrix constituent secretion);GO:0005515(protein binding);GO:0005634(nucleus);GO:0005730(nucleolus);GO:0005737(cytoplasm);GO:0005813(centrosome);GO:0005815(microtubule organizing cen…	NA	NA	NA	regulator of cell cycle [Source:MGI Symbol;Acc:MGI:1913464]	84.0694	80.6706	81.1321	76.1766	67.9944	68.7558	1.15473	0.20755	0.0698162	1	up	no
MSTRG.1672	Gm12138	ENSMUST00000122180	NA	NA	NA	NA	predicted gene 12138 [Source:MGI Symbol;Acc:MGI:3651749]	3.93756	2.96052	2.0698	1.8737	2.14838	2.12374	1.45918	0.545161	0.0699434	1	up	no
ENSMUSG00000030032	Wdr54	ENSMUST00000153148;ENSMUST00000154625;ENSMUST00000144723;ENSMUST00000032108	GO:0005515(protein binding);GO:0008017(microtubule binding);GO:0008150(biological_process);GO:0015630(microtubule cytoskeleton);GO:0015630(microtubule cytoskeleton)	NA	NA	NA	WD repeat domain 54 [Source:MGI Symbol;Acc:MGI:1922909]	0.387819	0.355868	0.296441	0.213452	0.283402	0.23695	1.41745	0.503294	0.0703743	1	up	no
MSTRG.8123	BC028528	ENSMUST00000036360;ENSMUST00000171519;ENSMUST00000090476;ENSMUST00000145949;ENSMUST00000133611;MSTRG.8123.3	GO:0003674(molecular_function);GO:0005575(cellular_component);GO:0005576(extracellular region);GO:0008150(biological_process);GO:0008150(biological_process)	NA	NA	NA	cDNA sequence BC028528 [Source:MGI Symbol;Acc:MGI:2385885]	23.4021	26.4831	22.6949	20.3837	19.9248	21.5829	1.1727	0.229835	0.0704358	1	up	no
MSTRG.8803	Uqcrh	ENSMUST00000127175;ENSMUST00000078676;ENSMUST00000050580;ENSMUST00000142468;ENSMUST00000134760	GO:0005739(mitochondrion);GO:0005743(mitochondrial inner membrane);GO:0005750(mitochondrial respiratory chain complex III);GO:0006122(mitochondrial electron transport, ubiquinol to cytochrome c);GO:0008121(ubiquinol-cytochrome-c reductase activity);GO:0009060(aerobic respiration);GO:0016020(membrane);GO:0044877(protein-containing complex binding);GO:0051291(protein heterooligomerization);GO:00551…	00190(Oxidative phosphorylation);04260(Cardiac muscle contraction);04714(Thermogenesis);04932(Non-alcoholic fatty liver disease (NAFLD));05010(Alzheimer disease);05012(Parkinson disease);05016(Huntington disease);05016(Huntington disease)	K00416	NA	ubiquinol-cytochrome c reductase hinge protein [Source:MGI Symbol;Acc:MGI:1913826]	67.8984	73.5533	70.8124	61.6745	60.9562	61.4025	1.1534	0.205894	0.0704557	1	up	no
MSTRG.4342	Dgat1	ENSMUST00000160294;ENSMUST00000161499;ENSMUST00000023214;ENSMUST00000230894;ENSMUST00000162813;ENSMUST00000159776;ENSMUST00000159908;ENSMUST00000229569;ENSMUST00000231035	GO:0003846(2-acylglycerol O-acyltransferase activity);GO:0004144(diacylglycerol O-acyltransferase activity);GO:0005504(fatty acid binding);GO:0005783(endoplasmic reticulum);GO:0005789(endoplasmic reticulum membrane);GO:0005886(plasma membrane);GO:0008374(O-acyltransferase activity);GO:0010867(positive regulation of triglyceride biosynthetic process);GO:0016020(membrane);GO:0016021(integral compon…	00561(Glycerolipid metabolism);00830(Retinol metabolism);04975(Fat digestion and absorption);04975(Fat digestion and absorption)	K11155	2.3.1.75;2.3.1.76;EC:2.3.1.20	diacylglycerol O-acyltransferase 1 [Source:MGI Symbol;Acc:MGI:1333825]	7.32154	6.76969	6.62114	5.87206	6.19462	5.67149	1.16767	0.223635	0.0706165	1	up	no
MSTRG.9903	Srsf9	ENSMUST00000031513;MSTRG.9903.5;ENSMUST00000209604;ENSMUST00000142318;ENSMUST00000144000;ENSMUST00000149510	GO:0000381(regulation of alternative mRNA splicing, via spliceosome);GO:0003676(nucleic acid binding);GO:0003723(RNA binding);GO:0005634(nucleus);GO:0005654(nucleoplasm);GO:0005730(nucleolus);GO:0006397(mRNA processing);GO:0008380(RNA splicing);GO:0009636(response to toxic substance);GO:0016607(nuclear speck);GO:0019904(protein domain specific binding);GO:0043279(response to alkaloid);GO:0045292(…	03040(Spliceosome);05168(Herpes simplex virus 1 infection);05168(Herpes simplex virus 1 infection)	K21123	NA	serine/arginine-rich splicing factor 9 [Source:MGI Symbol;Acc:MGI:104896]	8.30976	8.91311	12.5451	7.77065	8.58969	7.76049	1.23412	0.303481	0.0717442	1	up	no
MSTRG.6841	Endog	ENSMUST00000015481	GO:0000014(single-stranded DNA endodeoxyribonuclease activity);GO:0000737(DNA catabolic process, endonucleolytic);GO:0001701(in utero embryonic development);GO:0003676(nucleic acid binding);GO:0004518(nuclease activity);GO:0004519(endonuclease activity);GO:0004521(endoribonuclease activity);GO:0004529(exodeoxyribonuclease activity);GO:0004536(deoxyribonuclease activity);GO:0005634(nucleus);GO:000…	04210(Apoptosis)	K01173	NA	endonuclease G [Source:MGI Symbol;Acc:MGI:1261433]	1.72381	2.29225	2.6847	1.54266	1.59926	1.57183	1.42153	0.507449	0.0718084	1	up	no
ENSMUSG00000017314	Mpp2	ENSMUST00000017458;ENSMUST00000100398;ENSMUST00000147126	GO:0005515(protein binding);GO:0005737(cytoplasm);GO:0005856(cytoskeleton);GO:0005886(plasma membrane);GO:0014069(postsynaptic density);GO:0016020(membrane);GO:0030054(cell junction);GO:0030165(PDZ domain binding);GO:0030425(dendrite);GO:0032590(dendrite membrane);GO:0032591(dendritic spine membrane);GO:0042995(cell projection);GO:0043197(dendritic spine);GO:0043198(dendritic shaft);GO:0044325(io…	NA	NA	NA	membrane protein, palmitoylated 2 (MAGUK p55 subfamily member 2) [Source:MGI Symbol;Acc:MGI:1858257]	0.238988	0.192002	0.176809	0.150308	0.107584	0.139294	1.53026	0.613777	0.0723119	1	up	no
MSTRG.5932	Ndufa2	ENSMUST00000014438	GO:0001835(blastocyst hatching);GO:0005739(mitochondrion);GO:0005743(mitochondrial inner membrane);GO:0005747(mitochondrial respiratory chain complex I);GO:0008137(NADH dehydrogenase (ubiquinone) activity);GO:0016020(membrane);GO:0031966(mitochondrial membrane);GO:0032981(mitochondrial respiratory chain complex I assembly);GO:0055114(oxidation-reduction process);GO:0070469(respirasome)	00190(Oxidative phosphorylation);04714(Thermogenesis);04723(Retrograde endocannabinoid signaling);04932(Non-alcoholic fatty liver disease (NAFLD));05010(Alzheimer disease);05012(Parkinson disease);05016(Huntington disease)	K03946	NA	NADH:ubiquinone oxidoreductase subunit A2 [Source:MGI Symbol;Acc:MGI:1343103]	90.5149	84.052	82.0641	73.3928	73.7507	74.1864	1.1595	0.213497	0.0723557	1	up	no
MSTRG.3575	Il31ra	MSTRG.3575.1	NA	NA	NA	NA		69.5858	19.0085	107.026	14.1952	32.736	58.3387	1.85827	0.893961	0.0724709	1	up	no
ENSMUSG00000024743	Syt7	ENSMUST00000073899;ENSMUST00000235303;ENSMUST00000225019;ENSMUST00000223586;ENSMUST00000235784;ENSMUST00000235479;ENSMUST00000076968	GO:0000149(SNARE binding);GO:0001778(plasma membrane repair);GO:0001786(phosphatidylserine binding);GO:0005509(calcium ion binding);GO:0005515(protein binding);GO:0005516(calmodulin binding);GO:0005544(calcium-dependent phospholipid binding);GO:0005546(phosphatidylinositol-4,5-bisphosphate binding);GO:0005764(lysosome);GO:0005765(lysosomal membrane);GO:0005777(peroxisome);GO:0005778(peroxisomal m…	NA	K19907	NA	synaptotagmin VII [Source:MGI Symbol;Acc:MGI:1859545]	0.259679	0.295992	0.376064	0.224398	0.250497	0.172678	1.43881	0.524875	0.072696	1	up	no
MSTRG.10667	Arhgap25	ENSMUST00000203559;ENSMUST00000071024;ENSMUST00000113637;ENSMUST00000145128;ENSMUST00000101197	GO:0001891(phagocytic cup);GO:0003674(molecular_function);GO:0005096(GTPase activator activity);GO:0006911(phagocytosis, engulfment);GO:0007015(actin filament organization);GO:0007165(signal transduction);GO:0043547(positive regulation of GTPase activity);GO:0051058(negative regulation of small GTPase mediated signal transduction);GO:0051058(negative regulation of small GTPase mediated signal tra…	NA	K20642	NA	Rho GTPase activating protein 25 [Source:MGI Symbol;Acc:MGI:2443687]	46.9732	46.7358	36.8674	37.268	37.5689	37.4762	1.16261	0.217368	0.0727606	1	up	no
ENSMUSG00000073234	Gm8773	ENSMUST00000101627	NA	NA	NA	NA	predicted gene 8773 [Source:MGI Symbol;Acc:MGI:3646213]	0.688877	0.476977	0.546527	0.659352	1.05039	0.923134	0.650383	-0.620637	0.0728031	1	down	no
ENSMUSG00000080832	M6pr-ps	ENSMUST00000120481	NA	NA	NA	NA	mannose-6-phosphate receptor, pseudogene [Source:MGI Symbol;Acc:MGI:96905]	1.46127	2.20234	2.55569	1.41031	1.41076	1.38993	1.47692	0.562588	0.0730115	1	up	no
MSTRG.830	Degs1	ENSMUST00000035295;ENSMUST00000133052;ENSMUST00000132551;MSTRG.830.2	GO:0005739(mitochondrion);GO:0005783(endoplasmic reticulum);GO:0005789(endoplasmic reticulum membrane);GO:0006629(lipid metabolic process);GO:0006631(fatty acid metabolic process);GO:0006633(fatty acid biosynthetic process);GO:0016020(membrane);GO:0016021(integral component of membrane);GO:0016491(oxidoreductase activity);GO:0030148(sphingolipid biosynthetic process);GO:0042284(sphingolipid delta…	00600(Sphingolipid metabolism);04071(Sphingolipid signaling pathway);04071(Sphingolipid signaling pathway)	K04712	1.14.18.5;EC:1.14.19.17	delta(4)-desaturase, sphingolipid 1 [Source:MGI Symbol;Acc:MGI:1097711]	40.7577	42.8635	43.6203	41.7638	40.8758	87.6022	0.747416	-0.420016	0.073207	1	down	no
MSTRG.12635	Lrrc29	ENSMUST00000210801;ENSMUST00000211199;ENSMUST00000209964;ENSMUST00000210412	GO:0004842(ubiquitin-protein transferase activity);GO:0005515(protein binding);GO:0006511(ubiquitin-dependent protein catabolic process);GO:0016567(protein ubiquitination);GO:0019005(SCF ubiquitin ligase complex);GO:0031146(SCF-dependent proteasomal ubiquitin-dependent protein catabolic process);GO:0031146(SCF-dependent proteasomal ubiquitin-dependent protein catabolic process)	NA	K10275	NA	leucine rich repeat containing 29 [Source:MGI Symbol;Acc:MGI:2443262]	0.612372	0.706208	0.65473	0.42379	0.454191	0.539682	1.39195	0.477104	0.0732289	1	up	no
MSTRG.1526	Tbc1d10a	ENSMUST00000180088;ENSMUST00000135089;ENSMUST00000149465;ENSMUST00000151672;ENSMUST00000041042	GO:0005085(guanyl-nucleotide exchange factor activity);GO:0005096(GTPase activator activity);GO:0005829(cytosol);GO:0005886(plasma membrane);GO:0005902(microvillus);GO:0006886(intracellular protein transport);GO:0017137(Rab GTPase binding);GO:0030165(PDZ domain binding);GO:0042147(retrograde transport, endosome to Golgi);GO:0042995(cell projection);GO:0045862(positive regulation of proteolysis);G…	NA	K19944	NA	TBC1 domain family, member 10a [Source:MGI Symbol;Acc:MGI:2144164]	6.22358	5.6122	5.22674	5.13722	4.59255	4.66435	1.18538	0.24535	0.0732639	1	up	no
ENSMUSG00000048949	Gm6206	ENSMUST00000133472	NA	NA	NA	NA	predicted pseudogene 6206 [Source:MGI Symbol;Acc:MGI:3644890]	4.33147	4.57735	4.39643	3.30288	4.46283	2.6245	1.28056	0.356772	0.0736358	1	up	no
ENSMUSG00000049285	Mblac1	ENSMUST00000057773	GO:0003674(molecular_function);GO:0005575(cellular_component);GO:0008150(biological_process);GO:0016787(hydrolase activity);GO:0046872(metal ion binding)	NA	NA	NA	metallo-beta-lactamase domain containing 1 [Source:MGI Symbol;Acc:MGI:2679717]	1.70263	1.2326	0.875387	0.846197	0.952637	0.737001	1.50271	0.587564	0.0736586	1	up	no
MSTRG.7326	Stard7	ENSMUST00000125049;ENSMUST00000110375;ENSMUST00000110374;ENSMUST00000135616;ENSMUST00000123152;ENSMUST00000144687;ENSMUST00000131196	GO:0005548(phospholipid transporter activity);GO:0005575(cellular_component);GO:0005739(mitochondrion);GO:0008289(lipid binding);GO:0015914(phospholipid transport);GO:0015914(phospholipid transport)	NA	NA	NA	START domain containing 7 [Source:MGI Symbol;Acc:MGI:2139090]	4.69522	4.64797	4.54276	4.18408	3.62954	4.12712	1.16291	0.217734	0.0737134	1	up	no
ENSMUSG00000020364	Zfp354a	ENSMUST00000102766;ENSMUST00000109119;ENSMUST00000109122;ENSMUST00000156914	GO:0000122(negative regulation of transcription by RNA polymerase II);GO:0001666(response to hypoxia);GO:0001822(kidney development);GO:0003676(nucleic acid binding);GO:0003677(DNA binding);GO:0003700(DNA-binding transcription factor activity);GO:0005622(intracellular);GO:0005634(nucleus);GO:0005730(nucleolus);GO:0005829(cytosol);GO:0006355(regulation of transcription, DNA-templated);GO:0007275(m…	05168(Herpes simplex virus 1 infection);05168(Herpes simplex virus 1 infection)	NA	NA	zinc finger protein 354A [Source:MGI Symbol;Acc:MGI:103172]	0.262026	0.236187	0.323082	0.200916	0.16437	0.181135	1.50304	0.587886	0.0737793	1	up	no
MSTRG.5808	Kif5b	ENSMUST00000025083;ENSMUST00000168031;ENSMUST00000164426;ENSMUST00000234166;ENSMUST00000166249;ENSMUST00000170959	GO:0000166(nucleotide binding);GO:0003774(motor activity);GO:0003777(microtubule motor activity);GO:0005515(protein binding);GO:0005524(ATP binding);GO:0005737(cytoplasm);GO:0005815(microtubule organizing center);GO:0005829(cytosol);GO:0005856(cytoskeleton);GO:0005871(kinesin complex);GO:0005874(microtubule);GO:0006839(mitochondrial transport);GO:0007017(microtubule-based process);GO:0007018(micr…	04144(Endocytosis);04728(Dopaminergic synapse);04728(Dopaminergic synapse)	K10396	NA	kinesin family member 5B [Source:MGI Symbol;Acc:MGI:1098268]	16.9318	17.1116	16.9756	19.8687	18.983	19.9001	0.868382	-0.203599	0.0737884	1	down	no
MSTRG.201	Eef1b2;Gm26457;Gm27390	MSTRG.201.7;ENSMUST00000126469;MSTRG.201.10;ENSMUST00000126795;ENSMUST00000129339;ENSMUST00000148553;ENSMUST00000082678;ENSMUST00000184516;ENSMUST00000174890;ENSMUST00000188524;ENSMUST00000199062;ENSMUST00000135877;ENSMUST00000027108	GO:0003746(translation elongation factor activity);GO:0005515(protein binding);GO:0005737(cytoplasm);GO:0005783(endoplasmic reticulum);GO:0005853(eukaryotic translation elongation factor 1 complex);GO:0006412(translation);GO:0006414(translational elongation);GO:0016020(membrane);GO:0016021(integral component of membrane);GO:0045471(response to ethanol);GO:0045471(response to ethanol)	NA	K03232	NA	eukaryotic translation elongation factor 1 beta 2 [Source:MGI Symbol;Acc:MGI:1929520];predicted gene, 26457 [Source:MGI Symbol;Acc:MGI:5456234];predicted gene, 27390 [Source:MGI Symbol;Acc:MGI:5530772]	36.8988	40.8155	38.166	33.7684	32.0574	34.545	1.15452	0.207296	0.0738601	1	up	no
ENSMUSG00000071337	Tia1	ENSMUST00000095752;ENSMUST00000143718;ENSMUST00000203546;ENSMUST00000134142;ENSMUST00000136387;ENSMUST00000113712;ENSMUST00000095753;ENSMUST00000205024;ENSMUST00000123002;ENSMUST00000152852;ENSMUST00000154983;ENSMUST00000113708;ENSMUST00000147104;ENSMUST00000139928;ENSMUST00000113713;ENSMUST00000126404;ENSMUST00000203206;ENSMUST00000141960;ENSMUST00000203763;ENSMUST00000148728;ENSMUST00000156762;…	GO:0003676(nucleic acid binding);GO:0003723(RNA binding);GO:0005515(protein binding);GO:0005634(nucleus);GO:0005654(nucleoplasm);GO:0005737(cytoplasm);GO:0005829(cytosol);GO:0006915(apoptotic process);GO:0010494(cytoplasmic stress granule);GO:0017091(AU-rich element binding);GO:0017148(negative regulation of translation);GO:0042036(negative regulation of cytokine biosynthetic process);GO:0048024(…	NA	K13201	NA	cytotoxic granule-associated RNA binding protein 1 [Source:MGI Symbol;Acc:MGI:107914]	0.716615	0.931736	0.73007	1.02649	0.82919	1.07005	0.812931	-0.298795	0.0739884	1	down	no
MSTRG.10951	Dynlt1-ps1	ENSMUST00000117045	NA	NA	NA	NA	dynein light chain Tctex-type 1, pseuodogene 1 [Source:MGI Symbol;Acc:MGI:3642625]	38.4089	33.9669	39.9797	31.3704	30.7971	32.0085	1.19304	0.25464	0.0747105	1	up	no
MSTRG.10850	Slc6a12	ENSMUST00000171008;ENSMUST00000170339;ENSMUST00000168295;ENSMUST00000166457;ENSMUST00000171874;ENSMUST00000170582;ENSMUST00000032200;ENSMUST00000165456	GO:0005328(neurotransmitter:sodium symporter activity);GO:0005332(gamma-aminobutyric acid:sodium symporter activity);GO:0005887(integral component of plasma membrane);GO:0006836(neurotransmitter transport);GO:0015293(symporter activity);GO:0015812(gamma-aminobutyric acid transport);GO:0016020(membrane);GO:0016021(integral component of membrane);GO:0055085(transmembrane transport);GO:0055085(trans…	04721(Synaptic vesicle cycle);04727(GABAergic synapse);04727(GABAergic synapse)	K05045	NA	solute carrier family 6 (neurotransmitter transporter, betaine/GABA), member 12 [Source:MGI Symbol;Acc:MGI:95628]	17.2371	17.4654	16.7948	14.4495	15.2172	15.0968	1.15043	0.20217	0.0747808	1	up	no
ENSMUSG00000050931	Sgms2	ENSMUST00000090246;ENSMUST00000197057;ENSMUST00000200431	GO:0000139(Golgi membrane);GO:0002950(ceramide phosphoethanolamine synthase activity);GO:0005794(Golgi apparatus);GO:0005886(plasma membrane);GO:0005887(integral component of plasma membrane);GO:0006629(lipid metabolic process);GO:0006665(sphingolipid metabolic process);GO:0006686(sphingomyelin biosynthetic process);GO:0016020(membrane);GO:0016021(integral component of membrane);GO:0016301(kinase…	00600(Sphingolipid metabolism);04071(Sphingolipid signaling pathway);04071(Sphingolipid signaling pathway)	K04714	EC:2.7.8.27	sphingomyelin synthase 2 [Source:MGI Symbol;Acc:MGI:1921692]	1.55198	1.77927	1.70899	2.09432	2.13381	1.8569	0.828301	-0.271774	0.0752698	1	down	no
MSTRG.2010	Wdr81	ENSMUST00000173320;ENSMUST00000117392;ENSMUST00000132442;ENSMUST00000135804	GO:0000421(autophagosome membrane);GO:0005515(protein binding);GO:0005737(cytoplasm);GO:0005739(mitochondrion);GO:0005764(lysosome);GO:0005765(lysosomal membrane);GO:0005768(endosome);GO:0005829(cytosol);GO:0006511(ubiquitin-dependent protein catabolic process);GO:0007005(mitochondrion organization);GO:0010923(negative regulation of phosphatase activity);GO:0016020(membrane);GO:0031313(extrinsic …	NA	K17601	NA	WD repeat domain 81 [Source:MGI Symbol;Acc:MGI:2681828]	9.6595	9.61896	5.60539	9.60645	10.7487	10.7303	0.800497	-0.321032	0.0753707	1	down	no
MSTRG.6620	Zfp950	ENSMUST00000180544;ENSMUST00000143264;ENSMUST00000127290;ENSMUST00000181469;ENSMUST00000148569;ENSMUST00000122927;ENSMUST00000205712;ENSMUST00000127117;ENSMUST00000178819;ENSMUST00000205854	GO:0001570(vasculogenesis);GO:0001822(kidney development);GO:0003674(molecular_function);GO:0003676(nucleic acid binding);GO:0005575(cellular_component);GO:0005622(intracellular);GO:0006355(regulation of transcription, DNA-templated);GO:0006807(nitrogen compound metabolic process);GO:0009791(post-embryonic development);GO:0014909(smooth muscle cell migration);GO:0030097(hemopoiesis);GO:0035264(mu…	05168(Herpes simplex virus 1 infection);05168(Herpes simplex virus 1 infection)	K09228	NA	zinc finger protein 950 [Source:MGI Symbol;Acc:MGI:2652824]	1.17638	1.56028	1.25213	1.69612	1.55528	1.57406	0.826612	-0.274717	0.0754153	1	down	no
MSTRG.9435	Gm10221	ENSMUST00000088299	NA	NA	NA	NA	predicted gene 10221 [Source:MGI Symbol;Acc:MGI:3708709]	106.305	107.286	101.026	90.3646	89.4601	90.9073	1.1621	0.216732	0.0755477	1	up	no
MSTRG.2363	Tmub2	ENSMUST00000036376;ENSMUST00000100387;ENSMUST00000156326;ENSMUST00000135551;ENSMUST00000156077	GO:0003674(molecular_function);GO:0005515(protein binding);GO:0005575(cellular_component);GO:0008150(biological_process);GO:0016020(membrane);GO:0016021(integral component of membrane);GO:0030433(ubiquitin-dependent ERAD pathway);GO:0030433(ubiquitin-dependent ERAD pathway)	NA	NA	NA	transmembrane and ubiquitin-like domain containing 2 [Source:MGI Symbol;Acc:MGI:1919303]	12.9621	12.0144	13.2042	10.5227	5.23153	12.8781	1.33348	0.415201	0.0760025	1	up	no
ENSMUSG00000022303	Dcstamp	ENSMUST00000227368;ENSMUST00000022913;ENSMUST00000226831;ENSMUST00000228556;ENSMUST00000227792;ENSMUST00000228701	GO:0002376(immune system process);GO:0005768(endosome);GO:0005783(endoplasmic reticulum);GO:0005789(endoplasmic reticulum membrane);GO:0005886(plasma membrane);GO:0009986(cell surface);GO:0010008(endosome membrane);GO:0016020(membrane);GO:0016021(integral component of membrane);GO:0030154(cell differentiation);GO:0030176(integral component of endoplasmic reticulum membrane);GO:0030308(negative re…	NA	NA	NA	dendrocyte expressed seven transmembrane protein [Source:MGI Symbol;Acc:MGI:1923016]	3.5775	3.79942	7.84996	3.53117	4.0834	3.60052	1.35771	0.441178	0.0760112	1	up	no
ENSMUSG00000113836	Gm3325	ENSMUST00000221814;ENSMUST00000223499;ENSMUST00000220871	NA	NA	NA	NA	predicted gene 3325 [Source:MGI Symbol;Acc:MGI:3781503]	0.438268	0.385393	0.336128	0.22749	0.277382	0.278894	1.47977	0.565368	0.0760219	1	up	no
MSTRG.9118	Efhd2	ENSMUST00000036854	GO:0005509(calcium ion binding)	NA	NA	NA	EF hand domain containing 2 [Source:MGI Symbol;Acc:MGI:106504]	91.3808	98.1696	91.3372	85.2147	80.8762	79.9214	1.14176	0.191262	0.0760597	1	up	no
ENSMUSG00000101431	Gm7901	ENSMUST00000120430	NA	NA	NA	NA	predicted gene 7901 [Source:MGI Symbol;Acc:MGI:3645047]	0.800845	0.586215	1.39393	1.58832	2.67826	0.671718	0.563147	-0.828417	0.0762482	1	down	no
MSTRG.9035	Dhdds	ENSMUST00000146241;ENSMUST00000134096;ENSMUST00000012262;ENSMUST00000144668;ENSMUST00000105887;ENSMUST00000105889;ENSMUST00000142660;ENSMUST00000105885;ENSMUST00000150729	GO:0002094(polyprenyltransferase activity);GO:0005783(endoplasmic reticulum);GO:0005789(endoplasmic reticulum membrane);GO:0006486(protein glycosylation);GO:0006489(dolichyl diphosphate biosynthetic process);GO:0006629(lipid metabolic process);GO:0016020(membrane);GO:0016094(polyprenol biosynthetic process);GO:0016740(transferase activity);GO:0016765(transferase activity, transferring alkyl or ar…	00900(Terpenoid backbone biosynthesis);00900(Terpenoid backbone biosynthesis)	K11778	EC:2.5.1.87	dehydrodolichyl diphosphate synthase [Source:MGI Symbol;Acc:MGI:1914672]	9.48074	6.95693	9.89494	12.179	8.17449	12.702	0.796619	-0.328038	0.0763458	1	down	no
MSTRG.12587	Arl2bp	ENSMUST00000034228;ENSMUST00000212254;ENSMUST00000212580;ENSMUST00000109527;ENSMUST00000212877	GO:0003713(transcription coactivator activity);GO:0005515(protein binding);GO:0005634(nucleus);GO:0005737(cytoplasm);GO:0005739(mitochondrion);GO:0005758(mitochondrial intermembrane space);GO:0005813(centrosome);GO:0005815(microtubule organizing center);GO:0005856(cytoskeleton);GO:0005929(cilium);GO:0030496(midbody);GO:0030695(GTPase regulator activity);GO:0042531(positive regulation of tyrosine …	NA	K16742	NA	ADP-ribosylation factor-like 2 binding protein [Source:MGI Symbol;Acc:MGI:1349429]	5.82678	6.39054	7.25049	5.8313	1.98104	5.81072	1.42903	0.51504	0.0766302	1	up	no
ENSMUSG00000046897	Zfp740	ENSMUST00000118729;ENSMUST00000119830;ENSMUST00000119800;ENSMUST00000139960;ENSMUST00000119168;ENSMUST00000121206;ENSMUST00000141465;ENSMUST00000229886;ENSMUST00000133986;ENSMUST00000123528	GO:0003676(nucleic acid binding);GO:0003700(DNA-binding transcription factor activity);GO:0005634(nucleus);GO:0005654(nucleoplasm);GO:0044212(transcription regulatory region DNA binding);GO:0045944(positive regulation of transcription by RNA polymerase II);GO:0046872(metal ion binding);GO:0046872(metal ion binding)	NA	NA	NA	zinc finger protein 740 [Source:MGI Symbol;Acc:MGI:1915994]	4.27286	4.04927	3.2907	4.82681	4.2934	4.71593	0.839311	-0.252722	0.0769276	1	down	no
MSTRG.11160	Pafah1b3	ENSMUST00000148150;ENSMUST00000140093;ENSMUST00000005583;ENSMUST00000148828;ENSMUST00000155118;ENSMUST00000108410	GO:0003847(1-alkyl-2-acetylglycerophosphocholine esterase activity);GO:0005515(protein binding);GO:0005737(cytoplasm);GO:0005829(cytosol);GO:0006629(lipid metabolic process);GO:0007283(spermatogenesis);GO:0007420(brain development);GO:0016042(lipid catabolic process);GO:0016787(hydrolase activity);GO:0042802(identical protein binding);GO:0046982(protein heterodimerization activity);GO:0047179(pla…	00565(Ether lipid metabolism);00565(Ether lipid metabolism)	K16795	EC:3.1.1.47	platelet-activating factor acetylhydrolase, isoform 1b, subunit 3 [Source:MGI Symbol;Acc:MGI:108414]	6.73998	6.2311	6.95587	5.50626	6.01729	5.34125	1.18157	0.240705	0.0770278	1	up	no
MSTRG.13619	Ubp1	ENSMUST00000214095;ENSMUST00000216891;MSTRG.13619.6;ENSMUST00000216558;ENSMUST00000216293;ENSMUST00000009885;ENSMUST00000084885	GO:0001525(angiogenesis);GO:0003677(DNA binding);GO:0003700(DNA-binding transcription factor activity);GO:0005634(nucleus);GO:0005654(nucleoplasm);GO:0005829(cytosol);GO:0006357(regulation of transcription by RNA polymerase II);GO:0043565(sequence-specific DNA binding);GO:0043565(sequence-specific DNA binding)	NA	K09275	NA	upstream binding protein 1 [Source:MGI Symbol;Acc:MGI:104889]	11.4517	10.7975	11.4398	10.5887	7.13505	10.4202	1.19703	0.259454	0.0775136	1	up	no
MSTRG.3162	Gm11361	ENSMUST00000223428	GO:0003676(nucleic acid binding);GO:0003723(RNA binding);GO:0003735(structural constituent of ribosome);GO:0005622(intracellular);GO:0005840(ribosome);GO:0006412(translation)	NA	NA	NA	predicted pseudogene 11361 [Source:MGI Symbol;Acc:MGI:3649931]	6.35704	6.50645	7.03683	5.52358	5.44829	3.90925	1.33729	0.419309	0.0780834	1	up	no
ENSMUSG00000042097	Zfp239	ENSMUST00000172088;ENSMUST00000141657;ENSMUST00000150936;ENSMUST00000136316;ENSMUST00000112857;ENSMUST00000134619;ENSMUST00000079405	GO:0000122(negative regulation of transcription by RNA polymerase II);GO:0000978(RNA polymerase II proximal promoter sequence-specific DNA binding);GO:0000981(DNA-binding transcription factor activity, RNA polymerase II-specific);GO:0001227(DNA-binding transcription repressor activity, RNA polymerase II-specific);GO:0003676(nucleic acid binding);GO:0003677(DNA binding);GO:0005634(nucleus);GO:0006…	NA	NA	NA	zinc finger protein 239 [Source:MGI Symbol;Acc:MGI:1306812]	0.35928	0.263178	0.68844	0.129776	0.445643	0.175912	1.74477	0.803035	0.0783594	1	up	no
MSTRG.12492	Farsa	ENSMUST00000156970;ENSMUST00000109754;ENSMUST00000003906;ENSMUST00000129595;ENSMUST00000144404;ENSMUST00000141480	GO:0000049(tRNA binding);GO:0000166(nucleotide binding);GO:0004812(aminoacyl-tRNA ligase activity);GO:0004826(phenylalanine-tRNA ligase activity);GO:0005524(ATP binding);GO:0005737(cytoplasm);GO:0005829(cytosol);GO:0006412(translation);GO:0006432(phenylalanyl-tRNA aminoacylation);GO:0009328(phenylalanine-tRNA ligase complex);GO:0016874(ligase activity);GO:0043039(tRNA aminoacylation);GO:0051290(p…	00970(Aminoacyl-tRNA biosynthesis);00970(Aminoacyl-tRNA biosynthesis)	NA	NA	phenylalanyl-tRNA synthetase, alpha subunit [Source:MGI Symbol;Acc:MGI:1913840]	6.91446	7.10485	5.39727	5.70987	5.31645	5.43973	1.17919	0.237795	0.0784052	1	up	no
ENSMUSG00000050379	Sept6	ENSMUST00000053456;ENSMUST00000128766;ENSMUST00000060474;ENSMUST00000115239	GO:0000166(nucleotide binding);GO:0000775(chromosome, centromeric region);GO:0000776(kinetochore);GO:0000777(condensed chromosome kinetochore);GO:0003924(GTPase activity);GO:0005515(protein binding);GO:0005525(GTP binding);GO:0005694(chromosome);GO:0005737(cytoplasm);GO:0005819(spindle);GO:0005856(cytoskeleton);GO:0005929(cilium);GO:0005940(septin ring);GO:0007049(cell cycle);GO:0007283(spermatog…	05100(Bacterial invasion of epithelial cells);05100(Bacterial invasion of epithelial cells)	K16939	NA	septin 6 [Source:MGI Symbol;Acc:MGI:1888939]	0.548666	0.668258	0.530938	0.722421	0.807663	0.70339	0.782575	-0.353699	0.0784058	1	down	no
MSTRG.10739	Foxp1;Eif4e3;Gm20696;Gm49348	ENSMUST00000176565;ENSMUST00000113322;ENSMUST00000177229;ENSMUST00000177307;ENSMUST00000032151;ENSMUST00000177437;ENSMUST00000175838;ENSMUST00000113321;ENSMUST00000154163;ENSMUST00000177235;ENSMUST00000176850;ENSMUST00000176255;ENSMUST00000177230;ENSMUST00000175880;ENSMUST00000177227;ENSMUST00000155466;ENSMUST00000175886;ENSMUST00000142164;ENSMUST00000124058;ENSMUST00000200105;ENSMUST00000113326;…	GO:0000122(negative regulation of transcription by RNA polymerase II);GO:0000978(RNA polymerase II proximal promoter sequence-specific DNA binding);GO:0000981(DNA-binding transcription factor activity, RNA polymerase II-specific);GO:0001227(DNA-binding transcription repressor activity, RNA polymerase II-specific);GO:0001701(in utero embryonic development);GO:0002053(positive regulation of mesench…	NA	K09409	NA	forkhead box P1 [Source:MGI Symbol;Acc:MGI:1914004];eukaryotic translation initiation factor 4E member 3 [Source:MGI Symbol;Acc:MGI:1914142];predicted gene 20696 [Source:MGI Symbol;Acc:MGI:5313143];predicted gene, 49348 [Source:MGI Symbol;Acc:MGI:6121547]	1.40062	1.49664	1.99138	1.84672	1.98875	2.07305	0.827391	-0.27336	0.0785223	1	down	no
ENSMUSG00000030814	Bcl7c	ENSMUST00000106282;ENSMUST00000061468;ENSMUST00000144103;ENSMUST00000205977;ENSMUST00000153277	GO:0003674(molecular_function);GO:0005575(cellular_component);GO:0006915(apoptotic process);GO:0008150(biological_process);GO:0016020(membrane);GO:0016021(integral component of membrane);GO:0016021(integral component of membrane)	NA	NA	NA	B cell CLL/lymphoma 7C [Source:MGI Symbol;Acc:MGI:1332237]	1.02649	1.03623	0.990032	0.860137	0.857919	0.714231	1.2551	0.327798	0.0786374	1	up	no
MSTRG.8747	Ak4	ENSMUST00000102780;ENSMUST00000106946;ENSMUST00000131397;ENSMUST00000106945;ENSMUST00000133055;ENSMUST00000151561;MSTRG.8747.3	GO:0000166(nucleotide binding);GO:0001889(liver development);GO:0004017(adenylate kinase activity);GO:0004550(nucleoside diphosphate kinase activity);GO:0005524(ATP binding);GO:0005525(GTP binding);GO:0005739(mitochondrion);GO:0005759(mitochondrial matrix);GO:0006139(nucleobase-containing compound metabolic process);GO:0006165(nucleoside diphosphate phosphorylation);GO:0006172(ADP biosynthetic pr…	00230(Purine metabolism);00730(Thiamine metabolism);00730(Thiamine metabolism)	K00939	EC:2.7.4.3	adenylate kinase 4 [Source:MGI Symbol;Acc:MGI:87979]	8.03649	7.80333	7.85778	8.65571	4.78638	1.56425	1.57917	0.659169	0.0788117	1	up	no
ENSMUSG00000021945	Zmym2	ENSMUST00000022511;ENSMUST00000225282;ENSMUST00000226025;ENSMUST00000223965;ENSMUST00000224922;ENSMUST00000225393;ENSMUST00000223669	GO:0000981(DNA-binding transcription factor activity, RNA polymerase II-specific);GO:0005515(protein binding);GO:0005634(nucleus);GO:0006357(regulation of transcription by RNA polymerase II);GO:0008270(zinc ion binding);GO:0016605(PML body);GO:0022604(regulation of cell morphogenesis);GO:0031624(ubiquitin conjugating enzyme binding);GO:0046872(metal ion binding);GO:0046872(metal ion binding)	NA	NA	NA	zinc finger, MYM-type 2 [Source:MGI Symbol;Acc:MGI:1923257]	3.35434	3.36169	3.20556	3.93579	3.69405	3.96008	0.856054	-0.224227	0.0789932	1	down	no
ENSMUSG00000020185	E2f7	ENSMUST00000073781;ENSMUST00000173294;ENSMUST00000173634;ENSMUST00000174593;ENSMUST00000174857;ENSMUST00000174810;ENSMUST00000173948;ENSMUST00000173471	GO:0000122(negative regulation of transcription by RNA polymerase II);GO:0000977(RNA polymerase II regulatory region sequence-specific DNA binding);GO:0000978(RNA polymerase II proximal promoter sequence-specific DNA binding);GO:0000981(DNA-binding transcription factor activity, RNA polymerase II-specific);GO:0000987(proximal promoter sequence-specific DNA binding);GO:0001227(DNA-binding transcri…	NA	K09391	NA	E2F transcription factor 7 [Source:MGI Symbol;Acc:MGI:1289147]	0.328241	0.3142	0.380546	0.485703	0.419439	0.452548	0.753476	-0.408367	0.079023	1	down	no
MSTRG.8478	Gm12918	ENSMUST00000120234	NA	NA	NA	NA	predicted gene 12918 [Source:MGI Symbol;Acc:MGI:3652005]	13.8336	11.8233	8.50641	5.46398	12.1827	6.10314	1.43847	0.524536	0.0790946	1	up	no
ENSMUSG00000060639	Hist1h4i	ENSMUST00000102977	GO:0000228(nuclear chromosome);GO:0000786(nucleosome);GO:0000788(nuclear nucleosome);GO:0003677(DNA binding);GO:0005515(protein binding);GO:0005634(nucleus);GO:0005654(nucleoplasm);GO:0005694(chromosome);GO:0006334(nucleosome assembly);GO:0006335(DNA replication-dependent nucleosome assembly);GO:0006336(DNA replication-independent nucleosome assembly);GO:0006352(DNA-templated transcription, initi…	05034(Alcoholism);05203(Viral carcinogenesis);05322(Systemic lupus erythematosus)	K11254	NA	histone cluster 1, H4i [Source:MGI Symbol;Acc:MGI:2448432]	1.9441	2.24395	1.95893	2.77712	3.0078	2.85919	0.711117	-0.491841	0.0792455	1	down	no
MSTRG.10879	Tpi1	ENSMUST00000172132;MSTRG.10879.4;ENSMUST00000154883;ENSMUST00000149610;ENSMUST00000133251;ENSMUST00000139716;ENSMUST00000204602	GO:0003824(catalytic activity);GO:0004807(triose-phosphate isomerase activity);GO:0005737(cytoplasm);GO:0005829(cytosol);GO:0006006(glucose metabolic process);GO:0006094(gluconeogenesis);GO:0006096(glycolytic process);GO:0007275(multicellular organism development);GO:0008929(methylglyoxal synthase activity);GO:0016829(lyase activity);GO:0016853(isomerase activity);GO:0019242(methylglyoxal biosynt…	00010(Glycolysis / Gluconeogenesis);00051(Fructose and mannose metabolism);00562(Inositol phosphate metabolism);00562(Inositol phosphate metabolism)	K01803	EC:5.3.1.1	triosephosphate isomerase 1 [Source:MGI Symbol;Acc:MGI:98797]	76.1198	81.5486	73.8714	69.0801	67.3741	66.6222	1.14016	0.189237	0.0794976	1	up	no
ENSMUSG00000027797	Dclk1	ENSMUST00000200348;ENSMUST00000054237;ENSMUST00000196745;ENSMUST00000198154;ENSMUST00000167204;ENSMUST00000199585	GO:0000166(nucleotide binding);GO:0001764(neuron migration);GO:0004672(protein kinase activity);GO:0004674(protein serine/threonine kinase activity);GO:0005524(ATP binding);GO:0006468(protein phosphorylation);GO:0007275(multicellular organism development);GO:0007399(nervous system development);GO:0007409(axonogenesis);GO:0007420(brain development);GO:0009615(response to virus);GO:0014069(postsyna…	NA	K08805	EC:2.7.11.1	doublecortin-like kinase 1 [Source:MGI Symbol;Acc:MGI:1330861]	0.0350655	0.0327213	0.0652178	0.0862162	0.069617	0.0586797	0.62003	-0.689589	0.0796568	1	down	no
MSTRG.8135	Hist2h3c1;Gm20634;Hist2h2aa1	ENSMUST00000177796;ENSMUST00000090779;ENSMUST00000176059;ENSMUST00000078756	GO:0000122(negative regulation of transcription by RNA polymerase II);GO:0000228(nuclear chromosome);GO:0000785(chromatin);GO:0000786(nucleosome);GO:0000788(nuclear nucleosome);GO:0003677(DNA binding);GO:0003682(chromatin binding);GO:0005515(protein binding);GO:0005634(nucleus);GO:0005654(nucleoplasm);GO:0005694(chromosome);GO:0006334(nucleosome assembly);GO:0006335(DNA replication-dependent nucl…	05034(Alcoholism);05202(Transcriptional misregulation in cancer);05322(Systemic lupus erythematosus);04217(Necroptosis);05322(Systemic lupus erythematosus)	K11253;K11251	NA	histone cluster 2, H3c1 [Source:MGI Symbol;Acc:MGI:2448355];predicted gene 20634 [Source:MGI Symbol;Acc:MGI:5313081];histone cluster 2, H2aa1 [Source:MGI Symbol;Acc:MGI:96097]	1.66053	1.76204	2.15358	1.62967	5.41828	1.75479	0.633455	-0.658686	0.0796714	1	down	no
MSTRG.5417	Rxrb	ENSMUST00000174299;ENSMUST00000116612;ENSMUST00000044858;ENSMUST00000173354;ENSMUST00000174740;ENSMUST00000174130;ENSMUST00000174645;ENSMUST00000174033;ENSMUST00000174578;ENSMUST00000173554	GO:0000977(RNA polymerase II regulatory region sequence-specific DNA binding);GO:0001228(DNA-binding transcription activator activity, RNA polymerase II-specific);GO:0001701(in utero embryonic development);GO:0001893(maternal placenta development);GO:0003677(DNA binding);GO:0003700(DNA-binding transcription factor activity);GO:0003707(steroid hormone receptor activity);GO:0004879(nuclear receptor…	03320(PPAR signaling pathway);04659(Th17 cell differentiation);04919(Thyroid hormone signaling pathway);04920(Adipocytokine signaling pathway);04928(Parathyroid hormone synthesis, secretion and action);05200(Pathways in cancer);05202(Transcriptional misregulation in cancer);05216(Thyroid cancer);05222(Small cell lung cancer);05223(Non-small cell lung cancer);05226(Gastric cancer);05226(Gastric ca…	K08525	NA	retinoid X receptor beta [Source:MGI Symbol;Acc:MGI:98215]	4.84299	4.42549	4.50949	3.93098	4.05021	3.81467	1.16803	0.224083	0.0799627	1	up	no
ENSMUSG00000042854	Trp53rkb	ENSMUST00000151826;ENSMUST00000051923;ENSMUST00000065753	GO:0004672(protein kinase activity);GO:0004674(protein serine/threonine kinase activity);GO:0005524(ATP binding);GO:0006468(protein phosphorylation);GO:0006468(protein phosphorylation)	NA	K08851	EC:2.7.11.1	transformation related protein 53 regulating kinase B [Source:MGI Symbol;Acc:MGI:1914050]	0.340074	0.493882	0.377842	0.280918	0.299859	0.28464	1.40025	0.485681	0.0803638	1	up	no
MSTRG.9810	Tmed5	MSTRG.9810.3;ENSMUST00000119437;ENSMUST00000002837;ENSMUST00000117759;ENSMUST00000119784;ENSMUST00000118036;ENSMUST00000061203	GO:0003674(molecular_function);GO:0005783(endoplasmic reticulum);GO:0005789(endoplasmic reticulum membrane);GO:0005793(endoplasmic reticulum-Golgi intermediate compartment);GO:0005794(Golgi apparatus);GO:0005801(cis-Golgi network);GO:0006886(intracellular protein transport);GO:0006888(endoplasmic reticulum to Golgi vesicle-mediated transport);GO:0007030(Golgi organization);GO:0015031(protein tran…	NA	K14825	NA	transmembrane p24 trafficking protein 5 [Source:MGI Symbol;Acc:MGI:1921586]	23.2231	18.8356	26.1121	27.8646	25.4648	27.2245	0.846276	-0.2408	0.080457	1	down	no
ENSMUSG00000021962	Dcp1a	ENSMUST00000223658;ENSMUST00000022535;ENSMUST00000223568;ENSMUST00000224692;ENSMUST00000225286;ENSMUST00000225518;ENSMUST00000225196;ENSMUST00000225407;ENSMUST00000225243;ENSMUST00000223754;ENSMUST00000224453	GO:0000184(nuclear-transcribed mRNA catabolic process, nonsense-mediated decay);GO:0000290(deadenylation-dependent decapping of nuclear-transcribed mRNA);GO:0000932(P-body);GO:0005634(nucleus);GO:0005667(transcription factor complex);GO:0005737(cytoplasm);GO:0007179(transforming growth factor beta receptor signaling pathway);GO:0008047(enzyme activator activity);GO:0008134(transcription factor bi…	03018(RNA degradation);03018(RNA degradation)	K12610	EC:3.-.-.-	decapping mRNA 1A [Source:MGI Symbol;Acc:MGI:1923151]	1.5647	2.52514	2.28285	2.38751	2.76707	2.69855	0.811484	-0.301365	0.0805783	1	down	no
MSTRG.4234	Ywhaz	ENSMUST00000110362;ENSMUST00000110361;MSTRG.4234.3;ENSMUST00000022894;ENSMUST00000126184;ENSMUST00000154879;ENSMUST00000151635	GO:0002553(histamine secretion by mast cell);GO:0005515(protein binding);GO:0005634(nucleus);GO:0005737(cytoplasm);GO:0005739(mitochondrion);GO:0005829(cytosol);GO:0006605(protein targeting);GO:0006626(protein targeting to mitochondrion);GO:0008039(synaptic target recognition);GO:0008134(transcription factor binding);GO:0010941(regulation of cell death);GO:0014069(postsynaptic density);GO:0019901…	04110(Cell cycle);04114(Oocyte meiosis);04151(PI3K-Akt signaling pathway);04390(Hippo signaling pathway);05160(Hepatitis C);05161(Hepatitis B);05203(Viral carcinogenesis);05203(Viral carcinogenesis)	K16197	NA	tyrosine 3-monooxygenase/tryptophan 5-monooxygenase activation protein, zeta polypeptide [Source:MGI Symbol;Acc:MGI:109484]	68.8401	58.2347	35.5796	63.0607	71.5079	70.4825	0.793239	-0.334173	0.0808141	1	down	no
ENSMUSG00000100235	Gm28557	ENSMUST00000186303;ENSMUST00000185954;ENSMUST00000187652;ENSMUST00000225558	GO:0003676(nucleic acid binding);GO:0006355(regulation of transcription, DNA-templated);GO:0046872(metal ion binding);GO:0046872(metal ion binding)	NA	NA	NA	predicted gene 28557 [Source:MGI Symbol;Acc:MGI:5579263]	0.286193	0.117994	0.193138	0.162253	0.535707	0.337592	0.576818	-0.793812	0.0808696	1	down	no
MSTRG.9420	Tomm7	ENSMUST00000030851	GO:0005739(mitochondrion);GO:0005741(mitochondrial outer membrane);GO:0005742(mitochondrial outer membrane translocase complex);GO:0015031(protein transport);GO:0016020(membrane);GO:0016021(integral component of membrane);GO:0030150(protein import into mitochondrial matrix);GO:0031647(regulation of protein stability);GO:0098779(positive regulation of mitophagy in response to mitochondrial depolar…	04137(Mitophagy - animal)	K17771	NA	translocase of outer mitochondrial membrane 7 [Source:MGI Symbol;Acc:MGI:1913419]	46.5207	46.2884	46.5261	39.7408	40.1159	41.673	1.14651	0.197251	0.0809168	1	up	no
ENSMUSG00000022122	Ednrb	ENSMUST00000022718;ENSMUST00000227824;ENSMUST00000172237	GO:0000122(negative regulation of transcription by RNA polymerase II);GO:0001755(neural crest cell migration);GO:0001934(positive regulation of protein phosphorylation);GO:0004930(G protein-coupled receptor activity);GO:0004962(endothelin receptor activity);GO:0005515(protein binding);GO:0005886(plasma membrane);GO:0006885(regulation of pH);GO:0007165(signal transduction);GO:0007186(G protein-cou…	04020(Calcium signaling pathway);04022(cGMP-PKG signaling pathway);04080(Neuroactive ligand-receptor interaction);04916(Melanogenesis);04926(Relaxin signaling pathway);05200(Pathways in cancer);05200(Pathways in cancer)	K04198	NA	endothelin receptor type B [Source:MGI Symbol;Acc:MGI:102720]	0.145593	0.15571	0.112748	0.325911	0.247481	0.111915	0.604184	-0.72694	0.0811135	1	down	no
MSTRG.8537		MSTRG.8537.1	NA	NA	NA	NA		6.01012	6.4016	6.36649	3.41848	3.51427	5.89509	1.46386	0.549782	0.0812606	1	up	no
MSTRG.6162	Ccs	ENSMUST00000236451;ENSMUST00000236567;ENSMUST00000037246;ENSMUST00000235245;ENSMUST00000236178;ENSMUST00000238136;ENSMUST00000236977;ENSMUST00000235425;ENSMUST00000235216	GO:0004784(superoxide dismutase activity);GO:0005507(copper ion binding);GO:0005634(nucleus);GO:0005737(cytoplasm);GO:0005758(mitochondrial intermembrane space);GO:0006801(superoxide metabolic process);GO:0016532(superoxide dismutase copper chaperone activity);GO:0019430(removal of superoxide radicals);GO:0019899(enzyme binding);GO:0030001(metal ion transport);GO:0046872(metal ion binding);GO:005…	05014(Amyotrophic lateral sclerosis (ALS));05014(Amyotrophic lateral sclerosis (ALS))	K04569	NA	copper chaperone for superoxide dismutase [Source:MGI Symbol;Acc:MGI:1333783]	10.3588	9.5417	9.0009	8.91362	7.8366	7.70116	1.182	0.241226	0.0813424	1	up	no
ENSMUSG00000087177	E130307A14Rik	ENSMUST00000143651;ENSMUST00000133302;ENSMUST00000139891;ENSMUST00000145971;ENSMUST00000153113;ENSMUST00000129191;ENSMUST00000139429;ENSMUST00000139356;ENSMUST00000149830;ENSMUST00000155482;ENSMUST00000151921;ENSMUST00000136862	NA	NA	NA	NA	RIKEN cDNA E130307A14 gene [Source:MGI Symbol;Acc:MGI:3036287]	0.153144	0.138597	0.1524	0.207178	0.233312	0.201146	0.6922	-0.530738	0.0815386	1	down	no
ENSMUSG00000071748	Gm14698	ENSMUST00000096420	GO:0001691(pseudophosphatase activity);GO:0005515(protein binding);GO:0005634(nucleus);GO:0005654(nucleoplasm);GO:0005737(cytoplasm);GO:0005829(cytosol);GO:0006470(protein dephosphorylation);GO:0007283(spermatogenesis);GO:0008138(protein tyrosine/serine/threonine phosphatase activity);GO:0016311(dephosphorylation);GO:0016791(phosphatase activity);GO:0032091(negative regulation of protein binding)…	NA	NA	NA	predicted gene 14698 [Source:MGI Symbol;Acc:MGI:3709613]	1.30787	1.58798	1.68983	0.910545	0.889931	1.56638	1.36201	0.445733	0.0816476	1	up	no
ENSMUSG00000042496	Prdm10	ENSMUST00000117389;ENSMUST00000215499;ENSMUST00000074510;ENSMUST00000215847;ENSMUST00000136144	GO:0000979(RNA polymerase II core promoter sequence-specific DNA binding);GO:0003676(nucleic acid binding);GO:0003677(DNA binding);GO:0005515(protein binding);GO:0005634(nucleus);GO:0008168(methyltransferase activity);GO:0010468(regulation of gene expression);GO:0016740(transferase activity);GO:0032259(methylation);GO:0035097(histone methyltransferase complex);GO:0046872(metal ion binding);GO:004…	NA	NA	NA	PR domain containing 10 [Source:MGI Symbol;Acc:MGI:2682952]	0.790889	0.774574	0.331368	0.923253	0.912141	0.834502	0.710451	-0.493193	0.0817157	1	down	no
ENSMUSG00000037296	Lsm1	ENSMUST00000038421;ENSMUST00000210647;ENSMUST00000211670	GO:0000290(deadenylation-dependent decapping of nuclear-transcribed mRNA);GO:0000339(RNA cap binding);GO:0000932(P-body);GO:0000956(nuclear-transcribed mRNA catabolic process);GO:0003723(RNA binding);GO:0003729(mRNA binding);GO:0005515(protein binding);GO:0005634(nucleus);GO:0005737(cytoplasm);GO:0006397(mRNA processing);GO:0008380(RNA splicing);GO:0016070(RNA metabolic process);GO:0019827(stem c…	03018(RNA degradation);03018(RNA degradation)	K12620	NA	LSM1 homolog, mRNA degradation associated [Source:MGI Symbol;Acc:MGI:1914457]	4.23189	3.85364	3.95024	3.26697	3.41574	3.46861	1.18563	0.245659	0.0818325	1	up	no
ENSMUSG00000025450	Gm9752	ENSMUST00000048965	NA	NA	NA	NA	predicted gene 9752 [Source:MGI Symbol;Acc:MGI:3641896]	0.725122	0.654086	0.708942	0.563507	0.32123	0.549917	1.45551	0.541523	0.0818429	1	up	no
MSTRG.9464	Preb	ENSMUST00000202445;ENSMUST00000202904;ENSMUST00000074840;ENSMUST00000202567;ENSMUST00000202472;ENSMUST00000201730;ENSMUST00000202590;ENSMUST00000202593;ENSMUST00000200836;ENSMUST00000201002;ENSMUST00000200756;ENSMUST00000202930	GO:0000139(Golgi membrane);GO:0001228(DNA-binding transcription activator activity, RNA polymerase II-specific);GO:0003400(regulation of COPII vesicle coating);GO:0003677(DNA binding);GO:0003700(DNA-binding transcription factor activity);GO:0005090(Sar guanyl-nucleotide exchange factor activity);GO:0005096(GTPase activator activity);GO:0005515(protein binding);GO:0005634(nucleus);GO:0005783(endop…	04141(Protein processing in endoplasmic reticulum);04141(Protein processing in endoplasmic reticulum)	K14003	NA	prolactin regulatory element binding [Source:MGI Symbol;Acc:MGI:1355326]	7.25607	6.89833	6.58003	5.58829	5.33106	6.76727	1.17232	0.229371	0.081927	1	up	no
MSTRG.13644	Azi2	ENSMUST00000135251;ENSMUST00000044454;ENSMUST00000127189;ENSMUST00000134433;ENSMUST00000130735;ENSMUST00000133814;ENSMUST00000154583;ENSMUST00000123690;ENSMUST00000143024;ENSMUST00000133580	GO:0000278(mitotic cell cycle);GO:0001816(cytokine production);GO:0005515(protein binding);GO:0005737(cytoplasm);GO:0007249(I-kappaB kinase/NF-kappaB signaling);GO:0032607(interferon-alpha production);GO:0032609(interferon-gamma production);GO:0032635(interleukin-6 production);GO:0032640(tumor necrosis factor production);GO:0042110(T cell activation);GO:0044565(dendritic cell proliferation);GO:00…	04622(RIG-I-like receptor signaling pathway);04622(RIG-I-like receptor signaling pathway)	NA	NA	5-azacytidine induced gene 2 [Source:MGI Symbol;Acc:MGI:1351332]	6.46145	9.91931	6.85881	6.6786	6.58626	5.92747	1.21088	0.276054	0.0820931	1	up	no
MSTRG.3918	Nop9	ENSMUST00000019441;ENSMUST00000227300	GO:0003723(RNA binding);GO:0005575(cellular_component);GO:0008150(biological_process);GO:0008150(biological_process)	NA	K14790	NA	NOP9 nucleolar protein [Source:MGI Symbol;Acc:MGI:1915092]	8.40322	7.5105	8.11267	7.3857	6.1535	7.05519	1.16665	0.222368	0.0824664	1	up	no
MSTRG.6181	Drap1	ENSMUST00000113674;ENSMUST00000025853;ENSMUST00000126908;ENSMUST00000124478;ENSMUST00000113673;ENSMUST00000134697;ENSMUST00000127043;ENSMUST00000148219;ENSMUST00000136579;ENSMUST00000125468	GO:0000122(negative regulation of transcription by RNA polymerase II);GO:0003677(DNA binding);GO:0003712(transcription coregulator activity);GO:0003714(transcription corepressor activity);GO:0005515(protein binding);GO:0005634(nucleus);GO:0008134(transcription factor binding);GO:0042802(identical protein binding);GO:0046982(protein heterodimerization activity);GO:0046982(protein heterodimerizatio…	NA	NA	NA	Dr1 associated protein 1 (negative cofactor 2 alpha) [Source:MGI Symbol;Acc:MGI:1913806]	22.8441	21.2405	22.1703	19.933	18.5468	18.8998	1.15468	0.20749	0.0830061	1	up	no
MSTRG.5575	Dnph1	ENSMUST00000046497	GO:0005634(nucleus);GO:0005737(cytoplasm);GO:0008152(metabolic process);GO:0009116(nucleoside metabolic process);GO:0009117(nucleotide metabolic process);GO:0009159(deoxyribonucleoside monophosphate catabolic process);GO:0016787(hydrolase activity);GO:0016798(hydrolase activity, acting on glycosyl bonds);GO:0016799(hydrolase activity, hydrolyzing N-glycosyl compounds);GO:0030307(positive regulati…	NA	K22928	EC:3.2.2.-	2'-deoxynucleoside 5'-phosphate N-hydrolase 1 [Source:MGI Symbol;Acc:MGI:3039376]	0.850706	1.10774	0.722911	1.35269	1.61262	1.0373	0.669902	-0.577978	0.0834194	1	down	no
ENSMUSG00000024761	Gm16437	ENSMUST00000025669	NA	NA	NA	NA	predicted pseudogene 16437 [Source:MGI Symbol;Acc:MGI:3644508]	1.69759	3.20146	2.6127	2.04643	1.53588	1.35768	1.5206	0.604638	0.0835062	1	up	no
MSTRG.585	Uchl5	ENSMUST00000018333;ENSMUST00000189936;ENSMUST00000185539;ENSMUST00000190258;ENSMUST00000191512;ENSMUST00000189433;ENSMUST00000185493;ENSMUST00000185742	GO:0000502(proteasome complex);GO:0004843(thiol-dependent ubiquitin-specific protease activity);GO:0004866(endopeptidase inhibitor activity);GO:0005622(intracellular);GO:0005634(nucleus);GO:0005654(nucleoplasm);GO:0005737(cytoplasm);GO:0005739(mitochondrion);GO:0005829(cytosol);GO:0006281(DNA repair);GO:0006310(DNA recombination);GO:0006508(proteolysis);GO:0006511(ubiquitin-dependent protein cata…	NA	K05610	EC:3.4.19.12	ubiquitin carboxyl-terminal esterase L5 [Source:MGI Symbol;Acc:MGI:1914848]	4.73469	4.65765	5.35054	6.5489	5.77808	5.32719	0.835093	-0.259992	0.083677	1	down	no
MSTRG.5386	Akap8l	ENSMUST00000236039;ENSMUST00000236503;ENSMUST00000236105;ENSMUST00000237936;ENSMUST00000050214;ENSMUST00000236618;ENSMUST00000235614;ENSMUST00000235265;ENSMUST00000237879;ENSMUST00000235387;ENSMUST00000236494	GO:0000785(chromatin);GO:0003677(DNA binding);GO:0005521(lamin binding);GO:0005634(nucleus);GO:0005737(cytoplasm);GO:0006397(mRNA processing);GO:0007076(mitotic chromosome condensation);GO:0010793(regulation of mRNA export from nucleus);GO:0016301(kinase activity);GO:0016310(phosphorylation);GO:0016363(nuclear matrix);GO:0016607(nuclear speck);GO:0031065(positive regulation of histone deacetylati…	NA	K15978	NA	A kinase (PRKA) anchor protein 8-like [Source:MGI Symbol;Acc:MGI:1860606]	4.06777	3.75551	3.97868	4.40875	4.8998	4.48755	0.855456	-0.225234	0.0839101	1	down	no
ENSMUSG00000007570	Fance	ENSMUST00000114804;ENSMUST00000114803;ENSMUST00000133527;ENSMUST00000123248;ENSMUST00000140404;ENSMUST00000151312;ENSMUST00000128079;ENSMUST00000124870;ENSMUST00000233381;ENSMUST00000141648;ENSMUST00000088007;ENSMUST00000146104;ENSMUST00000156505;ENSMUST00000156569;ENSMUST00000114801	GO:0003674(molecular_function);GO:0008150(biological_process);GO:0036297(interstrand cross-link repair);GO:0043240(Fanconi anaemia nuclear complex);GO:0043240(Fanconi anaemia nuclear complex)	03460(Fanconi anemia pathway);03460(Fanconi anemia pathway)	K10892	NA	Fanconi anemia, complementation group E [Source:MGI Symbol;Acc:MGI:1920025]	1.1107	1.48785	1.10571	1.05639	0.970139	0.682795	1.36723	0.451254	0.084463	1	up	no
MSTRG.6033	Malt1	ENSMUST00000224056;ENSMUST00000225659;ENSMUST00000049248;MSTRG.6033.6;ENSMUST00000237739;ENSMUST00000225085;ENSMUST00000224229;ENSMUST00000237488;ENSMUST00000235209;ENSMUST00000235999;ENSMUST00000236050;ENSMUST00000224265;ENSMUST00000236314;MSTRG.6033.1;ENSMUST00000236284	GO:0001650(fibrillar center);GO:0001923(B-1 B cell differentiation);GO:0002020(protease binding);GO:0002237(response to molecule of bacterial origin);GO:0002726(positive regulation of T cell cytokine production);GO:0004197(cysteine-type endopeptidase activity);GO:0004842(ubiquitin-protein transferase activity);GO:0005515(protein binding);GO:0005634(nucleus);GO:0005730(nucleolus);GO:0005737(cytopl…	04064(NF-kappa B signaling pathway);04625(C-type lectin receptor signaling pathway);04660(T cell receptor signaling pathway);04662(B cell receptor signaling pathway);05152(Tuberculosis);05152(Tuberculosis)	K07369	EC:3.4.22.-	MALT1 paracaspase [Source:MGI Symbol;Acc:MGI:2445027]	19.8986	13.6062	13.4106	12.7275	12.9642	13.6313	1.19308	0.254688	0.0845321	1	up	no
MSTRG.13228	Rcn2	ENSMUST00000151585;ENSMUST00000114276;ENSMUST00000144869;ENSMUST00000147842	GO:0005509(calcium ion binding);GO:0005515(protein binding);GO:0005730(nucleolus);GO:0005783(endoplasmic reticulum);GO:0005788(endoplasmic reticulum lumen);GO:0046872(metal ion binding);GO:0046872(metal ion binding)	NA	NA	NA	reticulocalbin 2 [Source:MGI Symbol;Acc:MGI:1349765]	10.7554	9.59067	8.99776	8.66018	8.19473	8.4652	1.15891	0.212771	0.0846091	1	up	no
ENSMUSG00000055102	Zfp819	ENSMUST00000120935;ENSMUST00000032661;ENSMUST00000127765;ENSMUST00000116324	GO:0003676(nucleic acid binding);GO:0005515(protein binding);GO:0005622(intracellular);GO:0005634(nucleus);GO:0006355(regulation of transcription, DNA-templated);GO:0043065(positive regulation of apoptotic process);GO:0045892(negative regulation of transcription, DNA-templated);GO:0046872(metal ion binding);GO:0046872(metal ion binding)	05168(Herpes simplex virus 1 infection);05168(Herpes simplex virus 1 infection)	K09228	NA	zinc finger protein 819 [Source:MGI Symbol;Acc:MGI:1921650]	0.308255	0.171802	0.327186	0.413433	0.454607	0.372195	0.65088	-0.619537	0.0853586	1	down	no
ENSMUSG00000073448	Gm10509	ENSMUST00000097384	NA	NA	NA	NA	predicted gene 10509 [Source:MGI Symbol;Acc:MGI:3796835]	0.954979	1.47668	0.773521	1.62996	1.4715	1.71115	0.665996	-0.586414	0.0853996	1	down	no
ENSMUSG00000032841	Prr5l	ENSMUST00000043845;ENSMUST00000171088;ENSMUST00000144549;ENSMUST00000140387;ENSMUST00000124802	GO:0001933(negative regulation of protein phosphorylation);GO:0001934(positive regulation of protein phosphorylation);GO:0005739(mitochondrion);GO:0009968(negative regulation of signal transduction);GO:0010762(regulation of fibroblast migration);GO:0014068(positive regulation of phosphatidylinositol 3-kinase signaling);GO:0031625(ubiquitin protein ligase binding);GO:0031932(TORC2 complex);GO:0034…	NA	NA	NA	proline rich 5 like [Source:MGI Symbol;Acc:MGI:1919696]	1.58001	1.53531	1.6444	1.30655	1.3359	1.21505	1.23388	0.303208	0.0854494	1	up	no
MSTRG.6175	Banf1	ENSMUST00000170010;ENSMUST00000237704;ENSMUST00000025762;ENSMUST00000237167	GO:0000793(condensed chromosome);GO:0003677(DNA binding);GO:0005634(nucleus);GO:0005635(nuclear envelope);GO:0005654(nucleoplasm);GO:0005694(chromosome);GO:0005737(cytoplasm);GO:0005829(cytosol);GO:0008022(protein C-terminus binding);GO:0015074(DNA integration);GO:0019899(enzyme binding);GO:0042802(identical protein binding);GO:0042803(protein homodimerization activity);GO:0045071(negative regula…	NA	NA	NA	barrier to autointegration factor 1 [Source:MGI Symbol;Acc:MGI:1346330]	22.8343	22.7692	21.3733	14.4695	21.1766	20.168	1.2	0.263029	0.0854897	1	up	no
MSTRG.8315	Ap1ar	ENSMUST00000051737;ENSMUST00000200409;ENSMUST00000196392;ENSMUST00000196687;ENSMUST00000200238;ENSMUST00000197471;ENSMUST00000198626;ENSMUST00000197450;ENSMUST00000199901;ENSMUST00000197744	GO:0001920(negative regulation of receptor recycling);GO:0005768(endosome);GO:0005794(Golgi apparatus);GO:0005829(cytosol);GO:0019894(kinesin binding);GO:0030133(transport vesicle);GO:0034315(regulation of Arp2/3 complex-mediated actin nucleation);GO:0034613(cellular protein localization);GO:0035650(AP-1 adaptor complex binding);GO:0048203(vesicle targeting, trans-Golgi to endosome);GO:0071933(Ar…	NA	NA	NA	adaptor-related protein complex 1 associated regulatory protein [Source:MGI Symbol;Acc:MGI:2384822]	2.26233	2.09734	2.36922	2.06293	0.915065	2.10284	1.32437	0.405304	0.0857139	1	up	no
ENSMUSG00000087396	4933407K13Rik	ENSMUST00000138943;ENSMUST00000130744;ENSMUST00000129980;ENSMUST00000140409	NA	NA	NA	NA	RIKEN cDNA 4933407K13 gene [Source:MGI Symbol;Acc:MGI:1921646]	0.174497	0.229177	0.248302	0.189713	0.655009	0.244613	0.598509	-0.740556	0.0857638	1	down	no
MSTRG.13771	Flicr;Foxp3	ENSMUST00000149124;ENSMUST00000115740;ENSMUST00000144719;ENSMUST00000234574;ENSMUST00000115739	GO:0000122(negative regulation of transcription by RNA polymerase II);GO:0000978(RNA polymerase II proximal promoter sequence-specific DNA binding);GO:0000981(DNA-binding transcription factor activity, RNA polymerase II-specific);GO:0001782(B cell homeostasis);GO:0001816(cytokine production);GO:0002262(myeloid cell homeostasis);GO:0002361(CD4-positive, CD25-positive, alpha-beta regulatory T cell …	04659(Th17 cell differentiation);05321(Inflammatory bowel disease (IBD));05321(Inflammatory bowel disease (IBD))	K10163	NA	Foxp3 regulating long intergenic noncoding RNA [Source:MGI Symbol;Acc:MGI:1925435];forkhead box P3 [Source:MGI Symbol;Acc:MGI:1891436]	0.12308	0.172916	0.103304	0.111985	0.0962666	0.0339387	1.64871	0.721335	0.0859423	1	up	no
MSTRG.1567	Tns3	MSTRG.1567.2;ENSMUST00000020695;MSTRG.1567.1;MSTRG.1567.4;ENSMUST00000134823;ENSMUST00000129074;ENSMUST00000131941	GO:0003674(molecular_function);GO:0005515(protein binding);GO:0005829(cytosol);GO:0005925(focal adhesion);GO:0008284(positive regulation of cell population proliferation);GO:0016477(cell migration);GO:0030054(cell junction);GO:0048286(lung alveolus development);GO:0048286(lung alveolus development)	NA	K18080	NA	tensin 3 [Source:MGI Symbol;Acc:MGI:2443012]	13.7241	13.9732	19.1908	20.855	15.332	20.749	0.823521	-0.280122	0.0860401	1	down	no
ENSMUSG00000037455	Slc18b1	ENSMUST00000119597;ENSMUST00000179321;ENSMUST00000143931;ENSMUST00000134170;ENSMUST00000127841	GO:0008150(biological_process);GO:0016020(membrane);GO:0016021(integral component of membrane);GO:0055085(transmembrane transport);GO:0055085(transmembrane transport)	NA	NA	NA	solute carrier family 18, subfamily B, member 1 [Source:MGI Symbol;Acc:MGI:1923556]	1.64216	1.74355	1.65767	1.12776	1.18929	1.56623	1.29874	0.377117	0.0866881	1	up	no
ENSMUSG00000105651	1700017M07Rik	ENSMUST00000198307	NA	NA	NA	NA	RIKEN cDNA 1700017M07 gene [Source:MGI Symbol;Acc:MGI:1923648]	2.50609	1.83525	1.92918	1.29803	1.69024	1.45248	1.41204	0.497785	0.0867138	1	up	no
ENSMUSG00000021765	Fst	ENSMUST00000223640;ENSMUST00000231252;ENSMUST00000225068;ENSMUST00000022287;ENSMUST00000231498;ENSMUST00000223865	GO:0000122(negative regulation of transcription by RNA polymerase II);GO:0001501(skeletal system development);GO:0002244(hematopoietic progenitor cell differentiation);GO:0005515(protein binding);GO:0005576(extracellular region);GO:0005615(extracellular space);GO:0005634(nucleus);GO:0005737(cytoplasm);GO:0007276(gamete generation);GO:0007389(pattern specification process);GO:0008585(female gonad …	04350(TGF-beta signaling pathway);04350(TGF-beta signaling pathway)	K04661	NA	follistatin [Source:MGI Symbol;Acc:MGI:95586]	1.69599	1.58088	1.46467	1.21771	1.09064	1.45754	1.25907	0.33236	0.0867796	1	up	no
MSTRG.11095	Inafm1	ENSMUST00000169612	GO:0005246(calcium channel regulator activity);GO:0005575(cellular_component);GO:0008150(biological_process);GO:0016020(membrane);GO:0016021(integral component of membrane)	NA	NA	NA	InaF motif containing 1 [Source:MGI Symbol;Acc:MGI:1913550]	2.45049	2.50901	2.78473	2.12334	1.86318	1.978	1.29838	0.376713	0.086864	1	up	no
ENSMUSG00000090467	Gm4613	ENSMUST00000165488	NA	NA	NA	NA	predicted gene 4613 [Source:MGI Symbol;Acc:MGI:3782796]	2.81962	5.12521	4.37074	2.19229	3.35988	2.54571	1.52084	0.604868	0.0871072	1	up	no
MSTRG.5341	BC004004;Gm10045	ENSMUST00000234377;ENSMUST00000235040;ENSMUST00000156215;ENSMUST00000234711;ENSMUST00000064709;ENSMUST00000235050;ENSMUST00000235114;ENSMUST00000234714;ENSMUST00000150874;ENSMUST00000234773;ENSMUST00000120346;ENSMUST00000149405;ENSMUST00000234256;ENSMUST00000234012;ENSMUST00000178657;ENSMUST00000235023	GO:0000139(Golgi membrane);GO:0003674(molecular_function);GO:0005730(nucleolus);GO:0005737(cytoplasm);GO:0005794(Golgi apparatus);GO:0005886(plasma membrane);GO:0016020(membrane);GO:0016021(integral component of membrane);GO:0030496(midbody);GO:0042060(wound healing);GO:0045787(positive regulation of cell cycle);GO:0050673(epithelial cell proliferation);GO:1901727(positive regulation of histone d…	NA	NA	NA	cDNA sequence BC004004 [Source:MGI Symbol;Acc:MGI:2136782];predicted pseudogene 10045 [Source:MGI Symbol;Acc:MGI:3642098]	2.43778	3.39327	3.36251	2.52753	2.63413	2.64393	1.17782	0.236114	0.0872095	1	up	no
ENSMUSG00000080316	Spaca6	ENSMUST00000178056;ENSMUST00000178888;ENSMUST00000178408;ENSMUST00000172097;ENSMUST00000177859;ENSMUST00000179350;ENSMUST00000133912;ENSMUST00000226899;ENSMUST00000155293;ENSMUST00000139969;ENSMUST00000154301;ENSMUST00000052338;ENSMUST00000137228	GO:0003674(molecular_function);GO:0007342(fusion of sperm to egg plasma membrane involved in single fertilization);GO:0016020(membrane);GO:0016021(integral component of membrane);GO:0016021(integral component of membrane)	NA	NA	NA	sperm acrosome associated 6 [Source:MGI Symbol;Acc:MGI:1922452]	2.36126	1.82829	1.75954	2.38726	2.45469	2.33862	0.828499	-0.271427	0.0872925	1	down	no
MSTRG.12793	Cep295	ENSMUST00000058041;ENSMUST00000160946;ENSMUST00000161132;ENSMUST00000098979;ENSMUST00000217407;ENSMUST00000160238;ENSMUST00000162689;ENSMUST00000159156;ENSMUST00000160692;ENSMUST00000059410;ENSMUST00000163010;ENSMUST00000161533;ENSMUST00000162264	GO:0005737(cytoplasm);GO:0005813(centrosome);GO:0005814(centriole);GO:0005829(cytosol);GO:0005856(cytoskeleton);GO:0005886(plasma membrane);GO:0008017(microtubule binding);GO:0010825(positive regulation of centrosome duplication);GO:1901985(positive regulation of protein acetylation);GO:1903724(positive regulation of centriole elongation);GO:1904951(positive regulation of establishment of protein…	NA	NA	NA	centrosomal protein 295 [Source:MGI Symbol;Acc:MGI:2442521]	1.04408	1.12094	0.879682	1.14663	1.2842	1.17791	0.843701	-0.245196	0.0875771	1	down	no
MSTRG.12684	Rps18-ps3	ENSMUST00000080443	NA	NA	NA	NA	ribosomal protein S18, pseudogene 3 [Source:MGI Symbol;Acc:MGI:3642474]	8.02321	5.78878	6.58045	5.26834	4.64569	5.23128	1.34645	0.429163	0.0876471	1	up	no
MSTRG.5104	Mpc1	MSTRG.5104.2;ENSMUST00000124023;MSTRG.5104.5;ENSMUST00000137344;ENSMUST00000147427;ENSMUST00000155364;ENSMUST00000046754;MSTRG.5104.3;ENSMUST00000142594;ENSMUST00000145402	GO:0005739(mitochondrion);GO:0005743(mitochondrial inner membrane);GO:0006850(mitochondrial pyruvate transmembrane transport);GO:0016020(membrane);GO:0016021(integral component of membrane);GO:0031305(integral component of mitochondrial inner membrane);GO:0050833(pyruvate transmembrane transporter activity);GO:0061732(mitochondrial acetyl-CoA biosynthetic process from pyruvate);GO:1990830(cellula…	NA	K22138	NA	mitochondrial pyruvate carrier 1 [Source:MGI Symbol;Acc:MGI:1915240]	8.34523	12.3902	10.7297	10.9069	6.8069	7.62864	1.2416	0.312201	0.087694	1	up	no
ENSMUSG00000027272	Ubr1	ENSMUST00000028728;ENSMUST00000135891;ENSMUST00000129790;ENSMUST00000153868;ENSMUST00000154023;ENSMUST00000138824;ENSMUST00000133408	GO:0000151(ubiquitin ligase complex);GO:0000502(proteasome complex);GO:0004842(ubiquitin-protein transferase activity);GO:0005515(protein binding);GO:0005737(cytoplasm);GO:0005829(cytosol);GO:0006511(ubiquitin-dependent protein catabolic process);GO:0008270(zinc ion binding);GO:0016567(protein ubiquitination);GO:0016740(transferase activity);GO:0030163(protein catabolic process);GO:0032007(negati…	NA	K10625	EC:2.3.2.27	ubiquitin protein ligase E3 component n-recognin 1 [Source:MGI Symbol;Acc:MGI:1277977]	2.04095	2.32041	2.11024	2.62361	2.40619	2.50344	0.859072	-0.219149	0.0880612	1	down	no
MSTRG.10330	2610001J05Rik	MSTRG.10330.5;ENSMUST00000155856;MSTRG.10330.4;ENSMUST00000139231;ENSMUST00000185219;ENSMUST00000185361	GO:0003674(molecular_function);GO:0005575(cellular_component);GO:0008150(biological_process);GO:0016020(membrane);GO:0016021(integral component of membrane);GO:0016021(integral component of membrane)	NA	NA	NA	RIKEN cDNA 2610001J05 gene [Source:MGI Symbol;Acc:MGI:1913770]	8.46007	8.55434	7.69571	8.18966	7.03365	5.45171	1.19517	0.257213	0.0880759	1	up	no
MSTRG.10639	Nagk	ENSMUST00000113851;MSTRG.10639.4;ENSMUST00000146117;ENSMUST00000128262;ENSMUST00000150322;ENSMUST00000037376;ENSMUST00000151147;ENSMUST00000141611;ENSMUST00000205599;ENSMUST00000205681	GO:0000166(nucleotide binding);GO:0005524(ATP binding);GO:0006044(N-acetylglucosamine metabolic process);GO:0009384(N-acylmannosamine kinase activity);GO:0016301(kinase activity);GO:0016310(phosphorylation);GO:0016740(transferase activity);GO:0019262(N-acetylneuraminate catabolic process);GO:0045127(N-acetylglucosamine kinase activity);GO:0046835(carbohydrate phosphorylation);GO:0046835(carbohydr…	00520(Amino sugar and nucleotide sugar metabolism);00520(Amino sugar and nucleotide sugar metabolism)	K00884	EC:2.7.1.59	N-acetylglucosamine kinase [Source:MGI Symbol;Acc:MGI:1860418]	7.01961	6.50892	6.54835	8.73819	6.11601	9.53772	0.823095	-0.280869	0.0885327	1	down	no
ENSMUSG00000015943	Bola1	ENSMUST00000107099;ENSMUST00000016087;ENSMUST00000177442	GO:0003674(molecular_function);GO:0005739(mitochondrion);GO:0008150(biological_process);GO:0008150(biological_process)	NA	K22066	NA	bolA-like 1 (E. coli) [Source:MGI Symbol;Acc:MGI:1916418]	2.01738	2.60732	2.91472	1.69417	2.08428	1.66072	1.38614	0.471069	0.0890034	1	up	no
MSTRG.12769	Mmp13	ENSMUST00000015394	GO:0001958(endochondral ossification);GO:0001968(fibronectin binding);GO:0003417(growth plate cartilage development);GO:0004222(metalloendopeptidase activity);GO:0005509(calcium ion binding);GO:0005518(collagen binding);GO:0005576(extracellular region);GO:0005615(extracellular space);GO:0005764(lysosome);GO:0005794(Golgi apparatus);GO:0006508(proteolysis);GO:0007507(heart development);GO:0008233(…	04657(IL-17 signaling pathway);04926(Relaxin signaling pathway);04928(Parathyroid hormone synthesis, secretion and action)	K07994	EC:3.4.24.-	matrix metallopeptidase 13 [Source:MGI Symbol;Acc:MGI:1340026]	47.5671	49.9905	49.6344	42.9908	42.1018	44.0764	1.13953	0.188439	0.0890119	1	up	no
MSTRG.12249	Prag1	MSTRG.12249.4;ENSMUST00000110492;ENSMUST00000150295;ENSMUST00000145386	GO:0004672(protein kinase activity);GO:0005515(protein binding);GO:0005524(ATP binding);GO:0005634(nucleus);GO:0005737(cytoplasm);GO:0005925(focal adhesion);GO:0006468(protein phosphorylation);GO:0008360(regulation of cell shape);GO:0008593(regulation of Notch signaling pathway);GO:0010977(negative regulation of neuron projection development);GO:0016477(cell migration);GO:0030054(cell junction);G…	NA	K17537	EC:2.7.10.2	PEAK1 related kinase activating pseudokinase 1 [Source:MGI Symbol;Acc:MGI:1196223]	1.78033	1.87311	1.61397	2.01057	2.10333	2.04435	0.855343	-0.225425	0.0891562	1	down	no
ENSMUSG00000073802	Cdkn2b	ENSMUST00000097981	GO:0000079(regulation of cyclin-dependent protein serine/threonine kinase activity);GO:0000086(G2/M transition of mitotic cell cycle);GO:0004861(cyclin-dependent protein serine/threonine kinase inhibitor activity);GO:0005515(protein binding);GO:0005634(nucleus);GO:0005737(cytoplasm);GO:0007049(cell cycle);GO:0007050(cell cycle arrest);GO:0007093(mitotic cell cycle checkpoint);GO:0008285(negative …	04068(FoxO signaling pathway);04110(Cell cycle);04218(Cellular senescence);04350(TGF-beta signaling pathway);04934(Cushing syndrome);05166(Human T-cell leukemia virus 1 infection);05200(Pathways in cancer);05203(Viral carcinogenesis);05222(Small cell lung cancer);05226(Gastric cancer)	K04685	NA	cyclin dependent kinase inhibitor 2B [Source:MGI Symbol;Acc:MGI:104737]	1.69131	1.67406	1.57151	1.21029	1.33189	1.06395	1.36903	0.453149	0.0891868	1	up	no
MSTRG.7776	Tbl1xr1	ENSMUST00000193734;ENSMUST00000202747;ENSMUST00000200943;ENSMUST00000202647;ENSMUST00000063988;ENSMUST00000202356;ENSMUST00000192328;ENSMUST00000201509	GO:0000118(histone deacetylase complex);GO:0000122(negative regulation of transcription by RNA polymerase II);GO:0001835(blastocyst hatching);GO:0002021(response to dietary excess);GO:0003677(DNA binding);GO:0003714(transcription corepressor activity);GO:0005515(protein binding);GO:0005634(nucleus);GO:0005654(nucleoplasm);GO:0006325(chromatin organization);GO:0006357(regulation of transcription b…	04310(Wnt signaling pathway);04310(Wnt signaling pathway)	K04508	NA	transducin (beta)-like 1X-linked receptor 1 [Source:MGI Symbol;Acc:MGI:2441730]	3.38912	4.0119	3.68717	3.95484	5.28613	4.00656	0.837	-0.2567	0.0892487	1	down	no
MSTRG.5049	Mx1	ENSMUST00000155233;MSTRG.5049.2;ENSMUST00000023655;ENSMUST00000135184;ENSMUST00000232282;MSTRG.5049.8;ENSMUST00000113768;ENSMUST00000231461;MSTRG.5049.9;MSTRG.5049.10;ENSMUST00000142883;ENSMUST00000231995;ENSMUST00000231455	GO:0000166(nucleotide binding);GO:0003924(GTPase activity);GO:0005525(GTP binding);GO:0005525(GTP binding)	NA	NA	NA	MX dynamin-like GTPase 1 [Source:MGI Symbol;Acc:MGI:97243]	17.0192	17.8843	17.0143	18.8004	20.3977	20.2316	0.873599	-0.194956	0.0892733	1	down	no
MSTRG.9288	Ssu72	ENSMUST00000105595;ENSMUST00000030905;ENSMUST00000140322	GO:0004721(phosphoprotein phosphatase activity);GO:0005634(nucleus);GO:0005654(nucleoplasm);GO:0005737(cytoplasm);GO:0005829(cytosol);GO:0005847(mRNA cleavage and polyadenylation specificity factor complex);GO:0006369(termination of RNA polymerase II transcription);GO:0006378(mRNA polyadenylation);GO:0006397(mRNA processing);GO:0008420(RNA polymerase II CTD heptapeptide repeat phosphatase activit…	03015(mRNA surveillance pathway);03015(mRNA surveillance pathway)	K15544	EC:3.1.3.16	Ssu72 RNA polymerase II CTD phosphatase homolog (yeast) [Source:MGI Symbol;Acc:MGI:1916241]	20.8515	21.4624	20.6791	20.858	26.5612	26.0738	0.857129	-0.222416	0.0895403	1	down	no
MSTRG.3168	Wrnip1	ENSMUST00000021832;ENSMUST00000220560;ENSMUST00000229351;ENSMUST00000230949;ENSMUST00000221066	GO:0000166(nucleotide binding);GO:0000731(DNA synthesis involved in DNA repair);GO:0000733(DNA strand renaturation);GO:0000784(nuclear chromosome, telomeric region);GO:0002376(immune system process);GO:0003677(DNA binding);GO:0005515(protein binding);GO:0005524(ATP binding);GO:0005634(nucleus);GO:0005737(cytoplasm);GO:0006260(DNA replication);GO:0006261(DNA-dependent DNA replication);GO:0006281(D…	NA	K07478	NA	Werner helicase interacting protein 1 [Source:MGI Symbol;Acc:MGI:1926153]	6.74361	5.70003	5.62185	5.20021	5.54378	4.74476	1.16636	0.222015	0.0898682	1	up	no
MSTRG.13852	Rpl39	ENSMUST00000138799;ENSMUST00000115231;ENSMUST00000131149	GO:0002181(cytoplasmic translation);GO:0002227(innate immune response in mucosa);GO:0003735(structural constituent of ribosome);GO:0005515(protein binding);GO:0005615(extracellular space);GO:0005622(intracellular);GO:0005840(ribosome);GO:0006412(translation);GO:0019731(antibacterial humoral response);GO:0022625(cytosolic large ribosomal subunit);GO:0042788(polysomal ribosome);GO:0050830(defense r…	03010(Ribosome);03010(Ribosome)	K02924	NA	ribosomal protein L39 [Source:MGI Symbol;Acc:MGI:1914498]	84.3691	85.1108	84.0671	74.0545	72.7642	75.9594	1.13811	0.186645	0.089872	1	up	no
ENSMUSG00000045318	Adra2c	ENSMUST00000049545	GO:0004930(G protein-coupled receptor activity);GO:0004935(adrenergic receptor activity);GO:0004938(alpha2-adrenergic receptor activity);GO:0005737(cytoplasm);GO:0005886(plasma membrane);GO:0005887(integral component of plasma membrane);GO:0006940(regulation of smooth muscle contraction);GO:0007165(signal transduction);GO:0007186(G protein-coupled receptor signaling pathway);GO:0007188(adenylate …	04022(cGMP-PKG signaling pathway);04080(Neuroactive ligand-receptor interaction)	K04140	NA	adrenergic receptor, alpha 2c [Source:MGI Symbol;Acc:MGI:87936]	1.22629	0.891697	1.09008	0.735451	0.98763	0.633984	1.36104	0.444714	0.0900883	1	up	no
MSTRG.1091	Tysnd1	ENSMUST00000020284;ENSMUST00000219768;ENSMUST00000218280	GO:0002020(protease binding);GO:0004252(serine-type endopeptidase activity);GO:0005777(peroxisome);GO:0005782(peroxisomal matrix);GO:0006508(proteolysis);GO:0008233(peptidase activity);GO:0008236(serine-type peptidase activity);GO:0016485(protein processing);GO:0016787(hydrolase activity);GO:0031998(regulation of fatty acid beta-oxidation);GO:0042802(identical protein binding);GO:0051260(protein …	NA	K23012	EC:3.4.21.-	trypsin domain containing 1 [Source:MGI Symbol;Acc:MGI:1919017]	5.87274	5.85124	5.56119	4.88407	4.66778	5.17101	1.17404	0.231477	0.090228	1	up	no
MSTRG.1308	Washc3	ENSMUST00000182183;ENSMUST00000020248;ENSMUST00000171151;ENSMUST00000182619;ENSMUST00000182359;ENSMUST00000182299;ENSMUST00000182351;ENSMUST00000182211	GO:0003674(molecular_function);GO:0005768(endosome);GO:0005769(early endosome);GO:0006887(exocytosis);GO:0015031(protein transport);GO:0030041(actin filament polymerization);GO:0071203(WASH complex);GO:0071203(WASH complex)	04144(Endocytosis);04144(Endocytosis)	K18463	NA	WASH complex subunit 3 [Source:MGI Symbol;Acc:MGI:1914532]	2.81293	3.1389	3.00463	3.31941	3.59382	3.68273	0.845271	-0.242513	0.0905172	1	down	no
ENSMUSG00000053007	Creb5	ENSMUST00000205120;ENSMUST00000203528;ENSMUST00000203575;ENSMUST00000204143;ENSMUST00000204861;ENSMUST00000203487;ENSMUST00000205222;ENSMUST00000204096;ENSMUST00000211679;ENSMUST00000204136;ENSMUST00000204245;ENSMUST00000205200	GO:0003676(nucleic acid binding);GO:0003700(DNA-binding transcription factor activity);GO:0006355(regulation of transcription, DNA-templated);GO:0045893(positive regulation of transcription, DNA-templated);GO:0045893(positive regulation of transcription, DNA-templated)	04022(cGMP-PKG signaling pathway);04024(cAMP signaling pathway);04151(PI3K-Akt signaling pathway);04152(AMPK signaling pathway);04211(Longevity regulating pathway);04261(Adrenergic signaling in cardiomyocytes);04668(TNF signaling pathway);04714(Thermogenesis);04725(Cholinergic synapse);04728(Dopaminergic synapse);04911(Insulin secretion);04915(Estrogen signaling pathway);04918(Thyroid hormone syn…	K09047	NA	cAMP responsive element binding protein 5 [Source:MGI Symbol;Acc:MGI:2443973]	0.86386	1.9058	1.85018	2.03487	1.96066	2.04296	0.765066	-0.386345	0.0906974	1	down	no
MSTRG.2135	Wfdc21	ENSMUST00000070832	GO:0005576(extracellular region);GO:0005615(extracellular space);GO:0008047(enzyme activator activity);GO:0010466(negative regulation of peptidase activity);GO:0030414(peptidase inhibitor activity);GO:0032496(response to lipopolysaccharide);GO:0034612(response to tumor necrosis factor);GO:0043085(positive regulation of catalytic activity);GO:0050872(white fat cell differentiation)	NA	NA	NA	WAP four-disulfide core domain 21 [Source:MGI Symbol;Acc:MGI:1913357]	48.4473	47.124	49.9763	43.3718	42.2564	40.5682	1.15334	0.20582	0.0908457	1	up	no
MSTRG.12591	Polr2c	ENSMUST00000109521;ENSMUST00000212848;ENSMUST00000211939;ENSMUST00000212124;ENSMUST00000212120;ENSMUST00000211957	GO:0001055(RNA polymerase II activity);GO:0003677(DNA binding);GO:0003899(DNA-directed 5'-3' RNA polymerase activity);GO:0005515(protein binding);GO:0005634(nucleus);GO:0005654(nucleoplasm);GO:0005665(RNA polymerase II, core complex);GO:0005737(cytoplasm);GO:0005829(cytosol);GO:0006351(transcription, DNA-templated);GO:0006366(transcription by RNA polymerase II);GO:0015630(microtubule cytoskeleton…	03020(RNA polymerase);05016(Huntington disease);05016(Huntington disease)	K03011	NA	polymerase (RNA) II (DNA directed) polypeptide C [Source:MGI Symbol;Acc:MGI:109299]	2.86461	2.9518	3.38571	2.75187	2.51955	2.5511	1.17636	0.234334	0.0910135	1	up	no
MSTRG.5712	Gm26561	MSTRG.5712.1	NA	NA	NA	NA		338.341	69.9508	441.74	69.3491	127.274	273.313	1.80882	0.855051	0.0910955	1	up	no
MSTRG.1708	Gm12191	ENSMUST00000118307	NA	NA	NA	NA	predicted gene 12191 [Source:MGI Symbol;Acc:MGI:3651293]	59.2645	58.861	57.8903	69.4643	68.5995	65.8721	0.863094	-0.21241	0.0911309	1	down	no
MSTRG.6150	Pold4;Clcf1;AC109138	ENSMUST00000235306;ENSMUST00000046506;ENSMUST00000025773;ENSMUST00000132305;ENSMUST00000237518;ENSMUST00000126457;ENSMUST00000237171;ENSMUST00000138090;ENSMUST00000235355	GO:0001938(positive regulation of endothelial cell proliferation);GO:0003887(DNA-directed DNA polymerase activity);GO:0005634(nucleus);GO:0005730(nucleolus);GO:0005739(mitochondrion);GO:0005829(cytosol);GO:0006260(DNA replication);GO:0006261(DNA-dependent DNA replication);GO:0006281(DNA repair);GO:0006974(cellular response to DNA damage stimulus);GO:0043625(delta DNA polymerase complex);GO:007189…	03030(DNA replication);03410(Base excision repair);03420(Nucleotide excision repair);03430(Mismatch repair);03440(Homologous recombination);04060(Cytokine-cytokine receptor interaction);04060(Cytokine-cytokine receptor interaction)	K03505;K05421	NA	polymerase (DNA-directed), delta 4 [Source:MGI Symbol;Acc:MGI:1916995];cardiotrophin-like cytokine factor 1 [Source:MGI Symbol;Acc:MGI:1930088];novel protein	6.25856	6.21782	6.5062	5.79245	4.33273	5.93748	1.18178	0.240965	0.0912283	1	up	no
MSTRG.6893	Dpm2	ENSMUST00000150419;ENSMUST00000128039;ENSMUST00000140592;ENSMUST00000028151	GO:0000506(glycosylphosphatidylinositol-N-acetylglucosaminyltransferase (GPI-GnT) complex);GO:0004582(dolichyl-phosphate beta-D-mannosyltransferase activity);GO:0005515(protein binding);GO:0005783(endoplasmic reticulum);GO:0005789(endoplasmic reticulum membrane);GO:0006486(protein glycosylation);GO:0006506(GPI anchor biosynthetic process);GO:0016020(membrane);GO:0016021(integral component of memb…	00510(N-Glycan biosynthesis);00563(Glycosylphosphatidylinositol (GPI)-anchor biosynthesis);00563(Glycosylphosphatidylinositol (GPI)-anchor biosynthesis)	K09658	NA	dolichol-phosphate (beta-D) mannosyltransferase 2 [Source:MGI Symbol;Acc:MGI:1330238]	16.1171	14.4698	16.1207	12.5736	13.8522	13.8907	1.15852	0.212289	0.0915307	1	up	no
MSTRG.1935	Eif5a	ENSMUST00000108610;ENSMUST00000108612;ENSMUST00000108611;MSTRG.1935.12;MSTRG.1935.14;ENSMUST00000108609;ENSMUST00000043419;ENSMUST00000108613;ENSMUST00000153652;ENSMUST00000071026;ENSMUST00000152589;ENSMUST00000108607;ENSMUST00000164359;ENSMUST00000108608;ENSMUST00000070996	GO:0003723(RNA binding);GO:0003746(translation elongation factor activity);GO:0005634(nucleus);GO:0005642(annulate lamellae);GO:0005643(nuclear pore);GO:0005737(cytoplasm);GO:0005783(endoplasmic reticulum);GO:0005789(endoplasmic reticulum membrane);GO:0006406(mRNA export from nucleus);GO:0006412(translation);GO:0006414(translational elongation);GO:0006452(translational frameshifting);GO:0006611(p…	NA	K03263	NA	eukaryotic translation initiation factor 5A [Source:MGI Symbol;Acc:MGI:106248]	95.2496	114.994	114.768	98.2714	95.4718	89.2833	1.14834	0.199555	0.0915704	1	up	no
ENSMUSG00000032221	Mns1	ENSMUST00000034746;ENSMUST00000183809;ENSMUST00000184604	GO:0005634(nucleus);GO:0005635(nuclear envelope);GO:0005882(intermediate filament);GO:0005930(axoneme);GO:0007283(spermatogenesis);GO:0031514(motile cilium);GO:0036126(sperm flagellum);GO:0042802(identical protein binding);GO:0044782(cilium organization);GO:0045724(positive regulation of cilium assembly);GO:0051321(meiotic cell cycle);GO:0070986(left/right axis specification);GO:0070986(left/righ…	NA	NA	NA	meiosis-specific nuclear structural protein 1 [Source:MGI Symbol;Acc:MGI:107933]	0.396351	0.188078	0.248355	0.217486	0.512981	0.616067	0.618465	-0.693237	0.0916492	1	down	no
MSTRG.12041	Adam8	ENSMUST00000156647;ENSMUST00000128332;ENSMUST00000106069;ENSMUST00000026546;ENSMUST00000132903;ENSMUST00000149915;ENSMUST00000173209	GO:0000902(cell morphogenesis);GO:0001525(angiogenesis);GO:0002102(podosome);GO:0002523(leukocyte migration involved in inflammatory response);GO:0002675(positive regulation of acute inflammatory response);GO:0002693(positive regulation of cellular extravasation);GO:0004222(metalloendopeptidase activity);GO:0005178(integrin binding);GO:0005509(calcium ion binding);GO:0005515(protein binding);GO:0…	NA	K06540	EC:3.4.24.-	a disintegrin and metallopeptidase domain 8 [Source:MGI Symbol;Acc:MGI:107825]	74.9446	70.3363	71.6425	62.2576	66.4922	62.29	1.13549	0.183313	0.0917932	1	up	no
ENSMUSG00000015850	Adamtsl4	ENSMUST00000117782;ENSMUST00000151054;ENSMUST00000124410;ENSMUST00000015994;ENSMUST00000148854	GO:0002020(protease binding);GO:0002064(epithelial cell development);GO:0005576(extracellular region);GO:0005614(interstitial matrix);GO:0005615(extracellular space);GO:0006508(proteolysis);GO:0006915(apoptotic process);GO:0008233(peptidase activity);GO:0030198(extracellular matrix organization);GO:0031012(extracellular matrix);GO:0043065(positive regulation of apoptotic process);GO:0043065(posit…	NA	NA	NA	ADAMTS-like 4 [Source:MGI Symbol;Acc:MGI:2389008]	0.533229	0.632263	0.562828	0.833038	0.70966	0.763455	0.749438	-0.416118	0.0918875	1	down	no
MSTRG.6585	Add3	ENSMUST00000237301;ENSMUST00000111741;ENSMUST00000237430;ENSMUST00000050096;ENSMUST00000237593;ENSMUST00000237099;ENSMUST00000235754;ENSMUST00000025999;ENSMUST00000235133;ENSMUST00000238130;ENSMUST00000236417	GO:0000794(condensed nuclear chromosome);GO:0003779(actin binding);GO:0005080(protein kinase C binding);GO:0005198(structural molecule activity);GO:0005516(calmodulin binding);GO:0005654(nucleoplasm);GO:0005737(cytoplasm);GO:0005856(cytoskeleton);GO:0005886(plasma membrane);GO:0005903(brush border);GO:0005911(cell-cell junction);GO:0005938(cell cortex);GO:0014069(postsynaptic density);GO:0016020(…	NA	K18622	NA	adducin 3 (gamma) [Source:MGI Symbol;Acc:MGI:1351615]	3.11947	2.40292	3.22592	3.39934	3.40623	3.60037	0.840704	-0.250331	0.0920378	1	down	no
MSTRG.3149	Hist1h2bg	ENSMUST00000079251	GO:0000786(nucleosome);GO:0002227(innate immune response in mucosa);GO:0003677(DNA binding);GO:0005615(extracellular space);GO:0005634(nucleus);GO:0005654(nucleoplasm);GO:0005694(chromosome);GO:0005829(cytosol);GO:0006334(nucleosome assembly);GO:0019731(antibacterial humoral response);GO:0042802(identical protein binding);GO:0046982(protein heterodimerization activity);GO:0050830(defense response…	05034(Alcoholism);05203(Viral carcinogenesis);05322(Systemic lupus erythematosus)	K11252	NA	histone cluster 1, H2bg [Source:MGI Symbol;Acc:MGI:2448386]	4.30234	8.58513	2.2012	9.87085	8.52978	5.59764	0.62874	-0.669466	0.0924898	1	down	no
MSTRG.13002	Fbxl12	ENSMUST00000131128;ENSMUST00000140702;ENSMUST00000086459;ENSMUST00000148631;ENSMUST00000155301;ENSMUST00000086458;ENSMUST00000151861;ENSMUST00000153154;ENSMUST00000131343	GO:0000086(G2/M transition of mitotic cell cycle);GO:0000151(ubiquitin ligase complex);GO:0005515(protein binding);GO:0005634(nucleus);GO:0005737(cytoplasm);GO:0005829(cytosol);GO:0006511(ubiquitin-dependent protein catabolic process);GO:0016567(protein ubiquitination);GO:0019005(SCF ubiquitin ligase complex);GO:0031146(SCF-dependent proteasomal ubiquitin-dependent protein catabolic process);GO:0…	NA	K10278	NA	F-box and leucine-rich repeat protein 12 [Source:MGI Symbol;Acc:MGI:1354738]	1.47217	1.17835	1.53162	1.16198	1.00364	1.16227	1.2567	0.329635	0.0925052	1	up	no
ENSMUSG00000044788	Fads6	ENSMUST00000056153;ENSMUST00000141006	GO:0003674(molecular_function);GO:0005575(cellular_component);GO:0006629(lipid metabolic process);GO:0006631(fatty acid metabolic process);GO:0006633(fatty acid biosynthetic process);GO:0008150(biological_process);GO:0016020(membrane);GO:0016021(integral component of membrane);GO:0016491(oxidoreductase activity);GO:0055114(oxidation-reduction process);GO:0055114(oxidation-reduction process)	NA	K12419	EC:1.14.19.-	fatty acid desaturase domain family, member 6 [Source:MGI Symbol;Acc:MGI:3039592]	0.576751	0.531474	0.663438	0.4183	0.477182	0.462555	1.30458	0.383582	0.0926168	1	up	no
MSTRG.13100	Gramd1b	ENSMUST00000165104;ENSMUST00000137454;ENSMUST00000045682;ENSMUST00000119373;ENSMUST00000118159;ENSMUST00000121357;ENSMUST00000155265;ENSMUST00000150977;ENSMUST00000148170;ENSMUST00000137189	GO:0001786(phosphatidylserine binding);GO:0005783(endoplasmic reticulum);GO:0005789(endoplasmic reticulum membrane);GO:0005886(plasma membrane);GO:0006869(lipid transport);GO:0008289(lipid binding);GO:0015485(cholesterol binding);GO:0016020(membrane);GO:0016021(integral component of membrane);GO:0030301(cholesterol transport);GO:0042632(cholesterol homeostasis);GO:0070300(phosphatidic acid bindin…	NA	NA	NA	GRAM domain containing 1B [Source:MGI Symbol;Acc:MGI:1925037]	6.06721	5.70331	3.46352	6.09612	6.03715	6.61637	0.812498	-0.299564	0.0926465	1	down	no
ENSMUSG00000066755	Tnfsf18	ENSMUST00000086084	GO:0002250(adaptive immune response);GO:0002309(T cell proliferation involved in immune response);GO:0002376(immune system process);GO:0002687(positive regulation of leukocyte migration);GO:0005125(cytokine activity);GO:0005164(tumor necrosis factor receptor binding);GO:0005515(protein binding);GO:0005615(extracellular space);GO:0005886(plasma membrane);GO:0006955(immune response);GO:0009986(cell…	04060(Cytokine-cytokine receptor interaction)	K05479	NA	tumor necrosis factor (ligand) superfamily, member 18 [Source:MGI Symbol;Acc:MGI:2673064]	0.622978	0.687915	0.850832	0.419369	0.533849	0.548429	1.43957	0.525637	0.0927567	1	up	no
ENSMUSG00000027377	Mall	ENSMUST00000028856	GO:0000139(Golgi membrane);GO:0005886(plasma membrane);GO:0016020(membrane);GO:0016021(integral component of membrane);GO:0019911(structural constituent of myelin sheath);GO:0030136(clathrin-coated vesicle);GO:0031410(cytoplasmic vesicle);GO:0042552(myelination);GO:0045121(membrane raft)	NA	NA	NA	mal, T cell differentiation protein-like [Source:MGI Symbol;Acc:MGI:2385152]	0.427066	0.255786	0.300956	0.410011	0.489275	0.593139	0.659201	-0.60121	0.0928518	1	down	no
ENSMUSG00000042473	Tbc1d8b	ENSMUST00000096313;ENSMUST00000123430	GO:0005096(GTPase activator activity);GO:0005509(calcium ion binding);GO:0005623(cell);GO:0006886(intracellular protein transport);GO:0017137(Rab GTPase binding);GO:0090630(activation of GTPase activity);GO:0090630(activation of GTPase activity)	NA	K19951	NA	TBC1 domain family, member 8B [Source:MGI Symbol;Acc:MGI:1918101]	2.01827	1.74674	2.06989	2.48055	2.22565	2.29823	0.833031	-0.263558	0.0930408	1	down	no
MSTRG.7379	Snrpert	ENSMUST00000121967	NA	NA	NA	NA	small nuclear ribonucleoprotein E, pseudogene [Source:MGI Symbol;Acc:MGI:3650419]	8.26148	14.8044	13.7304	10.9673	8.03133	7.17212	1.406	0.491599	0.0930493	1	up	no
MSTRG.6178	AC122861	ENSMUST00000237256	NA	NA	NA	NA	novel transcript, antisense to Sart1	0.781449	1.17999	1.96589	1.98981	2.18158	1.71059	0.667688	-0.582755	0.0931963	1	down	no
MSTRG.4834	Nrros	ENSMUST00000115165;ENSMUST00000115163;ENSMUST00000143682;ENSMUST00000126869;ENSMUST00000099991;ENSMUST00000144345;ENSMUST00000130410;ENSMUST00000150250;ENSMUST00000136809;ENSMUST00000231836	GO:0005515(protein binding);GO:0005576(extracellular region);GO:0005783(endoplasmic reticulum);GO:0005789(endoplasmic reticulum membrane);GO:0005886(plasma membrane);GO:0006801(superoxide metabolic process);GO:0006954(inflammatory response);GO:0006955(immune response);GO:0007179(transforming growth factor beta receptor signaling pathway);GO:0009986(cell surface);GO:0014005(microglia development);…	NA	NA	NA	negative regulator of reactive oxygen species [Source:MGI Symbol;Acc:MGI:2445095]	13.9637	12.4426	12.3877	12.2991	12.2082	6.94379	1.23347	0.302724	0.0932074	1	up	no
MSTRG.2158	Med13	ENSMUST00000043624;ENSMUST00000140514;ENSMUST00000136622;ENSMUST00000144983	GO:0003712(transcription coregulator activity);GO:0003713(transcription coactivator activity);GO:0005634(nucleus);GO:0005654(nucleoplasm);GO:0006357(regulation of transcription by RNA polymerase II);GO:0006367(transcription initiation from RNA polymerase II promoter);GO:0016592(mediator complex);GO:0042632(cholesterol homeostasis);GO:0043433(negative regulation of DNA-binding transcription factor…	04919(Thyroid hormone signaling pathway);04919(Thyroid hormone signaling pathway)	K15164	NA	mediator complex subunit 13 [Source:MGI Symbol;Acc:MGI:3029632]	5.69154	5.79009	5.3747	6.52076	6.59709	6.23117	0.871172	-0.198971	0.0934573	1	down	no
MSTRG.8628	Xpa	ENSMUST00000030013;ENSMUST00000142380;ENSMUST00000130051;ENSMUST00000058232;ENSMUST00000141318;ENSMUST00000132358	GO:0000110(nucleotide-excision repair factor 1 complex);GO:0000715(nucleotide-excision repair, DNA damage recognition);GO:0003677(DNA binding);GO:0003684(damaged DNA binding);GO:0005634(nucleus);GO:0005662(DNA replication factor A complex);GO:0005737(cytoplasm);GO:0006281(DNA repair);GO:0006284(base-excision repair);GO:0006289(nucleotide-excision repair);GO:0006974(cellular response to DNA damage…	01524(Platinum drug resistance);03420(Nucleotide excision repair);03420(Nucleotide excision repair)	K10847	NA	xeroderma pigmentosum, complementation group A [Source:MGI Symbol;Acc:MGI:99135]	1.71277	2.23271	2.6866	1.9711	1.54065	1.41552	1.34599	0.428673	0.0935152	1	up	no
ENSMUSG00000027803	Wwtr1	ENSMUST00000029380;ENSMUST00000120977	GO:0000122(negative regulation of transcription by RNA polymerase II);GO:0001649(osteoblast differentiation);GO:0001894(tissue homeostasis);GO:0001933(negative regulation of protein phosphorylation);GO:0003015(heart process);GO:0003713(transcription coactivator activity);GO:0003714(transcription corepressor activity);GO:0005515(protein binding);GO:0005634(nucleus);GO:0005654(nucleoplasm);GO:00056…	04390(Hippo signaling pathway);04392(Hippo signaling pathway - multiple species);04392(Hippo signaling pathway - multiple species)	K16820	NA	WW domain containing transcription regulator 1 [Source:MGI Symbol;Acc:MGI:1917649]	0.820318	0.853327	1.05588	1.26178	1.16607	1.08803	0.776343	-0.365233	0.0935881	1	down	no
MSTRG.4755	Ufd1	ENSMUST00000005394;ENSMUST00000172013;ENSMUST00000172451;ENSMUST00000166352;ENSMUST00000171789;ENSMUST00000163695;ENSMUST00000170325;ENSMUST00000232311;ENSMUST00000164795	GO:0005102(signaling receptor binding);GO:0005515(protein binding);GO:0005634(nucleus);GO:0005737(cytoplasm);GO:0005783(endoplasmic reticulum);GO:0005829(cytosol);GO:0006511(ubiquitin-dependent protein catabolic process);GO:0030970(retrograde protein transport, ER to cytosol);GO:0032480(negative regulation of type I interferon production);GO:0034098(VCP-NPL4-UFD1 AAA ATPase complex);GO:0036435(K4…	04141(Protein processing in endoplasmic reticulum);04141(Protein processing in endoplasmic reticulum)	K14016	NA	ubiquitin recognition factor in ER-associated degradation 1 [Source:MGI Symbol;Acc:MGI:109353]	7.17201	8.26252	7.67146	6.97046	6.56461	6.42721	1.15748	0.210989	0.0936593	1	up	no
MSTRG.3744	Pbrm1	ENSMUST00000112094;ENSMUST00000112095;ENSMUST00000156628;ENSMUST00000146325;ENSMUST00000135704;ENSMUST00000090214;ENSMUST00000156407;ENSMUST00000145497;ENSMUST00000052239;ENSMUST00000144009;ENSMUST00000022471;ENSMUST00000112098;ENSMUST00000112106	GO:0000776(kinetochore);GO:0001825(blastocyst formation);GO:0001890(placenta development);GO:0001974(blood vessel remodeling);GO:0003007(heart morphogenesis);GO:0003349(epicardium-derived cardiac endothelial cell differentiation);GO:0003677(DNA binding);GO:0003682(chromatin binding);GO:0005515(protein binding);GO:0005634(nucleus);GO:0005654(nucleoplasm);GO:0006325(chromatin organization);GO:00063…	05225(Hepatocellular carcinoma);05225(Hepatocellular carcinoma)	K11757	NA	polybromo 1 [Source:MGI Symbol;Acc:MGI:1923998]	4.53129	4.58405	3.56678	4.66585	5.21762	5.07872	0.847611	-0.238525	0.0937669	1	down	no
MSTRG.3039	Traf3	ENSMUST00000021706;ENSMUST00000139162;ENSMUST00000117269;ENSMUST00000143395	GO:0001817(regulation of cytokine production);GO:0002224(toll-like receptor signaling pathway);GO:0002376(immune system process);GO:0005164(tumor necrosis factor receptor binding);GO:0005515(protein binding);GO:0005737(cytoplasm);GO:0005768(endosome);GO:0006915(apoptotic process);GO:0007165(signal transduction);GO:0008063(Toll signaling pathway);GO:0008270(zinc ion binding);GO:0009898(cytoplasmic…	04064(NF-kappa B signaling pathway);04620(Toll-like receptor signaling pathway);04621(NOD-like receptor signaling pathway);04622(RIG-I-like receptor signaling pathway);04657(IL-17 signaling pathway);04668(TNF signaling pathway);05160(Hepatitis C);05161(Hepatitis B);05162(Measles);05165(Human papillomavirus infection);05167(Kaposi sarcoma-associated herpesvirus infection);05168(Herpes simplex viru…	K03174	NA	TNF receptor-associated factor 3 [Source:MGI Symbol;Acc:MGI:108041]	2.32539	2.51429	5.23916	3.08307	5.52701	5.43263	0.717727	-0.478492	0.0938722	1	down	no
MSTRG.6845	Dolk	ENSMUST00000100219	GO:0004168(dolichol kinase activity);GO:0005783(endoplasmic reticulum);GO:0005789(endoplasmic reticulum membrane);GO:0016020(membrane);GO:0016021(integral component of membrane);GO:0016301(kinase activity);GO:0016310(phosphorylation);GO:0016740(transferase activity);GO:0030176(integral component of endoplasmic reticulum membrane);GO:0043048(dolichyl monophosphate biosynthetic process)	00510(N-Glycan biosynthesis)	K00902	EC:2.7.1.108	dolichol kinase [Source:MGI Symbol;Acc:MGI:2677836]	6.24135	6.52131	6.34144	4.77467	6.11678	5.23562	1.1846	0.244397	0.0939104	1	up	no
MSTRG.13573	Ccdc71	ENSMUST00000061209;ENSMUST00000193170;ENSMUST00000193269	GO:0003674(molecular_function);GO:0005575(cellular_component);GO:0044255(cellular lipid metabolic process);GO:0045600(positive regulation of fat cell differentiation);GO:0045600(positive regulation of fat cell differentiation)	NA	NA	NA	coiled-coil domain containing 71 [Source:MGI Symbol;Acc:MGI:1919704]	6.8331	7.04057	6.5823	3.1599	6.64325	6.16163	1.28132	0.357629	0.0939375	1	up	no
ENSMUSG00000113204	Gm46430	ENSMUST00000223059;ENSMUST00000220478;ENSMUST00000222254;ENSMUST00000222003;ENSMUST00000222064;ENSMUST00000222377;ENSMUST00000222430;ENSMUST00000221389;ENSMUST00000221506;ENSMUST00000220929	NA	NA	NA	NA	predicted gene, 46430 [Source:MGI Symbol;Acc:MGI:5826067]	1.58275	1.34769	1.41309	1.79286	1.64302	1.82084	0.826283	-0.275293	0.0941944	1	down	no
MSTRG.11543	Rps13-ps2	ENSMUST00000182017	NA	NA	NA	NA	ribosomal protein S13, pseudogene 2 [Source:MGI Symbol;Acc:MGI:3704295]	10.9057	9.67074	8.72347	8.85215	7.99208	4.55717	1.36907	0.453193	0.0943835	1	up	no
MSTRG.12066	Gatd1	ENSMUST00000156353;ENSMUST00000106008;ENSMUST00000209276;ENSMUST00000142852;ENSMUST00000128006;ENSMUST00000140337	GO:0005576(extracellular region);GO:0005576(extracellular region)	NA	NA	NA	glutamine amidotransferase like class 1 domain containing 1 [Source:MGI Symbol;Acc:MGI:2387178]	3.09682	3.24823	2.73515	4.05696	4.52459	2.73625	0.802294	-0.317797	0.094577	1	down	no
ENSMUSG00000038533	Cbfa2t2	ENSMUST00000045270;ENSMUST00000139506;ENSMUST00000099178;ENSMUST00000135647;ENSMUST00000154487;ENSMUST00000109725;ENSMUST00000109724	GO:0000122(negative regulation of transcription by RNA polymerase II);GO:0003700(DNA-binding transcription factor activity);GO:0003714(transcription corepressor activity);GO:0005515(protein binding);GO:0005634(nucleus);GO:0006355(regulation of transcription, DNA-templated);GO:0010976(positive regulation of neuron projection development);GO:0010977(negative regulation of neuron projection developm…	NA	K22751	NA	CBFA2/RUNX1 translocation partner 2 [Source:MGI Symbol;Acc:MGI:1333833]	0.3988	0.419381	0.380174	0.540079	0.540093	0.473216	0.771446	-0.374363	0.094676	1	down	no
ENSMUSG00000030397	Mark4	ENSMUST00000208650;ENSMUST00000085715;ENSMUST00000207767;ENSMUST00000209058;ENSMUST00000209011	GO:0000166(nucleotide binding);GO:0000226(microtubule cytoskeleton organization);GO:0000930(gamma-tubulin complex);GO:0001578(microtubule bundle formation);GO:0004672(protein kinase activity);GO:0004674(protein serine/threonine kinase activity);GO:0005524(ATP binding);GO:0005737(cytoplasm);GO:0005813(centrosome);GO:0005815(microtubule organizing center);GO:0005856(cytoskeleton);GO:0005874(microtu…	NA	K08798	EC:2.7.11.1	MAP/microtubule affinity regulating kinase 4 [Source:MGI Symbol;Acc:MGI:1920955]	3.32439	4.24766	3.15359	4.34234	4.17453	4.23468	0.841124	-0.249609	0.0949029	1	down	no
MSTRG.13231	Peak1;Gm24270	MSTRG.13231.3;ENSMUST00000188142;ENSMUST00000061552;ENSMUST00000185775;ENSMUST00000186735;ENSMUST00000102326	GO:0004672(protein kinase activity);GO:0004715(non-membrane spanning protein tyrosine kinase activity);GO:0005524(ATP binding);GO:0005737(cytoplasm);GO:0005856(cytoskeleton);GO:0005925(focal adhesion);GO:0006468(protein phosphorylation);GO:0015629(actin cytoskeleton);GO:0016477(cell migration);GO:0018108(peptidyl-tyrosine phosphorylation);GO:0030054(cell junction);GO:0034446(substrate adhesion-de…	NA	K17538	EC:2.7.10.2	pseudopodium-enriched atypical kinase 1 [Source:MGI Symbol;Acc:MGI:2442366];predicted gene, 24270 [Source:MGI Symbol;Acc:MGI:5454047]	8.21691	5.50921	9.94743	5.59163	5.53147	7.77938	1.25241	0.324701	0.0950794	1	up	no
MSTRG.5497	Ppp1r18;Nrm	ENSMUST00000122899;ENSMUST00000113814;MSTRG.5497.4;ENSMUST00000127442;ENSMUST00000144382;ENSMUST00000187690;ENSMUST00000074259;ENSMUST00000190496;ENSMUST00000172931;ENSMUST00000174873	GO:0003674(molecular_function);GO:0003779(actin binding);GO:0005575(cellular_component);GO:0005737(cytoplasm);GO:0005856(cytoskeleton);GO:0008150(biological_process);GO:0019902(phosphatase binding);GO:0005634(nucleus);GO:0005635(nuclear envelope);GO:0005637(nuclear inner membrane);GO:0005652(nuclear lamina);GO:0016020(membrane);GO:0016021(integral component of membrane);GO:0031965(nuclear membran…	NA	K17559	NA	protein phosphatase 1, regulatory subunit 18 [Source:MGI Symbol;Acc:MGI:1923698];nurim (nuclear envelope membrane protein) [Source:MGI Symbol;Acc:MGI:2146855]	8.58344	8.70189	13.9871	8.5508	8.86068	8.3923	1.21193	0.27731	0.0952139	1	up	no
MSTRG.12102	E230032D23Rik	ENSMUST00000207959;ENSMUST00000208797;ENSMUST00000207189	NA	NA	NA	NA	RIKEN cDNA E230032D23 gene [Source:MGI Symbol;Acc:MGI:3041205]	7.84757	8.19951	8.26933	6.73856	6.82417	7.24711	1.16851	0.224664	0.0952282	1	up	no
MSTRG.3222	Gcnt2	ENSMUST00000067778;ENSMUST00000110191;ENSMUST00000225759;ENSMUST00000069958;ENSMUST00000223570;ENSMUST00000225996	GO:0000139(Golgi membrane);GO:0005794(Golgi apparatus);GO:0006486(protein glycosylation);GO:0007179(transforming growth factor beta receptor signaling pathway);GO:0008109(N-acetyllactosaminide beta-1,6-N-acetylglucosaminyltransferase activity);GO:0008284(positive regulation of cell population proliferation);GO:0008375(acetylglucosaminyltransferase activity);GO:0010608(posttranscriptional regulati…	00601(Glycosphingolipid biosynthesis - lacto and neolacto series);00601(Glycosphingolipid biosynthesis - lacto and neolacto series)	K00742	EC:2.4.1.150	glucosaminyl (N-acetyl) transferase 2, I-branching enzyme [Source:MGI Symbol;Acc:MGI:1100870]	3.40558	2.96813	3.83401	2.58094	3.38474	2.63079	1.18743	0.247844	0.0954298	1	up	no
ENSMUSG00000030590	Fam98c	ENSMUST00000147561;ENSMUST00000150431;ENSMUST00000123545;ENSMUST00000164589;ENSMUST00000134176	GO:0008150(biological_process);GO:0072669(tRNA-splicing ligase complex);GO:0072669(tRNA-splicing ligase complex)	NA	NA	NA	family with sequence similarity 98, member C [Source:MGI Symbol;Acc:MGI:1921083]	2.16734	2.06278	2.32226	1.78375	1.82526	1.61822	1.25351	0.325971	0.095451	1	up	no
MSTRG.10272	Rpl21;Gm25091;Gm23202	ENSMUST00000135345;MSTRG.10272.6;ENSMUST00000035983;ENSMUST00000099272;ENSMUST00000103997;ENSMUST00000151871;ENSMUST00000154768;ENSMUST00000075453;ENSMUST00000104376	GO:0003735(structural constituent of ribosome);GO:0005622(intracellular);GO:0005840(ribosome);GO:0006412(translation);GO:0006412(translation)	03010(Ribosome);03010(Ribosome)	K02889	NA	ribosomal protein L21 [Source:MGI Symbol;Acc:MGI:1278340];predicted gene, 25091 [Source:MGI Symbol;Acc:MGI:5454868];predicted gene, 23202 [Source:MGI Symbol;Acc:MGI:5452979]	4.57459	4.77654	4.28348	5.84884	5.68963	4.60389	0.844647	-0.243579	0.0954986	1	down	no
ENSMUSG00000072941	Sod3	ENSMUST00000101208	GO:0001666(response to hypoxia);GO:0004784(superoxide dismutase activity);GO:0005507(copper ion binding);GO:0005515(protein binding);GO:0005576(extracellular region);GO:0005615(extracellular space);GO:0005634(nucleus);GO:0005737(cytoplasm);GO:0005796(Golgi lumen);GO:0006801(superoxide metabolic process);GO:0006979(response to oxidative stress);GO:0016209(antioxidant activity);GO:0016491(oxidoredu…	NA	K16627	EC:1.15.1.1	superoxide dismutase 3, extracellular [Source:MGI Symbol;Acc:MGI:103181]	0.145809	0.046909	0.20298	0.240311	0.277697	0.156292	0.586828	-0.768991	0.0955742	1	down	no
MSTRG.6170	Yif1a	ENSMUST00000238093;ENSMUST00000235773;ENSMUST00000025811;ENSMUST00000237603;ENSMUST00000237025;ENSMUST00000236687	GO:0000139(Golgi membrane);GO:0003674(molecular_function);GO:0005783(endoplasmic reticulum);GO:0005789(endoplasmic reticulum membrane);GO:0005793(endoplasmic reticulum-Golgi intermediate compartment);GO:0005794(Golgi apparatus);GO:0015031(protein transport);GO:0016020(membrane);GO:0016021(integral component of membrane);GO:0016192(vesicle-mediated transport);GO:0030134(COPII-coated ER to Golgi tr…	NA	K20362	NA	Yip1 interacting factor homolog A (S. cerevisiae) [Source:MGI Symbol;Acc:MGI:1915340]	9.68283	12.0384	9.9717	7.9841	9.77732	9.13782	1.17821	0.236597	0.0956188	1	up	no
ENSMUSG00000038685	Rtel1	ENSMUST00000108815;ENSMUST00000054622;ENSMUST00000124149;ENSMUST00000139608;ENSMUST00000098971;ENSMUST00000130772;ENSMUST00000108814;ENSMUST00000153112;ENSMUST00000130935;ENSMUST00000184751;ENSMUST00000146273;ENSMUST00000137700;ENSMUST00000139601;ENSMUST00000126842;ENSMUST00000134651;ENSMUST00000144648;ENSMUST00000147266;ENSMUST00000125233	GO:0000166(nucleotide binding);GO:0000723(telomere maintenance);GO:0000732(strand displacement);GO:0000781(chromosome, telomeric region);GO:0003676(nucleic acid binding);GO:0003677(DNA binding);GO:0004003(ATP-dependent DNA helicase activity);GO:0004386(helicase activity);GO:0005515(protein binding);GO:0005524(ATP binding);GO:0005634(nucleus);GO:0006139(nucleobase-containing compound metabolic pro…	NA	K11136	EC:3.6.4.12	regulator of telomere elongation helicase 1 [Source:MGI Symbol;Acc:MGI:2139369]	1.41373	1.55176	1.59761	1.87153	1.78122	1.79047	0.838309	-0.254446	0.0957202	1	down	no
ENSMUSG00000052353	Cemip	ENSMUST00000064174;ENSMUST00000150495;ENSMUST00000142518;ENSMUST00000147578;ENSMUST00000145171	GO:0004415(hyalurononglucosaminidase activity);GO:0005540(hyaluronic acid binding);GO:0005576(extracellular region);GO:0005634(nucleus);GO:0005737(cytoplasm);GO:0005783(endoplasmic reticulum);GO:0005886(plasma membrane);GO:0005905(clathrin-coated pit);GO:0007605(sensory perception of sound);GO:0008152(metabolic process);GO:0010800(positive regulation of peptidyl-threonine phosphorylation);GO:0016…	NA	K19031	EC:3.2.1.35	cell migration inducing protein, hyaluronan binding [Source:MGI Symbol;Acc:MGI:2443629]	0.145155	0.208444	0.140213	0.130597	0.107385	0.112396	1.40937	0.495052	0.0958819	1	up	no
ENSMUSG00000108137	Gm44053	ENSMUST00000203364	NA	NA	NA	NA	predicted gene, 44053 [Source:MGI Symbol;Acc:MGI:5690445]	1.14774	0.99341	0.805358	1.40433	1.56608	1.32267	0.686339	-0.543008	0.0963404	1	down	no
ENSMUSG00000094685	Gm5900	ENSMUST00000179862	NA	NA	NA	NA	predicted pseudogene 5900 [Source:MGI Symbol;Acc:MGI:3643907]	2.65772	3.36386	3.41835	2.3743	2.38506	1.82859	1.43291	0.518947	0.0964393	1	up	no
MSTRG.5619	Rab5a	ENSMUST00000017975;ENSMUST00000233347	GO:0000166(nucleotide binding);GO:0001726(ruffle);GO:0003924(GTPase activity);GO:0005515(protein binding);GO:0005525(GTP binding);GO:0005737(cytoplasm);GO:0005768(endosome);GO:0005769(early endosome);GO:0005829(cytosol);GO:0005886(plasma membrane);GO:0006886(intracellular protein transport);GO:0006897(endocytosis);GO:0006909(phagocytosis);GO:0007032(endosome organization);GO:0008021(synaptic vesi…	04014(Ras signaling pathway);04144(Endocytosis);04145(Phagosome);04962(Vasopressin-regulated water reabsorption);05014(Amyotrophic lateral sclerosis (ALS));05146(Amoebiasis);05152(Tuberculosis);05152(Tuberculosis)	K07887	NA	RAB5A, member RAS oncogene family [Source:MGI Symbol;Acc:MGI:105926]	9.65944	10.9088	10.9849	9.50914	8.35665	9.58098	1.14961	0.201148	0.0965466	1	up	no
ENSMUSG00000051969	Tlr11	ENSMUST00000063570;ENSMUST00000185091	GO:0002224(toll-like receptor signaling pathway);GO:0002376(immune system process);GO:0005515(protein binding);GO:0005887(integral component of plasma membrane);GO:0006954(inflammatory response);GO:0007165(signal transduction);GO:0009617(response to bacterium);GO:0016020(membrane);GO:0016021(integral component of membrane);GO:0045087(innate immune response);GO:0045087(innate immune response)	05145(Toxoplasmosis);05145(Toxoplasmosis)	K14142	NA	toll-like receptor 11 [Source:MGI Symbol;Acc:MGI:3045226]	0.150177	0.245121	0.281454	0.426109	0.316774	0.283287	0.659494	-0.60057	0.0965709	1	down	no
MSTRG.7919	Gm22009	ENSMUST00000158792	NA	NA	NA	NA	predicted gene, 22009 [Source:MGI Symbol;Acc:MGI:5451786]	1.99866	2.71438	4.02823	2.00595	1.95658	1.77924	1.5224	0.606346	0.0965966	1	up	no
ENSMUSG00000025453	Nnt	ENSMUST00000099149;ENSMUST00000109204;ENSMUST00000069902;ENSMUST00000133627;ENSMUST00000144599	GO:0016020(membrane);GO:0016021(integral component of membrane);GO:0016491(oxidoreductase activity);GO:0055114(oxidation-reduction process);GO:0055114(oxidation-reduction process)	00760(Nicotinate and nicotinamide metabolism);00760(Nicotinate and nicotinamide metabolism)	K00323	7.1.1.1;EC:1.6.1.2	nicotinamide nucleotide transhydrogenase [Source:MGI Symbol;Acc:MGI:109279]	1.26697	1.22589	0.471074	1.4532	1.40237	1.29564	0.713992	-0.486021	0.0967657	1	down	no
MSTRG.3617	Gm17046	ENSMUST00000168078	NA	NA	NA	NA	predicted gene 17046 [Source:MGI Symbol;Acc:MGI:4937873]	4.03292	4.67661	3.65112	3.15315	2.86645	3.35786	1.31812	0.398485	0.0967925	1	up	no
MSTRG.12289	Gm16675	ENSMUST00000181167;ENSMUST00000208508	NA	NA	NA	NA	predicted gene, 16675 [Source:MGI Symbol;Acc:MGI:4439599]	0.914821	1.10282	1.24607	0.828544	0.833611	0.829602	1.3098	0.389346	0.0969148	1	up	no
MSTRG.8534	Pnrc1	ENSMUST00000049357;ENSMUST00000137589;ENSMUST00000155616	GO:0003674(molecular_function);GO:0005634(nucleus);GO:0005634(nucleus)	NA	K18774	NA	proline-rich nuclear receptor coactivator 1 [Source:MGI Symbol;Acc:MGI:1917838]	21.4057	21.8047	23.9625	19.7689	19.5657	19.2387	1.14682	0.197636	0.0969361	1	up	no
MSTRG.3300	Rab24	ENSMUST00000224936;ENSMUST00000035242;MSTRG.3300.4;ENSMUST00000225289;ENSMUST00000224685;ENSMUST00000223672	GO:0000166(nucleotide binding);GO:0003924(GTPase activity);GO:0005515(protein binding);GO:0005525(GTP binding);GO:0005737(cytoplasm);GO:0005739(mitochondrion);GO:0005768(endosome);GO:0005776(autophagosome);GO:0005829(cytosol);GO:0006886(intracellular protein transport);GO:0006914(autophagy);GO:0015031(protein transport);GO:0016020(membrane);GO:0030139(endocytic vesicle);GO:0032482(Rab protein sig…	NA	K07912	NA	RAB24, member RAS oncogene family [Source:MGI Symbol;Acc:MGI:105065]	10.9247	11.297	11.7383	9.57926	9.79501	10.1565	1.14999	0.20162	0.0971979	1	up	no
ENSMUSG00000038528	Mfsd4b5	ENSMUST00000073618;ENSMUST00000170579	GO:0005355(glucose transmembrane transporter activity);GO:0005575(cellular_component);GO:0006812(cation transport);GO:0008324(cation transmembrane transporter activity);GO:0016020(membrane);GO:0016021(integral component of membrane);GO:0055085(transmembrane transport);GO:0098655(cation transmembrane transport);GO:1904659(glucose transmembrane transport);GO:1904659(glucose transmembrane transport)	NA	NA	NA	major facilitator superfamily domain containing 4B5 [Source:MGI Symbol;Acc:MGI:2446139]	0.0903183	0.116374	0.272041	0.0532858	0.0676921	0.150864	1.76107	0.816454	0.0971979	1	up	no
MSTRG.4809	Morf4l1-ps1	ENSMUST00000231737	NA	NA	NA	NA	mortality factor 4 like 1, pseudogene 1 [Source:MGI Symbol;Acc:MGI:3612158]	26.8943	28.3503	19.1334	20.419	15.8884	24.3231	1.22674	0.294834	0.0972558	1	up	no
ENSMUSG00000060771	Tsga10	ENSMUST00000155852;ENSMUST00000123082;ENSMUST00000193669;ENSMUST00000134024;ENSMUST00000041815;ENSMUST00000114902;ENSMUST00000151735;ENSMUST00000088072	GO:0005198(structural molecule activity);GO:0005515(protein binding);GO:0005737(cytoplasm);GO:0005814(centriole);GO:0005856(cytoskeleton);GO:0007283(spermatogenesis);GO:0030031(cell projection assembly);GO:0031514(motile cilium);GO:0043005(neuron projection);GO:0043005(neuron projection)	NA	NA	NA	testis specific 10 [Source:MGI Symbol;Acc:MGI:2685063]	0.56009	0.595783	0.591436	0.563531	0.431075	0.366893	1.28337	0.359938	0.0975576	1	up	no
ENSMUSG00000037989	Wnk2	ENSMUST00000159196;ENSMUST00000035538;ENSMUST00000110097;ENSMUST00000110096;ENSMUST00000091623;ENSMUST00000160087;ENSMUST00000162403;ENSMUST00000162581;ENSMUST00000159633;ENSMUST00000049265	GO:0004672(protein kinase activity);GO:0004674(protein serine/threonine kinase activity);GO:0005524(ATP binding);GO:0005737(cytoplasm);GO:0005829(cytosol);GO:0006468(protein phosphorylation);GO:0008285(negative regulation of cell population proliferation);GO:0046777(protein autophosphorylation);GO:0050801(ion homeostasis);GO:0070373(negative regulation of ERK1 and ERK2 cascade);GO:0090263(positiv…	NA	K08867	EC:2.7.11.1	WNK lysine deficient protein kinase 2 [Source:MGI Symbol;Acc:MGI:1922857]	0.450377	0.478493	0.498608	0.389133	0.36472	0.359656	1.28196	0.358355	0.0976513	1	up	no
MSTRG.11184	Numbl;Coq8b;Gm44641	ENSMUST00000079258;ENSMUST00000003860;ENSMUST00000134215;ENSMUST00000152342;ENSMUST00000149805;ENSMUST00000143372;ENSMUST00000108378;ENSMUST00000142910;ENSMUST00000144010;ENSMUST00000128090;ENSMUST00000123012;ENSMUST00000132897;ENSMUST00000206312	GO:0005515(protein binding);GO:0005737(cytoplasm);GO:0007275(multicellular organism development);GO:0007399(nervous system development);GO:0007405(neuroblast proliferation);GO:0007409(axonogenesis);GO:0019221(cytokine-mediated signaling pathway);GO:0019538(protein metabolic process);GO:0021670(lateral ventricle development);GO:0021849(neuroblast division in subventricular zone);GO:0030900(forebra…	04330(Notch signaling pathway);04330(Notch signaling pathway)	K06057;K08869	NA	numb-like [Source:MGI Symbol;Acc:MGI:894702];coenzyme Q8B [Source:MGI Symbol;Acc:MGI:1924139];predicted gene 44641 [Source:MGI Symbol;Acc:MGI:5753217]	1.94299	2.02422	1.98987	1.75209	1.72328	1.73628	1.14303	0.192864	0.0976528	1	up	no
MSTRG.1038	Gm47398	ENSMUST00000214570	NA	NA	NA	NA	predicted gene, 47398 [Source:MGI Symbol;Acc:MGI:6096325]	0.531046	0.688454	0.641913	0.38363	0.463988	0.480724	1.40131	0.486771	0.0976585	1	up	no
MSTRG.4775	Eef1akmt4;Ece2;Gm49333	ENSMUST00000115522;ENSMUST00000125971;ENSMUST00000003898;ENSMUST00000120394;ENSMUST00000119224	GO:0008168(methyltransferase activity);GO:0016279(protein-lysine N-methyltransferase activity);GO:0016740(transferase activity);GO:0018022(peptidyl-lysine methylation);GO:0032259(methylation);GO:0000139(Golgi membrane);GO:0004222(metalloendopeptidase activity);GO:0005794(Golgi apparatus);GO:0005802(trans-Golgi network);GO:0006508(proteolysis);GO:0008233(peptidase activity);GO:0008237(metallopepti…	NA	K22857;K01415	EC:2.1.1.-;EC:3.4.24.71	EEF1A lysine methyltransferase 4 [Source:MGI Symbol;Acc:MGI:5903914];endothelin converting enzyme 2 [Source:MGI Symbol;Acc:MGI:1101356];predicted gene, 49333 [Source:MGI Symbol;Acc:MGI:6121518]	2.21317	2.02639	2.01953	1.77057	1.71985	1.86948	1.16776	0.223744	0.0977144	1	up	no
ENSMUSG00000029126	Nsg1	ENSMUST00000031009;ENSMUST00000202831;ENSMUST00000201341	GO:0001881(receptor recycling);GO:0001921(positive regulation of receptor recycling);GO:0005102(signaling receptor binding);GO:0005515(protein binding);GO:0005764(lysosome);GO:0005768(endosome);GO:0005769(early endosome);GO:0005770(late endosome);GO:0005783(endoplasmic reticulum);GO:0005789(endoplasmic reticulum membrane);GO:0005794(Golgi apparatus);GO:0006915(apoptotic process);GO:0007212(dopami…	NA	NA	NA	neuron specific gene family member 1 [Source:MGI Symbol;Acc:MGI:109149]	0.227636	0.454691	0.40025	0.179524	0.126195	0.351907	1.64619	0.71913	0.0979344	1	up	no
ENSMUSG00000038069	Cdkn2aip	ENSMUST00000038738;ENSMUST00000212175;ENSMUST00000212658	GO:0001652(granular component);GO:0002039(p53 binding);GO:0003723(RNA binding);GO:0005634(nucleus);GO:0005654(nucleoplasm);GO:0005730(nucleolus);GO:0006974(cellular response to DNA damage stimulus);GO:0009967(positive regulation of signal transduction);GO:0030307(positive regulation of cell growth);GO:0030308(negative regulation of cell growth);GO:0031647(regulation of protein stability);GO:00316…	NA	NA	NA	CDKN2A interacting protein [Source:MGI Symbol;Acc:MGI:1918175]	2.74149	2.10595	2.40625	1.89744	2.01167	2.06196	1.21481	0.280728	0.0979846	1	up	no
ENSMUSG00000026817	Ak1	ENSMUST00000113277;ENSMUST00000135392;ENSMUST00000068271;ENSMUST00000156578;ENSMUST00000195721	GO:0000166(nucleotide binding);GO:0001520(outer dense fiber);GO:0004017(adenylate kinase activity);GO:0004550(nucleoside diphosphate kinase activity);GO:0005524(ATP binding);GO:0005737(cytoplasm);GO:0005829(cytosol);GO:0005886(plasma membrane);GO:0006139(nucleobase-containing compound metabolic process);GO:0006165(nucleoside diphosphate phosphorylation);GO:0006172(ADP biosynthetic process);GO:000…	00230(Purine metabolism);00730(Thiamine metabolism);00730(Thiamine metabolism)	K00939	EC:2.7.4.3	adenylate kinase 1 [Source:MGI Symbol;Acc:MGI:87977]	5.28536	4.42397	4.99624	4.04913	4.75019	3.44404	1.20111	0.264363	0.0983305	1	up	no
MSTRG.12759	Irf2bp2	ENSMUST00000054960	GO:0000122(negative regulation of transcription by RNA polymerase II);GO:0000977(RNA polymerase II regulatory region sequence-specific DNA binding);GO:0001228(DNA-binding transcription activator activity, RNA polymerase II-specific);GO:0002327(immature B cell differentiation);GO:0003714(transcription corepressor activity);GO:0005634(nucleus);GO:0005654(nucleoplasm);GO:0005737(cytoplasm);GO:004594…	NA	K22383	NA	interferon regulatory factor 2 binding protein 2 [Source:MGI Symbol;Acc:MGI:2443921]	14.1249	14.9153	15.0768	13.4575	12.3679	12.9247	1.1385	0.187132	0.0983761	1	up	no
MSTRG.6256	Macrod1	ENSMUST00000040261	GO:0005634(nucleus);GO:0005654(nucleoplasm);GO:0005739(mitochondrion);GO:0006974(cellular response to DNA damage stimulus);GO:0016787(hydrolase activity);GO:0016798(hydrolase activity, acting on glycosyl bonds);GO:0019213(deacetylase activity);GO:0042278(purine nucleoside metabolic process);GO:0051725(protein de-ADP-ribosylation);GO:0140291(peptidyl-glutamate ADP-deribosylation);GO:0140293(ADP-ri…	NA	NA	NA	MACRO domain containing 1 [Source:MGI Symbol;Acc:MGI:2147583]	1.01593	1.13481	1.04107	0.692299	0.80228	0.769309	1.40988	0.495574	0.0988207	1	up	no
MSTRG.13505	Ppm1m	ENSMUST00000140761;ENSMUST00000150731;ENSMUST00000152359;ENSMUST00000076258;ENSMUST00000136431	GO:0003824(catalytic activity);GO:0004722(protein serine/threonine phosphatase activity);GO:0006470(protein dephosphorylation);GO:0006470(protein dephosphorylation)	NA	K17507	EC:3.1.3.16	protein phosphatase 1M [Source:MGI Symbol;Acc:MGI:1915155]	7.3659	7.83547	8.14605	7.05672	6.60597	6.61432	1.15142	0.203418	0.099005	1	up	no
MSTRG.3392	Lpcat1	ENSMUST00000022099;ENSMUST00000133791;ENSMUST00000222881;ENSMUST00000123766;ENSMUST00000140431;ENSMUST00000223060;ENSMUST00000124627	GO:0000139(Golgi membrane);GO:0005509(calcium ion binding);GO:0005783(endoplasmic reticulum);GO:0005789(endoplasmic reticulum membrane);GO:0005794(Golgi apparatus);GO:0005811(lipid droplet);GO:0006629(lipid metabolic process);GO:0006644(phospholipid metabolic process);GO:0008654(phospholipid biosynthetic process);GO:0016020(membrane);GO:0016021(integral component of membrane);GO:0016740(transfera…	00564(Glycerophospholipid metabolism);00565(Ether lipid metabolism);00565(Ether lipid metabolism)	K13510	2.3.1.67;EC:2.3.1.23	lysophosphatidylcholine acyltransferase 1 [Source:MGI Symbol;Acc:MGI:2384812]	3.00063	1.99254	3.35991	1.58851	1.59665	3.06521	1.33641	0.418366	0.0991106	1	up	no
MSTRG.6826	Slc27a4	ENSMUST00000080065;ENSMUST00000136444	GO:0000038(very long-chain fatty acid metabolic process);GO:0000166(nucleotide binding);GO:0001579(medium-chain fatty acid transport);GO:0001676(long-chain fatty acid metabolic process);GO:0003824(catalytic activity);GO:0004467(long-chain fatty acid-CoA ligase activity);GO:0005324(long-chain fatty acid transporter activity);GO:0005783(endoplasmic reticulum);GO:0005789(endoplasmic reticulum membra…	03320(PPAR signaling pathway);04931(Insulin resistance);04975(Fat digestion and absorption);04975(Fat digestion and absorption)	K08745	EC:6.2.1.-	solute carrier family 27 (fatty acid transporter), member 4 [Source:MGI Symbol;Acc:MGI:1347347]	7.58736	8.05921	7.47117	6.87371	6.77772	6.46392	1.14926	0.200704	0.0993041	1	up	no
MSTRG.8297	Camk2d	ENSMUST00000199300;ENSMUST00000169051;ENSMUST00000106400;ENSMUST00000129293;ENSMUST00000106401;ENSMUST00000145454;ENSMUST00000163226;ENSMUST00000200010;ENSMUST00000066466;ENSMUST00000198637;ENSMUST00000143383;ENSMUST00000198487;ENSMUST00000149311;ENSMUST00000167417;ENSMUST00000197660;ENSMUST00000171950;ENSMUST00000134466;ENSMUST00000106402;ENSMUST00000106399;ENSMUST00000134987;ENSMUST00000131156	GO:0000082(G1/S transition of mitotic cell cycle);GO:0000166(nucleotide binding);GO:0001666(response to hypoxia);GO:0002028(regulation of sodium ion transport);GO:0003254(regulation of membrane depolarization);GO:0004672(protein kinase activity);GO:0004674(protein serine/threonine kinase activity);GO:0004683(calmodulin-dependent protein kinase activity);GO:0005515(protein binding);GO:0005516(calm…	04012(ErbB signaling pathway);04020(Calcium signaling pathway);04024(cAMP signaling pathway);04066(HIF-1 signaling pathway);04114(Oocyte meiosis);04217(Necroptosis);04261(Adrenergic signaling in cardiomyocytes);04310(Wnt signaling pathway);04360(Axon guidance);04713(Circadian entrainment);04720(Long-term potentiation);04722(Neurotrophin signaling pathway);04725(Cholinergic synapse);04728(Dopamine…	K04515	EC:2.7.11.17	calcium/calmodulin-dependent protein kinase II, delta [Source:MGI Symbol;Acc:MGI:1341265]	1.60907	1.52436	1.59877	1.70735	2.25136	1.65048	0.843652	-0.24528	0.0993741	1	down	no
MSTRG.1859	Akap10	ENSMUST00000137323;ENSMUST00000102650;ENSMUST00000108710;ENSMUST00000143952;ENSMUST00000058173	GO:0005737(cytoplasm);GO:0005739(mitochondrion);GO:0005829(cytosol);GO:0005886(plasma membrane);GO:0008104(protein localization);GO:0016020(membrane);GO:0032991(protein-containing complex);GO:0051018(protein kinase A binding);GO:0051018(protein kinase A binding)	NA	K16526	NA	A kinase (PRKA) anchor protein 10 [Source:MGI Symbol;Acc:MGI:1890218]	5.20487	5.27121	5.52027	6.85103	6.66764	5.25553	0.852039	-0.231008	0.0997426	1	down	no
MSTRG.13205	Zc3h12c	MSTRG.13205.1;ENSMUST00000213645	GO:0003674(molecular_function);GO:0004518(nuclease activity);GO:0004519(endonuclease activity);GO:0005575(cellular_component);GO:0008150(biological_process);GO:0016787(hydrolase activity);GO:0046872(metal ion binding);GO:0090305(nucleic acid phosphodiester bond hydrolysis)	NA	K18668	EC:3.1.-.-	zinc finger CCCH type containing 12C [Source:MGI Symbol;Acc:MGI:3026959]	14.82	14.2191	5.3744	15.7488	15.6582	15.3144	0.736568	-0.44111	0.099814	1	down	no
MSTRG.1771	Pdlim4	ENSMUST00000018755;ENSMUST00000127271;ENSMUST00000151948	GO:0001725(stress fiber);GO:0005515(protein binding);GO:0005634(nucleus);GO:0005737(cytoplasm);GO:0005768(endosome);GO:0005856(cytoskeleton);GO:0015629(actin cytoskeleton);GO:0016020(membrane);GO:0019903(protein phosphatase binding);GO:0030027(lamellipodium);GO:0030036(actin cytoskeleton organization);GO:0030054(cell junction);GO:0031532(actin cytoskeleton reorganization);GO:0031901(early endosom…	NA	NA	NA	PDZ and LIM domain 4 [Source:MGI Symbol;Acc:MGI:1353470]	4.21791	3.66255	3.29746	2.86348	3.36065	2.97328	1.21533	0.281352	0.100371	1	up	no
MSTRG.7765	Sirpb1a	ENSMUST00000191958;ENSMUST00000099201;ENSMUST00000192700	GO:0003674(molecular_function);GO:0005886(plasma membrane);GO:0016020(membrane);GO:0016021(integral component of membrane);GO:0035556(intracellular signal transduction);GO:0050766(positive regulation of phagocytosis);GO:0050766(positive regulation of phagocytosis)	04380(Osteoclast differentiation);04380(Osteoclast differentiation)	K06551	NA	signal-regulatory protein beta 1A [Source:MGI Symbol;Acc:MGI:2444824]	2.07247	1.88359	1.56934	2.77769	2.40199	2.01952	0.767501	-0.381759	0.100511	1	down	no
ENSMUSG00000030498	Gas2	ENSMUST00000107591;ENSMUST00000051912;ENSMUST00000129604;ENSMUST00000208711;ENSMUST00000145049;ENSMUST00000132335;ENSMUST00000107589	GO:0000226(microtubule cytoskeleton organization);GO:0001544(initiation of primordial ovarian follicle growth);GO:0001547(antral ovarian follicle growth);GO:0003779(actin binding);GO:0005515(protein binding);GO:0005737(cytoplasm);GO:0005856(cytoskeleton);GO:0006915(apoptotic process);GO:0007049(cell cycle);GO:0007050(cell cycle arrest);GO:0008017(microtubule binding);GO:0008360(regulation of cell…	NA	NA	NA	growth arrest specific 2 [Source:MGI Symbol;Acc:MGI:95657]	0.525688	0.45486	0.54371	0.379861	0.42557	0.325985	1.34721	0.429978	0.100637	1	up	no
ENSMUSG00000078995	Zfp456	ENSMUST00000057070;ENSMUST00000172266;ENSMUST00000225787	GO:0003676(nucleic acid binding);GO:0005575(cellular_component);GO:0005622(intracellular);GO:0006355(regulation of transcription, DNA-templated);GO:0046872(metal ion binding);GO:0046872(metal ion binding)	05168(Herpes simplex virus 1 infection);05168(Herpes simplex virus 1 infection)	K09228	NA	zinc finger protein 456 [Source:MGI Symbol;Acc:MGI:3040694]	1.29515	1.57627	1.34023	1.64225	1.823	1.76473	0.80529	-0.312419	0.100782	1	down	no
ENSMUSG00000031434	Morc4	ENSMUST00000033811;ENSMUST00000165274;ENSMUST00000146914;ENSMUST00000172366;ENSMUST00000144481;ENSMUST00000087401	GO:0003674(molecular_function);GO:0005634(nucleus);GO:0005654(nucleoplasm);GO:0008150(biological_process);GO:0008270(zinc ion binding);GO:0046872(metal ion binding);GO:0046872(metal ion binding)	NA	NA	NA	microrchidia 4 [Source:MGI Symbol;Acc:MGI:1922996]	0.303208	0.30783	0.241178	0.126101	0.240713	0.216673	1.46056	0.54652	0.101025	1	up	no
ENSMUSG00000073590	3222401L13Rik	ENSMUST00000097608;ENSMUST00000192137	NA	NA	NA	NA	RIKEN cDNA 3222401L13 gene [Source:MGI Symbol;Acc:MGI:2444186]	0.313335	0.290245	0.359674	0.287419	0.206171	0.197846	1.39312	0.478321	0.101092	1	up	no
MSTRG.11855	Nupr1	ENSMUST00000032961;ENSMUST00000191192;ENSMUST00000131174;ENSMUST00000187609;ENSMUST00000151105;MSTRG.11855.3	GO:0002526(acute inflammatory response);GO:0003677(DNA binding);GO:0003682(chromatin binding);GO:0003713(transcription coactivator activity);GO:0005634(nucleus);GO:0005737(cytoplasm);GO:0005829(cytosol);GO:0006473(protein acetylation);GO:0008283(cell population proliferation);GO:0008285(negative regulation of cell population proliferation);GO:0008584(male gonad development);GO:0009636(response to…	05202(Transcriptional misregulation in cancer);05202(Transcriptional misregulation in cancer)	K15626	NA	nuclear protein transcription regulator 1 [Source:MGI Symbol;Acc:MGI:1891834]	5.61254	3.56549	5.77209	6.61731	6.48562	5.44169	0.80617	-0.310843	0.101356	1	down	no
[truncated: 26,238 more rows]
