# Supplementary material for: Propofol Inhibits Microglial Activation via miR-106b/Pi3k/Akt Axis
Source: Front Cell Neurosci. 2021 Oct 28;15:768364. doi: 10.3389/fncel.2021.768364 (PMC8581742; doi:10.3389/fncel.2021.768364)
Supplement: Supplementary file 9 [file Table_9.XLSX]

## Sheet: Nfkb
Control	LPS	LPS+miR-106b GOF		Control	LPS	LPS+106b LOF
0.90125	3.68075	1.86607		1.01839	1.699	2.35016
1.01396	3.27161	1.65864		1.08619	2.03374	2.28066
1.08674	2.54912	1.53687		0.90402	1.72211	2.38031

## Sheet: Ticam
Control	LPS	LPS+miR-106b GOF		Control	LPS	LPS+106b LOF
1.02538	2.33313	1.23511		1.38215	2.91654	9.73883
1.0358	2.53822	1.38539		0.867611	3.12298	8.94688
0.94358	2.55897	1.05827		0.833909	3.41636	10.6246

## Sheet: Myd88
Control	LPS	LPS+miR-106b GOF		Control	LPS	LPS+106b LOF
1.0238	2.538	1.008		0.936266	2.89409	6.08882
1.00568	2.1053	0.786		0.951796	2.69439	5.11626
0.96282	1.98835	0.985		1.12217	3.18613	6.83416

## Sheet: Irf3
Control	LPS	LPS+miR-106b GOF		Control	LPS	LPS+106b LOF
1.05	1.7328	1.2358		1.1001	3.83762	6.9083
0.96	1.56835	1.008		1.09742	3.77205	5.32713
0.99	1.8234	1.21385		0.828309	3.30195	5.39416

## Sheet: miR-106
Control	LPS	LPS+miR-106b GOF		Control	LPS	LPS+106b LOF
1.07177	0.423373	5.31474		1.02146	0.812942	0.656597
0.952638	0.384219	5.20537		0.998018	0.830519	0.706851
0.986233	0.323088	5.16941		0.980939	0.825089	0.676469

## Sheet: Tnf
Control	LPS	LPS+miR-106b GOF		Control	LPS	LPS+106b LOF
0.870551	5.81589	2.62079		1.10131	2.59612	2.69573
1.10957	5.93809	2.82843		0.904399	3.08433	2.20245
1.04247	5.50217	2.34567		1.00399	2.8152	2.39267

## Sheet: Nos2
Control	LPS	LPS+miR-106b GOF		Control	LPS	LPS+106b LOF
1.13288	25.6342	7.72749		1.09849	1.84084	1.63106
0.876606	25.2813	7.72749		0.903995	1.9094	1.55479
1	27.4741	7.46426		1.00702	1.23798	2.0374
